# Supplementary material for: Molecular characterization of tsetse’s proboscis and its response to Trypanosoma congolense infection
Source: PLoS Negl Trop Dis. 2017 Nov 20;11(11):e0006057. doi: 10.1371/journal.pntd.0006057 (PMC5695773; doi:10.1371/journal.pntd.0006057)
Supplement: S1 Table — Sheet 1. Genes with enriched expression in the proboscis (PB) compared to midgut [47] and whole head compared between uninfected PB and PB-infected with trypanosomes. The genes preferentially expressed in the PB (PB-enriched) was obtained by comparing expression of individual genes from tissues of uninfected flies. Sheet 2. Functional classification of genes preferentially expressed in the PB (PB-enriched) with genes in our datasets and those from the reference. Sheet 3. Organization of data for LOX software analysis. (XLSX) [file pntd.0006057.s004.xlsx]

## Sheet: PB-enriched; infected Vs contro
						NCBI-BLAST RESULTS												SWISSPROT BLAST RESULTS						LOX results
Gene ID	VectorBase Description	Fold Change Normalized	Baggerley's test: FDR-Normalized	PB-Control - RPKM Normalized	PB-Congo - RPKM Normalized	Best Blast Hit NCBI Nr database	#Hits	e-Value	sim mean	#GO	GO IDs	GO Names	Enzyme Codes	Enzyme Names	InterPro IDs	InterPro GO IDs	InterPro GO Names	Best Blast Hit Swissprot database	#Hits	Min e-value	Sim mean	InterproScan domain	Signal peptide and/or Transmembrane	Whole Head (WH)	Whole Midgut (WMG)	Proboscis (PB)	(-)97.5%[WH]	(-)97.5%[WMG]	(-)97.5%[PB]	(+)97.5%[WH]	(+)97.5%[WMG]	(+)97.5%[PB]	Acceptance Ratio	Density of Best Log-Likelihood
GMOY000067-RA	alkaline phosphatase	-1.74957	0.381164	129713	74139.9	alkaline phosphatase	20	0	75.05	5	P:GO:0001666; P:GO:0035094; P:GO:0016311; F:GO:0004035; C:GO:0009986	P:response to hypoxia; P:response to nicotine; P:dephosphorylation; F:alkaline phosphatase activity; C:cell surface	EC:3.1.3.41; EC:3.1.3.1	4-nitrophenylphosphatase; Alkaline phosphatase	IPR001952 (PRINTS); IPR001952 (SMART); IPR002048 (SMART); IPR000716 (SMART); IPR019577 (PFAM); IPR001952 (PFAM); IPR000716 (PFAM); IPR000716 (G3DSA:4.10.800.GENE3D); IPR017849 (G3DSA:3.40.720.GENE3D); IPR011992 (G3DSA:1.10.238.GENE3D); mobidb-lite (MOBIDB_LITE); mobidb-lite (MOBIDB_LITE); mobidb-lite (MOBIDB_LITE); IPR001952 (PANTHER); PTHR11596:SF67 (PANTHER); IPR000716 (PROSITE_PROFILES); IPR01…	P:GO:0007165; F:GO:0003824; F:GO:0005509; P:GO:0008152; F:GO:0016791; C:GO:0005578	P:signal transduction; F:catalytic activity; F:calcium ion binding; P:metabolic process; F:phosphatase activity; C:proteinaceous extracellular matrix	PPB_BOMMO Membrane-bound alkaline phosphatase OS=Bombyx mori GN=Alp-m PE=1 SV=4	20	3.06e-136	0.572	Alkaline phosphatase; Thyroglobulin type-1 repeat; EF-hand calcium-binding domain; Secreted protein acidic and rich in cysteine Ca binding region	Transmembrane	17.6881	1	248.744	0.363134	0.0602348	0.382044	0.372536	0.060901	0.372193	0.217718(TRUE)	-1544400
GMOY000147-RA	hypothetical protein	1.13298	1	85.35	96.7	tubulin beta	20	1.54e-87	87.05	15	C:GO:0043209; F:GO:0005200; F:GO:0042288; F:GO:0051082; P:GO:0042267; C:GO:0005874; P:GO:0007017; F:GO:0005525; C:GO:0005634; C:GO:0070062; P:GO:0000086; F:GO:0003725; P:GO:0006928; F:GO:0003924; C:GO:0005829	C:myelin sheath; F:structural constituent of cytoskeleton; F:MHC class I protein binding; F:unfolded protein binding; P:natural killer cell mediated cytotoxicity; C:microtubule; P:microtubule-based process; F:GTP binding; C:nucleus; C:extracellular exosome; P:G2/M transition of mitotic cell cycle; F:double-stranded RNA binding; P:movement of cell or subcellular component; F:GTPase activity; C:cyt…	EC:3.6.1.15	Nucleoside-triphosphate phosphatase	mobidb-lite (MOBIDB_LITE); PTHR36527:SF3 (PANTHER); PTHR36527 (PANTHER)	no GO terms	no GO terms	TBB_LYTPI Tubulin beta chain (Fragment) OS=Lytechinus pictus PE=2 SV=1	20	1.27e-89	0.8705	Unknown function	Transmembrane	0	0	1	0	0	0.961436	0	0	11.4108	0.222623(TRUE)	-1243.77
GMOY000148-RA	Tubulin beta-1 chain	1.02414	1	144657	148148	tubulin beta-1 chain	20	0	99.15	7	F:GO:0005525; C:GO:0005737; P:GO:0051298; F:GO:0003924; F:GO:0005200; P:GO:0016203; C:GO:0005874	F:GTP binding; C:cytoplasm; P:centrosome duplication; F:GTPase activity; F:structural constituent of cytoskeleton; P:muscle attachment; C:microtubule	EC:3.6.1.15	Nucleoside-triphosphate phosphatase	IPR002453 (PRINTS); IPR000217 (PRINTS); IPR003008 (SMART); IPR018316 (SMART); IPR023123 (G3DSA:1.10.287.GENE3D); IPR018316 (PFAM); IPR003008 (PFAM); IPR018316 (G3DSA:3.30.1330.GENE3D); IPR003008 (G3DSA:3.40.50.GENE3D); mobidb-lite (MOBIDB_LITE); PTHR11588:SF156 (PANTHER); IPR000217 (PANTHER); cd02187 (CDD); IPR008280 (SUPERFAMILY); IPR003008 (SUPERFAMILY)	F:GO:0005525; F:GO:0003924; F:GO:0005200; C:GO:0005874; P:GO:0007017	F:GTP binding; F:GTPase activity; F:structural constituent of cytoskeleton; C:microtubule; P:microtubule-based process	TBB1_GLOMM Tubulin beta-1 chain OS=Glossina morsitans morsitans PE=2 SV=1	20	0	0.991	Tubulin signature, Beta-tubulin signature, Tubulin/FtsZ family, GTPase domain, Tubulin-beta mRNA autoregulation signal, Tubulin subunits alpha, beta, and gamma signature.	No	1.40054	1	5.10569	0.0142829	0.00905764	0.0147326	0.0139512	0.0088496	0.0137635	0.274474(TRUE)	-1851900
GMOY000207-RA	hypothetical protein	-1.04842	1	8079.3	7706.2	ATP-dependent DNA helicase PIF1	20	0	85.5	10	C:GO:0005634; F:GO:0003677; F:GO:0005524; P:GO:0006281; F:GO:0043141; P:GO:0032508; C:GO:0005739; P:GO:0006310; P:GO:0000723; P:GO:0000002	C:nucleus; F:DNA binding; F:ATP binding; P:DNA repair; F:ATP-dependent 5'-3' DNA helicase activity; P:DNA duplex unwinding; C:mitochondrion; P:DNA recombination; P:telomere maintenance; P:mitochondrial genome maintenance	EC:3.6.1.3; EC:3.6.1.15	Adenosinetriphosphatase; Nucleoside-triphosphate phosphatase	IPR010285 (PFAM); IPR027417 (G3DSA:3.40.50.GENE3D); PTHR23274:SF16 (PANTHER); IPR003840 (PANTHER); IPR027417 (SUPERFAMILY)	P:GO:0006281; F:GO:0005524; F:GO:0003678; P:GO:0000723; F:GO:0004386	P:DNA repair; F:ATP binding; F:DNA helicase activity; P:telomere maintenance; F:helicase activity	PIF1_XENLA ATP-dependent DNA helicase PIF1 OS=Xenopus laevis GN=pif1 PE=2 SV=1	20	3.61e-143	0.5775	Unknown function	No	1.47967	1	4.53197	0.0459765	0.0302716	0.048205	0.0478527	0.028133	0.0495131	0.262262(TRUE)	-211290
GMOY000244-RA	hypothetical protein	1.16453	0.972768	1647.45	1918.5	---NA---									no IPS match	no IPS match	no IPS match	---NA---	0			Unknown function	No	2.56137	1	11.1607	0.247938	0.100601	0.238879	0.225292	0.110566	0.259638	0.184384(TRUE)	-43790.5
GMOY000257-RA	hypothetical protein	1.31063	0.237307	5377.15	7047.45	flightin	20	3.56e-48	77.7	8	F:GO:0008307; P:GO:0007527; P:GO:0045214; P:GO:0030241; P:GO:0014703; C:GO:0031672; C:GO:0005863; F:GO:0097493	F:structural constituent of muscle; P:adult somatic muscle development; P:sarcomere organization; P:skeletal muscle myosin thick filament assembly; P:oscillatory muscle contraction; C:A band; C:striated muscle myosin thick filament; F:structural molecule activity conferring elasticity			mobidb-lite (MOBIDB_LITE)	no GO terms	no GO terms	FTN_DROME Flightin OS=Drosophila melanogaster GN=fln PE=2 SV=1	1	9.51e-44	0.71	Unknown function	No	10.1929	1	36.9634	0.445302	0.110294	0.476014	0.477004	0.12307	0.454756	0.363263(TRUE)	-114876
GMOY000308-RA	hypothetical protein	1.13918	1	62.15	70.8	pelota	20	2.6e-24	71.05	13	P:GO:0007141; P:GO:0000212; P:GO:0008315; P:GO:0070481; P:GO:0048132; P:GO:0048137; C:GO:0005737; P:GO:0001745; P:GO:0051078; P:GO:0071025; P:GO:0030718; F:GO:0004518; P:GO:0070966	P:male meiosis I; P:meiotic spindle organization; P:meiotic G2/MI transition; P:nuclear-transcribed mRNA catabolic process, non-stop decay; P:female germ-line stem cell asymmetric division; P:spermatocyte division; C:cytoplasm; P:compound eye morphogenesis; P:meiotic nuclear envelope disassembly; P:RNA surveillance; P:germ-line stem cell population maintenance; F:nuclease activity; P:nuclear-tran…			no IPS match	no IPS match	no IPS match	PELO_DROME pelota OS=Drosophila melanogaster GN=pelo PE=2 SV=2	17	1.91e-24	0.6829	Unknown function	No	3.40726	1	49.4354	2.43776	0.76473	3.91938	3.86718	1.59487	2.68328	0.317618(TRUE)	-1795.7
GMOY000320-RA	hypothetical protein	1.10967	1	103.95	115.35	myosin heavy skeletal muscle isoform X1	20	7.88e-17	82.5	2	C:GO:0005615; P:GO:0010506	C:extracellular space; P:regulation of autophagy			no IPS match	no IPS match	no IPS match	---NA---	0			Unknown function	Transmembrane	1	1.05346	4.91623	0.347417	0.246675	0.408566	0.392921	0.271931	0.418949	0.232933(TRUE)	-4046.88
GMOY000331-RA	hypothetical protein	-1.16377	0.842037	3174.65	2727.9	crossveinless isoform C	20	0	87.35	25	P:GO:0007391; P:GO:0035024; P:GO:0007274; P:GO:0007494; P:GO:0007052; P:GO:0007173; F:GO:0005096; P:GO:0000912; F:GO:0008289; P:GO:0008586; P:GO:0035160; P:GO:0048814; P:GO:0030866; P:GO:0007427; P:GO:0007091; P:GO:0035277; P:GO:0000902; P:GO:0007443; P:GO:0008258; P:GO:0006355; P:GO:0007266; F:GO:0003677; P:GO:0000132; C:GO:0005938; C:GO:0016323	P:dorsal closure; P:negative regulation of Rho protein signal transduction; P:neuromuscular synaptic transmission; P:midgut development; P:mitotic spindle organization; P:epidermal growth factor receptor signaling pathway; F:GTPase activator activity; P:assembly of actomyosin apparatus involved in cytokinesis; F:lipid binding; P:imaginal disc-derived wing vein morphogenesis; P:maintenance of epit…			IPR000198 (SMART); IPR002913 (SMART); IPR002913 (PFAM); IPR000198 (G3DSA:1.10.555.GENE3D); IPR023393 (G3DSA:3.30.530.GENE3D); IPR000198 (PFAM); mobidb-lite (MOBIDB_LITE); mobidb-lite (MOBIDB_LITE); mobidb-lite (MOBIDB_LITE); PTHR12659:SF9 (PANTHER); PTHR12659 (PANTHER); IPR000198 (PROSITE_PROFILES); IPR002913 (PROSITE_PROFILES); cd04375 (CDD); IPR008936 (SUPERFAMILY); SSF55961 (SUPERFAMILY); IPR0…	P:GO:0007165; F:GO:0008289	P:signal transduction; F:lipid binding	STA13_MOUSE -related lipid transfer 13 OS=Mus musculus GN=Stard13 PE=1 SV=5	20	1.72e-141	0.5715	Unknown function	No	13.744	1	45.746	0.714172	0.154255	0.731053	0.747466	0.179941	0.706634	0.409309(TRUE)	-69906.6
GMOY000332-RA	hypothetical protein	-1.08956	0.678045	25892.5	23764.2	isoform L	20	2.17e-99	58.8	1	C:GO:0030018	C:Z disc			mobidb-lite (MOBIDB_LITE); PTHR24217:SF17 (PANTHER); PTHR24217 (PANTHER)	no GO terms	no GO terms	---NA---	0			Unknown function	No	10.4626	1	93.3277	0.371025	0.0843794	0.373865	0.376181	0.084856	0.399212	0.216316(TRUE)	-419689
GMOY000338-RA	hypothetical protein	1.06716	0.967586	2933.2	3130.2	probable helicase with zinc finger domain	20	0	76.75	4	F:GO:0003676; F:GO:0005524; F:GO:0008270; F:GO:0004386	F:nucleic acid binding; F:ATP binding; F:zinc ion binding; F:helicase activity	EC:3.6.1.15	Nucleoside-triphosphate phosphatase	IPR003593 (SMART); PF13087 (PFAM); PF13086 (PFAM); IPR027417 (G3DSA:3.40.50.GENE3D); IPR011990 (G3DSA:1.25.40.GENE3D); IPR027417 (G3DSA:3.40.50.GENE3D); IPR000571 (PFAM); IPR000571 (G3DSA:4.10.1000.GENE3D); mobidb-lite (MOBIDB_LITE); mobidb-lite (MOBIDB_LITE); mobidb-lite (MOBIDB_LITE); mobidb-lite (MOBIDB_LITE); mobidb-lite (MOBIDB_LITE); mobidb-lite (MOBIDB_LITE); PTHR10887:SF385 (PANTHER); PTH…	F:GO:0005515; F:GO:0046872	F:protein binding; F:metal ion binding	HELZ_DANRE Probable helicase with zinc finger domain OS=Danio rerio GN=helz PE=2 SV=1	20	0	0.4835	Unknown function	No	6.5035	1	24.2362	0.388922	0.113643	0.389185	0.386156	0.115564	0.392809	0.163864(TRUE)	-68511
GMOY000386-RA	hypothetical protein	1.22648	1	60.05	73.65	---NA---									no IPS match	no IPS match	no IPS match	---NA---	0			Unknown function	Transmembrane	2.435	1	14.0392	1.03755	0.512139	1.36888	1.33462	0.758926	1.10101	0.292893(TRUE)	-2006.43
GMOY000398-RA	hypothetical protein	-1.17762	0.674041	235.7	200.15	cytochrome P450	20	4.56e-84	72.9	6	F:GO:0005506; F:GO:0016705; C:GO:0016021; P:GO:0055114; F:GO:0004497; F:GO:0020037	F:iron ion binding; F:oxidoreductase activity, acting on paired donors, with incorporation or reduction of molecular oxygen; C:integral component of membrane; P:oxidation-reduction process; F:monooxygenase activity; F:heme binding			IPR001128 (PRINTS); IPR002401 (PRINTS); G3DSA:1.10.630.10 (GENE3D); G3DSA:1.10.630.10 (GENE3D); IPR001128 (PFAM); PTHR24300:SF199 (PANTHER); PTHR24300 (PANTHER); IPR001128 (SUPERFAMILY)	F:GO:0005506; F:GO:0016705; P:GO:0055114; F:GO:0020037	F:iron ion binding; F:oxidoreductase activity, acting on paired donors, with incorporation or reduction of molecular oxygen; P:oxidation-reduction process; F:heme binding	CP18A_DROME Cytochrome P450 18a1 OS=Drosophila melanogaster GN=Cyp18a1 PE=2 SV=2	20	1.44e-58	0.571	P450 superfamily signature, E-class P450 group I signature, Cytochrome P450	No	1.75598	1	27.9055	0.861219	0.39092	1.07106	1.10176	0.553116	1.00921	0.228529(TRUE)	-5486.98
GMOY000436-RA	hypothetical protein	-1.136	0.880608	1844.8	1623.95	nuclear receptor corepressor 2	18	6.4e-41	60.06						mobidb-lite (MOBIDB_LITE); mobidb-lite (MOBIDB_LITE)	no GO terms	no GO terms	---NA---	0			Unknown function	Signal_peptide	2.97988	1	24.0928	0.33223	0.143033	0.404259	0.373304	0.158417	0.359243	0.402603(TRUE)	-43280.1
GMOY000449-RA	hypothetical protein	1.00899	1	27.8	28.05	hypothetical protein EAG_00403, partial	7	1.32e-14	73.57	3	F:GO:0003677; F:GO:0003899; P:GO:0006351	F:DNA binding; F:DNA-directed 5'-3' RNA polymerase activity; P:transcription, DNA-templated	EC:2.7.7.6	DNA-directed RNA polymerase	no IPS match	no IPS match	no IPS match	---NA---	0			Unknown function	No	2.44861	1	39.8838	2.08168	0.855956	4.97571	5.39908	2.53014	2.69756	0.392392(TRUE)	-849.551
GMOY000462-RA	hypothetical protein	1.38608	0.859749	1324.85	1836.35	carbamoyl-phosphate synthase large chain	20	0	80.75	12	F:GO:0005524; F:GO:0004070; P:GO:0006207; P:GO:0006526; C:GO:0005737; F:GO:0046872; F:GO:0004151; P:GO:0000050; F:GO:0004087; P:GO:0006541; F:GO:0004088; F:GO:0070406	F:ATP binding; F:aspartate carbamoyltransferase activity; P:'de novo' pyrimidine nucleobase biosynthetic process; P:arginine biosynthetic process; C:cytoplasm; F:metal ion binding; F:dihydroorotase activity; P:urea cycle; F:carbamoyl-phosphate synthase (ammonia) activity; P:glutamine metabolic process; F:carbamoyl-phosphate synthase (glutamine-hydrolyzing) activity; F:glutamine binding	EC:6.3.5.5; EC:3.5.2.3; EC:2.1.3.2; EC:6.3.4.16	Carbamoyl-phosphate synthase (glutamine-hydrolyzing); Dihydroorotase; Aspartate carbamoyltransferase; Carbamoyl-phosphate synthase (ammonia)	IPR002082 (PRINTS); IPR011607 (G3DSA:3.40.50.GENE3D); IPR006680 (PFAM); IPR006130 (G3DSA:3.40.50.GENE3D); IPR006132 (PFAM); G3DSA:3.20.20.140 (GENE3D); PTHR11405:SF55 (PANTHER); PTHR11405 (PANTHER); cd01316 (CDD); IPR032466 (SUPERFAMILY); IPR006130 (SUPERFAMILY); IPR011607 (SUPERFAMILY); IPR011059 (SUPERFAMILY)	F:GO:0016810; F:GO:0004070; P:GO:0006207; P:GO:0006520; F:GO:0016597; F:GO:0016787; F:GO:0016743	F:hydrolase activity, acting on carbon-nitrogen (but not peptide) bonds; F:aspartate carbamoyltransferase activity; P:'de novo' pyrimidine nucleobase biosynthetic process; P:cellular amino acid metabolic process; F:amino acid binding; F:hydrolase activity; F:carboxyl- or carbamoyltransferase activity	PYR1_DROME CAD OS=Drosophila melanogaster GN=r PE=1 SV=3	20	0	0.6795	Unknown function	Transmembrane	1.64056	1	9.6099	0.352494	0.189457	0.385129	0.374857	0.203956	0.378267	0.385485(TRUE)	-11660.3
GMOY000470-RA	hypothetical protein	-1	1	22.5	22.5	---NA---									mobidb-lite (MOBIDB_LITE)	no GO terms	no GO terms	---NA---	0			Unknown function	No	2.38909	1	32.1878	2.04957	0.848885	4.24439	4.53357	2.55954	2.6586	0.409309(TRUE)	-756.167
GMOY000475-RA	hypothetical protein	-1.03311	1	1218.45	1179.4	isoform A	20	0	76.7	4	F:GO:0008270; F:GO:0004038; P:GO:0000256; F:GO:0050897	F:zinc ion binding; F:allantoinase activity; P:allantoin catabolic process; F:cobalt ion binding	EC:3.5.2.5	Allantoinase	IPR017593 (TIGRFAM); IPR011059 (G3DSA:2.30.40.GENE3D); G3DSA:3.20.20.140 (GENE3D); IPR006680 (PFAM); PTHR43668 (PANTHER); PTHR43668:SF2 (PANTHER); IPR032466 (SUPERFAMILY); IPR011059 (SUPERFAMILY); IPR011059 (SUPERFAMILY)	F:GO:0016810; F:GO:0008270; F:GO:0004038; P:GO:0000256; F:GO:0050897; F:GO:0016787	F:hydrolase activity, acting on carbon-nitrogen (but not peptide) bonds; F:zinc ion binding; F:allantoinase activity; P:allantoin catabolic process; F:cobalt ion binding; F:hydrolase activity	ALLB_STRCO Allantoinase OS=Streptomyces coelicolor (strain ATCC BAA-471 A3(2) M145) GN=allB PE=3 SV=1	20	1.26e-86	0.5285	Amidohydrolase family; allantoinase: allantoinase;	No	3.68318	1	30.616	0.515183	0.177055	0.597822	0.539634	0.216641	0.532822	0.171471(TRUE)	-29487.5
GMOY000486-RA	hypothetical protein	-1.10312	0.863795	1561.35	1415.4	serine ase stubble	20	0	65.8	4	C:GO:0005615; P:GO:0006508; F:GO:0004252; P:GO:0048803	C:extracellular space; P:proteolysis; F:serine-type endopeptidase activity; P:imaginal disc-derived male genitalia morphogenesis	EC:3.4.21	Acting on peptide bonds (peptidases)	IPR001314 (PRINTS); IPR001254 (SMART); G3DSA:2.40.10.10 (GENE3D); G3DSA:2.40.10.10 (GENE3D); IPR001254 (PFAM); G3DSA:2.40.10.10 (GENE3D); mobidb-lite (MOBIDB_LITE); PTHR24260 (PANTHER); PTHR24260:SF97 (PANTHER); IPR001254 (PROSITE_PROFILES); IPR009003 (SUPERFAMILY)	P:GO:0006508; F:GO:0004252	P:proteolysis; F:serine-type endopeptidase activity	CTRL_HUMAN Chymotrypsin-like protease CTRL-1 OS=Homo sapiens GN=CTRL PE=2 SV=1	20	1.83e-16	0.4595	Serine proteases, trypsin domain profile; Chymotrypsin serine protease family (S1) signature	No	36.4462	1	203.835	3.83784	0.377359	3.62568	3.64017	0.580287	3.90176	0.44044(TRUE)	-36023.5
GMOY000489-RA	hypothetical protein	-1.22266	0.447184	26622.1	21774	sorbin and SH3 domain-containing 1 isoform X14	20	0	66.1	3	P:GO:0007605; P:GO:0044763; P:GO:0016203	P:sensory perception of sound; P:single-organism cellular process; P:muscle attachment			IPR001452 (SMART); IPR001452 (PFAM); IPR003127 (PFAM); G3DSA:2.30.30.40 (GENE3D); G3DSA:2.30.30.40 (GENE3D); G3DSA:2.30.30.40 (GENE3D); IPR011511 (PFAM); mobidb-lite (MOBIDB_LITE); mobidb-lite (MOBIDB_LITE); mobidb-lite (MOBIDB_LITE); mobidb-lite (MOBIDB_LITE); mobidb-lite (MOBIDB_LITE); mobidb-lite (MOBIDB_LITE); mobidb-lite (MOBIDB_LITE); mobidb-lite (MOBIDB_LITE); mobidb-lite (MOBIDB_LITE); mo…	F:GO:0005515	F:protein binding	VINEX_HUMAN Vinexin OS=Homo sapiens GN=SORBS3 PE=1 SV=2	20	1.13e-41	0.6175	Src homology 3 (SH3) domain profile, Variant SH3 domain	No	5.99793	1	21.713	0.116873	0.0433912	0.11779	0.125364	0.0407587	0.12246	0.355055(TRUE)	-425202
GMOY000497-RA	hypothetical protein	1.19626	0.678274	16145.1	19313.8	heat shock beta-1 isoform X2	20	3.38e-104	88.25	7	C:GO:0030018; P:GO:0010506; P:GO:0006497; C:GO:0005829; P:GO:0010998; P:GO:0042026; C:GO:0005654	C:Z disc; P:regulation of autophagy; P:protein lipidation; C:cytosol; P:regulation of translational initiation by eIF2 alpha phosphorylation; P:protein refolding; C:nucleoplasm			IPR001436 (PRINTS); IPR008978 (G3DSA:2.60.40.GENE3D); IPR002068 (PFAM); IPR031107 (PANTHER); PTHR11527:SF219 (PANTHER); IPR002068 (PROSITE_PROFILES); cd06526 (CDD); IPR008978 (SUPERFAMILY)	no GO terms	no GO terms	HSPB1_CHICK Heat shock beta-1 OS=Gallus gallus GN=HSPB1 PE=2 SV=1	20	2.73e-18	0.6075	Alpha crystallin signature, Heat shock hsp20 proteins family profile.	No	1.13827	1	4.1164	0.0287532	0.021437	0.0311625	0.0295308	0.0204606	0.0289902	0.227528(TRUE)	-367412
GMOY000528-RA	hypothetical protein	-1.21974	0.953984	506.8	415.5	sym1	20	1.16e-104	84.2	1	C:GO:0016021	C:integral component of membrane			IPR007248 (PFAM); PTHR11266:SF66 (PANTHER); IPR007248 (PANTHER)	C:GO:0016021	C:integral component of membrane	MP17L_XENLA Mpv17 OS=Xenopus laevis GN=mpv17l PE=2 SV=1	20	2.2e-17	0.467	Mpv17 / PMP22 family	Transmembrane	4.10072	1	32.4522	0.927741	0.29675	1.0346	0.953138	0.378693	0.948833	0.31001(TRUE)	-13473.9
GMOY000543-RA	hypothetical protein	-1.64543	0.359227	493.3	299.8	slit homolog 2	20	0	86.65	8	P:GO:0003401; P:GO:0002227; P:GO:0010906; P:GO:0007165; C:GO:0016021; P:GO:0060026; P:GO:0060049; P:GO:0048935	P:axis elongation; P:innate immune response in mucosa; P:regulation of glucose metabolic process; P:signal transduction; C:integral component of membrane; P:convergent extension; P:regulation of protein glycosylation; P:peripheral nervous system neuron development			PR01537 (PRINTS); IPR000157 (SMART); IPR003591 (SMART); SM00365 (SMART); IPR000483 (SMART); IPR032675 (G3DSA:3.80.10.GENE3D); IPR032675 (G3DSA:3.80.10.GENE3D); IPR000157 (PFAM); IPR000157 (G3DSA:3.40.50.GENE3D); IPR032675 (G3DSA:3.80.10.GENE3D); IPR001611 (PFAM); IPR026906 (PFAM); mobidb-lite (MOBIDB_LITE); mobidb-lite (MOBIDB_LITE); PTHR24365:SF420 (PANTHER); PTHR24365 (PANTHER); IPR001611 (PROS…	F:GO:0005515; P:GO:0007165	F:protein binding; P:signal transduction	TOLL_DROME toll OS=Drosophila melanogaster GN=Tl PE=1 SV=1	20	3.57e-44	0.4555	Leucine-rich repeats, typical (most populated) subfamily; Interleukin-1 receptor type I family signature; Toll - interleukin 1 - resistance	Signal_peptide, Transmembrane	10.5873	1	54.3003	2.02818	0.409448	2.0498	2.03136	0.58141	2.08016	0.326426(TRUE)	-11777.5
GMOY000572-RA	hypothetical protein	1.17904	0.916644	2611.65	3079.25	mei-	20	0	83.8	4	P:GO:0007281; F:GO:0008270; C:GO:0005622; P:GO:0007126	P:germ cell development; F:zinc ion binding; C:intracellular; P:meiotic nuclear division			IPR003649 (SMART); IPR000315 (SMART); IPR001258 (PFAM); IPR000315 (PFAM); IPR011042 (G3DSA:2.120.10.GENE3D); mobidb-lite (MOBIDB_LITE); mobidb-lite (MOBIDB_LITE); PTHR24103:SF528 (PANTHER); PTHR24103 (PANTHER); IPR000315 (PROSITE_PROFILES); IPR000315 (PROSITE_PROFILES); cd00021 (CDD); SSF57845 (SUPERFAMILY); SSF101898 (SUPERFAMILY)	F:GO:0008270; F:GO:0005515; C:GO:0005622	F:zinc ion binding; F:protein binding; C:intracellular	TRI45_MOUSE Tripartite motif-containing 45 OS=Mus musculus GN=Trim45 PE=2 SV=2	20	3.33e-27	0.457	B-Box-type zinc finger; Zinc finger B-box type profile.	No	6.08582	1	27.6391	0.413681	0.13698	0.42694	0.437874	0.138564	0.430218	0.155756(TRUE)	-60456.2
GMOY000577-RA	hypothetical protein	1.27677	0.967586	301.15	384.5	glutathione S-transferase theta-1	20	1.26e-10	89.3	2	C:GO:0005737; F:GO:0016740	C:cytoplasm; F:transferase activity			no IPS match	no IPS match	no IPS match	---NA---	0			Unknown function	Transmembrane	2.11892	1	21.3641	0.644445	0.324924	0.784869	0.778274	0.380217	0.699069	0.153854(TRUE)	-8295.52
GMOY000592-RA	hypothetical protein	-1.11032	0.0154457	19133	17231.9	death-associated kinase related	20	0	73.25	8	P:GO:0008360; F:GO:0005524; P:GO:0010906; P:GO:0006914; P:GO:0007015; P:GO:0046777; F:GO:0004674; P:GO:0032008	P:regulation of cell shape; F:ATP binding; P:regulation of glucose metabolic process; P:autophagy; P:actin filament organization; P:protein autophosphorylation; F:protein serine/threonine kinase activity; P:positive regulation of TOR signaling	EC:2.7.11	Transferring phosphorus-containing groups	IPR000719 (SMART); G3DSA:1.10.510.10 (GENE3D); G3DSA:3.30.200.20 (GENE3D); IPR000719 (PFAM); mobidb-lite (MOBIDB_LITE); PTHR24347:SF314 (PANTHER); IPR020636 (PANTHER); IPR000719 (PROSITE_PROFILES); cd14103 (CDD); IPR011009 (SUPERFAMILY)	F:GO:0005524; F:GO:0004672; P:GO:0006468	F:ATP binding; F:protein kinase activity; P:protein phosphorylation	MYLK3_DANRE Myosin light chain kinase 3 OS=Danio rerio GN=mylk3 PE=2 SV=1	20	2.69e-83	0.6475	Protein kinase domain; Serine/Threonine protein kinases, catalytic and active site domain	No	7.6186	1	43.6928	0.259208	0.0690854	0.249345	0.242728	0.0663736	0.27601	0.266466(TRUE)	-335182
GMOY000621-RA	hypothetical protein	-1.29616	0.967586	70.9	54.7	tRNA (adenine(58)-N(1))-methyltransferase non-catalytic subunit TRM6	20	4.28e-42	55.15	1	P:GO:0009987	P:cellular process			no IPS match	no IPS match	no IPS match	---NA---	0			Unknown function	No	10.4207	1	64.6852	5.09477	0.738953	5.94609	5.84636	1.88005	5.07233	0.198398(TRUE)	-2256.65
GMOY000678-RA	hypothetical protein	1.24371	0.510253	14394.2	17902.3	high mobility group Z	20	4.78e-43	93.15	3	F:GO:0005524; P:GO:0016310; F:GO:0016301	F:ATP binding; P:phosphorylation; F:kinase activity			no IPS match	no IPS match	no IPS match	HMGZ_DROME High mobility group Z OS=Drosophila melanogaster GN= PE=1 SV=1	20	3.37e-43	0.733	Unknown function	Transmembrane	13.1019	1	46.9053	0.329539	0.0706899	0.331769	0.346129	0.0783926	0.353255	0.200801(TRUE)	-275580
GMOY000690-RA	hypothetical protein	-1.07911	1	3768.2	3491.95	isoform D	20	0	72.2	3	P:GO:0071805; C:GO:0016021; F:GO:0005267	P:potassium ion transmembrane transport; C:integral component of membrane; F:potassium channel activity			IPR003280 (PRINTS); G3DSA:1.10.287.70 (GENE3D); G3DSA:1.10.287.70 (GENE3D); IPR013099 (PFAM); G3DSA:1.10.287.70 (GENE3D); mobidb-lite (MOBIDB_LITE); mobidb-lite (MOBIDB_LITE); mobidb-lite (MOBIDB_LITE); mobidb-lite (MOBIDB_LITE); mobidb-lite (MOBIDB_LITE); PTHR11003 (PANTHER); PTHR11003:SF174 (PANTHER); SSF81324 (SUPERFAMILY); SSF81324 (SUPERFAMILY); SSF81324 (SUPERFAMILY)	P:GO:0071805; C:GO:0016020; F:GO:0005267	P:potassium ion transmembrane transport; C:membrane; F:potassium channel activity	TWK18_CAEEL T family of potassium channels 18 OS=Caenorhabditis elegans GN=twk-18 PE=1 SV=2	20	5.77e-24	0.4155	Ion channel; Two pore domain K+ channel signature	Transmembrane	5.21824	1	53.2388	0.474851	0.147386	0.590734	0.580233	0.167639	0.498072	0.385085(TRUE)	-80063.1
GMOY000731-RA	MFS membrane transporter	-1.03665	1	9096.45	8774.85	monocarboxylate transporter 4	20	0	84	4	P:GO:0055085; P:GO:0015718; C:GO:0016021; F:GO:0008028	P:transmembrane transport; P:monocarboxylic acid transport; C:integral component of membrane; F:monocarboxylic acid transmembrane transporter activity			G3DSA:1.20.1250.20 (GENE3D); G3DSA:1.20.1250.20 (GENE3D); IPR011701 (PFAM); mobidb-lite (MOBIDB_LITE); mobidb-lite (MOBIDB_LITE); mobidb-lite (MOBIDB_LITE); mobidb-lite (MOBIDB_LITE); PTHR11360 (PANTHER); PTHR11360:SF201 (PANTHER); IPR020846 (PROSITE_PROFILES); IPR020846 (CDD); IPR020846 (CDD); IPR020846 (SUPERFAMILY)	P:GO:0055085; C:GO:0016021	P:transmembrane transport; C:integral component of membrane	MOT14_MOUSE Monocarboxylate transporter 14 OS=Mus musculus GN=Slc16a14 PE=2 SV=1	20	4.15e-41	0.548	Major Facilitator Superfamily	Transmembrane	9.33192	1	47.0861	0.380918	0.0973772	0.372345	0.380473	0.100634	0.370588	0.206306(TRUE)	-182428
GMOY000732-RA	hypothetical protein	-1.18652	1	28940.8	24391.3	---NA---									no IPS match	no IPS match	no IPS match	---NA---	0			Unknown function	Transmembrane	1	12.647	71.6355	0.0782812	0.191851	0.197179	0.104069	0.197045	0.211308	0.176476(TRUE)	-645537
GMOY000740-RA	hypothetical protein	1.20075	0.812124	4480.8	5380.3	Lola isoform I	20	3.82e-45	84.5	21	P:GO:0035167; P:GO:0044719; P:GO:0045467; P:GO:0045476; P:GO:0048854; P:GO:0007464; P:GO:0002121; C:GO:0005654; P:GO:0048813; F:GO:0003676; F:GO:0003700; P:GO:0007526; P:GO:0031987; F:GO:0005515; P:GO:0008406; P:GO:0010906; P:GO:0001964; F:GO:0046872; P:GO:0045893; P:GO:0016199; P:GO:0019730	P:larval lymph gland hemopoiesis; P:regulation of imaginal disc-derived wing size; P:R7 cell development; P:nurse cell apoptotic process; P:brain morphogenesis; P:R3/R4 cell fate commitment; P:inter-male aggressive behavior; C:nucleoplasm; P:dendrite morphogenesis; F:nucleic acid binding; F:transcription factor activity, sequence-specific DNA binding; P:larval somatic muscle development; P:locomo…			no IPS match	no IPS match	no IPS match	PRD16_HUMAN PR domain zinc finger 16 OS=Homo sapiens GN=PRDM16 PE=1 SV=3	11	5.52e-05	0.6082	Unknown function	Transmembrane	11.9523	1	146.012	1.0891	0.214201	1.29	1.30061	0.268958	1.11905	0.334434(TRUE)	-89487.5
GMOY000786-RA	hypothetical protein	1.05846	1	37744.1	39950.6	myb U isoform X1	20	1.94e-96	54.45						IPR029431 (PFAM); mobidb-lite (MOBIDB_LITE); mobidb-lite (MOBIDB_LITE); mobidb-lite (MOBIDB_LITE); mobidb-lite (MOBIDB_LITE); IPR029431 (PANTHER); PTHR31671:SF4 (PANTHER); PD485813 (PRODOM)	no GO terms	no GO terms	T53I1_RAT Tumor p53-inducible nuclear 1 OS=Rattus norvegicus GN=Trp53inp1 PE=2 SV=1	6	8.78e-14	0.6483	DOR family; NUCLEAR INDUCIBLE P53 TUMOR RIKEN CDNA ENRICHED DAMAGE- P53-DEPENDENT APOPTOSIS	No	16.4643	1	160.291	0.440012	0.0910957	0.530077	0.517868	0.0991408	0.461495	0.18048(TRUE)	-575976
GMOY000788-RA	hypothetical protein	-1.14473	0.916644	8251.35	7208.1	cell surface	5	9.98e-07	51	1	C:GO:0009277	C:fungal-type cell wall			mobidb-lite (MOBIDB_LITE); PTHR24023:SF780 (PANTHER); PTHR24023 (PANTHER)	no GO terms	no GO terms	---NA---	0			Unknown function	No	7.37538	1	65.4997	0.467885	0.111984	0.449952	0.448771	0.117595	0.468871	0.215215(TRUE)	-160033
GMOY000793-RA	hypothetical protein	1.06676	1	38289.9	40846.2	cytochrome (mitochondrion)	20	1.96e-13	81.6	7	F:GO:0008121; F:GO:0046872; F:GO:0009055; C:GO:0045275; P:GO:1902600; P:GO:0006122; C:GO:0005743	F:ubiquinol-cytochrome-c reductase activity; F:metal ion binding; F:electron carrier activity; C:respiratory chain complex III; P:hydrogen ion transmembrane transport; P:mitochondrial electron transport, ubiquinol to cytochrome c; C:mitochondrial inner membrane	EC:1.10.2; EC:1.10.2.2	Acting on diphenols and related substances as donors; Quinol--cytochrome-c reductase	IPR027387 (G3DSA:1.20.810.GENE3D); PTHR19271 (PANTHER); IPR005798 (PROSITE_PROFILES); IPR005798 (SUPERFAMILY)	F:GO:0016491; F:GO:0009055; C:GO:0016020	F:oxidoreductase activity; F:electron carrier activity; C:membrane	CYB_DROMA Cytochrome b OS=Drosophila mauritiana GN=mt:Cyt-b PE=3 SV=1	20	2.22e-12	0.7345	Cytochrome b(N-terminal)/b6/petB; Cytochrome b/b6 C-terminal region profile.	Transmembrane	1	24.3768	10078.6	0.842427	4.60601	4.77879	2.34663	5.14776	4.12708	0.22973(TRUE)	-316026
GMOY000817-RA	hypothetical protein	1.02495	1	821.5	842	BTB- - isoform F	20	4.78e-117	73.9	1	F:GO:0003677	F:DNA binding			mobidb-lite (MOBIDB_LITE); mobidb-lite (MOBIDB_LITE); mobidb-lite (MOBIDB_LITE); mobidb-lite (MOBIDB_LITE)	no GO terms	no GO terms	PGBD4_HUMAN ac transposable element-derived 4 OS=Homo sapiens GN=PGBD4 PE=2 SV=3	1	1.84e-05	0.6	Unknown function	No	4.76871	1	16.1589	0.483367	0.176911	0.469454	0.489784	0.199175	0.521041	0.268569(TRUE)	-22512.1
GMOY000825-RA	hypothetical protein	1.05302	0.0989663	8426.45	8873.2	adenylate kinase isoenzyme 1 isoform X1	20	1.3e-104	71.05	9	C:GO:0005634; F:GO:0004017; F:GO:0005524; F:GO:0009041; P:GO:0006207; C:GO:0005737; P:GO:0019233; P:GO:0016310; P:GO:0009117	C:nucleus; F:adenylate kinase activity; F:ATP binding; F:uridylate kinase activity; P:'de novo' pyrimidine nucleobase biosynthetic process; C:cytoplasm; P:sensory perception of pain; P:phosphorylation; P:nucleotide metabolic process	EC:2.7.4.3	Adenylate kinase	IPR000850 (PRINTS); IPR024336 (PFAM); IPR027417 (G3DSA:3.40.50.GENE3D); PF00406 (PFAM); PTHR23359:SF137 (PANTHER); IPR000850 (PANTHER); IPR000850 (HAMAP); IPR000850 (CDD); IPR027417 (SUPERFAMILY)	F:GO:0005524; F:GO:0019205; P:GO:0006139	F:ATP binding; F:nucleobase-containing compound kinase activity; P:nucleobase-containing compound metabolic process	KAD1_CHICK Adenylate kinase isoenzyme 1 OS=Gallus gallus GN=AK1 PE=1 SV=1	20	3.52e-47	0.5765	Adenylate kinase signature, Adenylate kinase, tRNA-splicing endonuclease subunit sen54 N-term	No	2.70593	1	10.6042	0.102086	0.045036	0.0912356	0.0947717	0.0436153	0.101048	0.38959(TRUE)	-181511
GMOY000826-RA	hypothetical protein	-1.27615	0.000833901	73917.1	57922.1	sterile alpha and TIR motif-containing 1 isoform X6	20	0	82.3						IPR000157 (SMART); IPR001660 (SMART); IPR013761 (G3DSA:1.10.150.GENE3D); IPR011989 (G3DSA:1.25.10.GENE3D); IPR001660 (PFAM); IPR000157 (G3DSA:3.40.50.GENE3D); IPR000157 (PFAM); IPR013761 (G3DSA:1.10.150.GENE3D); mobidb-lite (MOBIDB_LITE); mobidb-lite (MOBIDB_LITE); mobidb-lite (MOBIDB_LITE); mobidb-lite (MOBIDB_LITE); mobidb-lite (MOBIDB_LITE); mobidb-lite (MOBIDB_LITE); mobidb-lite (MOBIDB_LITE)…	F:GO:0005515; P:GO:0007165; F:GO:0005488	F:protein binding; P:signal transduction; F:binding	SARM1_DROME Sterile alpha and TIR motif-containing 1 OS=Drosophila melanogaster GN=Ect4 PE=2 SV=1	6	0	0.655	Toll - interleukin 1 - resistance; Sterile alpha motif.	No	4.29541	1	38.2126	0.0887602	0.0300578	0.091223	0.0895389	0.0301624	0.0910672	0.452052(TRUE)	-1031470
GMOY000860-RA	hypothetical protein	1.05081	1	2644.35	2778.7	isoform D	20	0	66.85	2	F:GO:0003676; F:GO:0043167	F:nucleic acid binding; F:ion binding			IPR015880 (SMART); IPR000949 (SMART); IPR001005 (SMART); IPR009057 (G3DSA:1.10.10.GENE3D); IPR013087 (G3DSA:3.30.160.GENE3D); IPR013087 (G3DSA:3.30.160.GENE3D); IPR013087 (G3DSA:3.30.160.GENE3D); IPR001005 (PFAM); IPR007087 (PFAM); IPR000949 (PFAM); IPR013087 (G3DSA:3.30.160.GENE3D); IPR013087 (G3DSA:3.30.160.GENE3D); mobidb-lite (MOBIDB_LITE); mobidb-lite (MOBIDB_LITE); mobidb-lite (MOBIDB_LITE)…	F:GO:0003676; F:GO:0003677; F:GO:0046872	F:nucleic acid binding; F:DNA binding; F:metal ion binding	TREF1_HUMAN Transcriptional-regulating factor 1 OS=Homo sapiens GN=TRERF1 PE=1 SV=1	20	5.92e-28	0.561	Zinc finger, C2H2 type; ELM2 domain; Myb-like DNA-binding domain; SANT domain profile.	No	41.4353	1	329.814	3.86915	0.396193	4.01878	4.14972	0.524164	4.01848	0.356356(TRUE)	-57460.2
GMOY000873-RA	hypothetical protein	-1.02405	1	310.8	303.5	diphthamide biosynthesis 7	20	3.93e-127	66.85	1	P:GO:0019233	P:sensory perception of pain			IPR001680 (SMART); IPR015943 (G3DSA:2.130.10.GENE3D); PTHR22850 (PANTHER); PTHR22850:SF145 (PANTHER); IPR017986 (PROSITE_PROFILES); IPR017986 (SUPERFAMILY)	F:GO:0005515	F:protein binding	DPH7_HUMAN Diphthine methyltransferase OS=Homo sapiens GN=DPH7 PE=1 SV=2	15	2.86e-57	0.496	WD domain, G-beta repeat, Trp-Asp (WD) repeats circular profile.	No	2.75101	1	8.99442	0.436343	0.201545	0.4674	0.446602	0.232626	0.43439	0.470871(TRUE)	-9897.09
GMOY000874-RA	hypothetical protein	1.09859	1	2957.75	3249.35	probable serine threonine- kinase yakA isoform X5	20	4.42e-136	59.1						mobidb-lite (MOBIDB_LITE); mobidb-lite (MOBIDB_LITE); mobidb-lite (MOBIDB_LITE); mobidb-lite (MOBIDB_LITE); PTHR24404:SF39 (PANTHER); PTHR24404 (PANTHER)	no GO terms	no GO terms	ZN821_HUMAN Zinc finger 821 OS=Homo sapiens GN=ZNF821 PE=1 SV=3	3	9.76e-05	0.76	Unknown function	No	17.4803	1	50.6028	0.882757	0.151588	0.798124	0.788418	0.187598	0.870464	0.449049(TRUE)	-71749.4
GMOY000885-RA	hypothetical protein	-1.19272	0.694678	2458.55	2061.3	beta isoform isoform X1	20	1.71e-161	70.8	3	F:GO:0046872; C:GO:0016020; C:GO:0016021	F:metal ion binding; C:membrane; C:integral component of membrane			IPR015880 (SMART); IPR000210 (SMART); G3DSA:3.30.710.10 (GENE3D); IPR000210 (PFAM); mobidb-lite (MOBIDB_LITE); mobidb-lite (MOBIDB_LITE); mobidb-lite (MOBIDB_LITE); mobidb-lite (MOBIDB_LITE); PTHR23110:SF73 (PANTHER); PTHR23110 (PANTHER); IPR007087 (PROSITE_PROFILES); IPR000210 (PROSITE_PROFILES); IPR011333 (SUPERFAMILY)	F:GO:0005515; F:GO:0046872	F:protein binding; F:metal ion binding	LOLAL_DROME Longitudinals lacking -like OS=Drosophila melanogaster GN=lolal PE=1 SV=1	20	1.03e-24	0.649	Zinc finger, C2H2 type	Transmembrane	57.1907	1	553.021	6.74597	0.521843	7.40338	7.28296	0.882235	6.83944	0.254254(TRUE)	-48151.7
GMOY000895-RA	hypothetical protein	1.19618	0.967586	3492	4177.05	alan shepard	20	2.02e-179	84.45	10	F:GO:0000166; P:GO:0008050; C:GO:0005829; F:GO:0003729; P:GO:0008344; P:GO:0030431; P:GO:0042332; P:GO:0007552; P:GO:0016322; P:GO:0034976	F:nucleotide binding; P:female courtship behavior; C:cytosol; F:mRNA binding; P:adult locomotory behavior; P:sleep; P:gravitaxis; P:metamorphosis; P:neuron remodeling; P:response to endoplasmic reticulum stress			IPR002343 (PRINTS); IPR000504 (SMART); IPR012677 (G3DSA:3.30.70.GENE3D); IPR000504 (PFAM); mobidb-lite (MOBIDB_LITE); PTHR24012 (PANTHER); PTHR24012:SF624 (PANTHER); IPR000504 (PROSITE_PROFILES); IPR000504 (PROSITE_PROFILES); cd12244 (CDD); IPR000504 (SUPERFAMILY); IPR000504 (SUPERFAMILY)	F:GO:0003676; F:GO:0000166; F:GO:0003723	F:nucleic acid binding; F:nucleotide binding; F:RNA binding	SHEP_DROGR alan shepard OS=Drosophila grimshawi GN=shep PE=3 SV=1	20	4.75e-170	0.765	Paraneoplastic encephalomyelitis antigen family signature, RNA recognition motif. (a.k.a. RRM, RBD, or RNP domain)	No	9.08298	1	29.0044	0.436731	0.120937	0.472756	0.456593	0.130929	0.44256	0.453053(TRUE)	-78960.5
GMOY000956-RA	hypothetical protein	1.49473	0.0136543	374.75	560.15	ras-related and estrogen-regulated growth inhibitor	20	9.91e-134	92.4	4	F:GO:0005525; P:GO:0007264; C:GO:0016020; C:GO:0005622	F:GTP binding; P:small GTPase mediated signal transduction; C:membrane; C:intracellular			PR00449 (PRINTS); SM00175 (SMART); SM00174 (SMART); SM00173 (SMART); IPR027417 (G3DSA:3.40.50.GENE3D); IPR001806 (PFAM); IPR005225 (TIGRFAM); mobidb-lite (MOBIDB_LITE); PTHR24070:SF310 (PANTHER); IPR020849 (PANTHER); IPR020849 (PROSITE_PROFILES); IPR027417 (SUPERFAMILY)	F:GO:0005525; P:GO:0007264; P:GO:0007165; C:GO:0016020	F:GTP binding; P:small GTPase mediated signal transduction; P:signal transduction; C:membrane	RERG_BOVIN Ras-related and estrogen-regulated growth inhibitor OS=Bos taurus GN=RERG PE=2 SV=1	20	1.92e-38	0.58	Rho (Ras homology) subfamily of Ras-like small GTPases; Transforming protein P21 ras signature; small_GTP: small GTP-binding protein domain	No	11.7785	1	51.867	2.22773	0.395825	2.44655	2.31107	0.603883	2.24154	0.263964(TRUE)	-9493.09
GMOY000957-RA	hypothetical protein	-1.17309	0.611938	3060.35	2608.8	isoform B	20	0	71.75	1	C:GO:0016021	C:integral component of membrane			G3DSA:1.20.1250.20 (GENE3D); G3DSA:1.20.1250.20 (GENE3D); IPR024989 (PFAM); mobidb-lite (MOBIDB_LITE); PTHR16172:SF33 (PANTHER); PTHR16172 (PANTHER); IPR020846 (SUPERFAMILY)	no GO terms	no GO terms	MFD6A_DANRE Major facilitator superfamily domain-containing 6-A OS=Danio rerio GN=mfsd6a PE=3 SV=1	5	1.74e-06	0.488	MFS_1 like family	Transmembrane	3.74832	1	12.4378	0.203468	0.0837031	0.220595	0.216979	0.0835364	0.20474	0.353353(TRUE)	-71245.9
GMOY000964-RA	hypothetical protein	1.38308	0.740206	4586.35	6343.3	formin isoform A	20	1.89e-60	88.15	6	F:GO:0003779; C:GO:0019031; P:GO:0019064; C:GO:0016021; P:GO:0035147; F:GO:0046789	F:actin binding; C:viral envelope; P:fusion of virus membrane with host plasma membrane; C:integral component of membrane; P:branch fusion, open tracheal system; F:host cell surface receptor binding			IPR010472 (PFAM); PTHR23213 (PANTHER); IPR027649 (PTHR23213:PANTHER); IPR014768 (PROSITE_PROFILES); IPR016024 (SUPERFAMILY)	F:GO:0003779; P:GO:0016043; F:GO:0005488; P:GO:0030036	F:actin binding; P:cellular component organization; F:binding; P:actin cytoskeleton organization	INF2_XENTR Inverted formin-2 OS=Xenopus tropicalis GN=inf2 PE=2 SV=1	20	6.16e-31	0.569	Diaphanous GTPase-binding Domain; Rho GTPase-binding/formin homology 3 (GBD/FH3) domain profile;	Transmembrane	10.4511	1	291.191	1.60617	0.324884	1.81976	1.74097	0.37319	1.67717	0.18028(TRUE)	-88080.1
GMOY000966-RA	hypothetical protein	1.13843	0.916644	8107.45	9229.8	division abnormally delayed	20	0	69.9	22	P:GO:0008052; P:GO:2001261; P:GO:0007480; P:GO:0040014; P:GO:0008045; P:GO:0008586; P:GO:0008101; P:GO:0048749; C:GO:0009986; P:GO:0048813; P:GO:0030513; P:GO:0045570; P:GO:0048132; C:GO:0098595; P:GO:0008407; F:GO:0005515; P:GO:0030718; C:GO:0016020; P:GO:0016055; P:GO:0048190; P:GO:0051726; P:GO:0048085	P:sensory organ boundary specification; P:negative regulation of semaphorin-plexin signaling pathway; P:imaginal disc-derived leg morphogenesis; P:regulation of multicellular organism growth; P:motor neuron axon guidance; P:imaginal disc-derived wing vein morphogenesis; P:decapentaplegic signaling pathway; P:compound eye development; C:cell surface; P:dendrite morphogenesis; P:positive regulation…			IPR020067 (G3DSA:1.10.2000.GENE3D); IPR001863 (PFAM); mobidb-lite (MOBIDB_LITE); IPR001863 (PANTHER); IPR031187 (PTHR10822:PANTHER)	F:GO:0005515; F:GO:0043395; C:GO:0016020; P:GO:0016055; P:GO:0008101; C:GO:0005578	F:protein binding; F:heparan sulfate proteoglycan binding; C:membrane; P:Wnt signaling pathway; P:decapentaplegic signaling pathway; C:proteinaceous extracellular matrix	DALY_DROME Division abnormally delayed OS=Drosophila melanogaster GN=dally PE=1 SV=1	20	0	0.461	Glypican	Transmembrane	24.8167	1	82.425	0.832157	0.135528	0.861808	0.864438	0.138897	0.798261	0.362362(TRUE)	-163408
GMOY000970-RA	hypothetical protein	-1.17519	0.967586	15665.9	13330.5	formin homology 2 domain containing isoform I	20	0	83.25	14	P:GO:0044319; P:GO:0046716; P:GO:0007476; P:GO:0035070; P:GO:0060439; P:GO:1900026; P:GO:0003012; C:GO:0005634; C:GO:0048471; F:GO:0003779; P:GO:0051496; P:GO:0019233; P:GO:0010623; P:GO:0030335	P:wound healing, spreading of cells; P:muscle cell cellular homeostasis; P:imaginal disc-derived wing morphogenesis; P:salivary gland histolysis; P:trachea morphogenesis; P:positive regulation of substrate adhesion-dependent cell spreading; P:muscle system process; C:nucleus; C:perinuclear region of cytoplasm; F:actin binding; P:positive regulation of stress fiber assembly; P:sensory perception o…			IPR015425 (SMART); IPR015425 (PFAM); mobidb-lite (MOBIDB_LITE); mobidb-lite (MOBIDB_LITE); mobidb-lite (MOBIDB_LITE); mobidb-lite (MOBIDB_LITE); PTHR23213 (PANTHER); PTHR23213:SF289 (PANTHER); IPR014768 (PROSITE_PROFILES); IPR015425 (PROSITE_PROFILES); IPR016024 (SUPERFAMILY); SSF101447 (SUPERFAMILY); SSF101447 (SUPERFAMILY)	F:GO:0005488	F:binding	FHOD3_HUMAN FH1 FH2 domain-containing 3 OS=Homo sapiens GN=FHOD3 PE=1 SV=2	20	8.14e-162	0.515	Rho GTPase-binding/formin homology 3 (GBD/FH3) domain profile, Formin Homology 2 Domain	No	9.31522	1	34.648	0.258628	0.066433	0.246186	0.231637	0.0720446	0.250377	0.217117(TRUE)	-270841
GMOY000974-RA	hypothetical protein	-1.04458	1	3032.15	2902.75	isoform A	16	5.67e-34	53.75						mobidb-lite (MOBIDB_LITE); mobidb-lite (MOBIDB_LITE)	no GO terms	no GO terms	---NA---	0			Unknown function	No	10.5773	1	66.371	0.820448	0.180265	0.881441	0.89782	0.210215	0.847943	0.352653(TRUE)	-65099.8
GMOY001013-RA	hypothetical protein	-1.17397	0.804742	6530.1	5562.4	5NUC-like	20	0	78.3	6	F:GO:0000166; F:GO:0008253; F:GO:0046872; P:GO:0009166; C:GO:0016021; P:GO:0016311	F:nucleotide binding; F:5'-nucleotidase activity; F:metal ion binding; P:nucleotide catabolic process; C:integral component of membrane; P:dephosphorylation	EC:3.1.3.41; EC:3.1.3.5; EC:3.1.3.31	4-nitrophenylphosphatase; 5'-nucleotidase; Nucleotidase	IPR006179 (PRINTS); IPR004843 (PFAM); IPR029052 (G3DSA:3.60.21.GENE3D); IPR008334 (PFAM); IPR008334 (G3DSA:3.90.780.GENE3D); PTHR11575:SF37 (PANTHER); IPR006179 (PANTHER); cd07409 (CDD); IPR029052 (SUPERFAMILY); IPR008334 (SUPERFAMILY)	P:GO:0009166; F:GO:0016787	P:nucleotide catabolic process; F:hydrolase activity	5NTD_LUTLO 5NUC OS=Lutzomyia longipalpis GN=5NUC PE=1 SV=1	20	2.22e-161	0.5205	5'-nucleotidase, C-terminal domain; Apyrase family signature; Calcineurin-like phosphoesterase	No	1.21312	1	6.00958	0.0600536	0.0398792	0.0646712	0.0585386	0.0385039	0.0663782	0.323423(TRUE)	-157040
GMOY001051-RA	hypothetical protein	-1.03278	1	13990.5	13546.5	---NA---									no IPS match	no IPS match	no IPS match	---NA---	0			Unknown function	Transmembrane	0	1	56730.3	0	0.999773	3842.94	0	9.14494	2267.2	0.183784(TRUE)	-263767
GMOY001054-RA	hypothetical protein	1.13259	1	11475.6	12997.1	NADH dehydrogenase subunit 4 (mitochondrion)	20	1.1e-34	60.55	8	P:GO:0006120; F:GO:0016491; C:GO:0005739; C:GO:0016020; C:GO:0016021; F:GO:0008137; P:GO:0055114; P:GO:0042773	P:mitochondrial electron transport, NADH to ubiquinone; F:oxidoreductase activity; C:mitochondrion; C:membrane; C:integral component of membrane; F:NADH dehydrogenase (ubiquinone) activity; P:oxidation-reduction process; P:ATP synthesis coupled electron transport			IPR001750 (PFAM)	no GO terms	no GO terms	NU4M_CERCA NADH-ubiquinone oxidoreductase chain 4 OS=Ceratitis capitata GN=ND4 PE=3 SV=2	20	8.1e-28	0.6495	NADH-Ubiquinone/plastoquinone (complex I), various chains	Transmembrane	0	1	9149.36	0	0.90743	349.688	0	6.8255	184.811	0.169169(TRUE)	-241451
GMOY001073-RA	hypothetical protein	1.35145	0.834133	7273.9	9830.3	PREDICTED: uncharacterized protein LOC101900104 isoform X2	20	0	59.95	4	F:GO:0003824; P:GO:0008152; C:GO:0016020; C:GO:0016021	F:catalytic activity; P:metabolic process; C:membrane; C:integral component of membrane			IPR004245 (PFAM); IPR011992 (G3DSA:1.10.238.GENE3D); IPR017849 (G3DSA:3.40.720.GENE3D); PTHR10974:SF61 (PANTHER); IPR004245 (PANTHER); IPR002048 (PROSITE_PROFILES); IPR017850 (SUPERFAMILY); IPR011992 (SUPERFAMILY)	F:GO:0003824; F:GO:0005509; P:GO:0008152	F:catalytic activity; F:calcium ion binding; P:metabolic process	TNNC3_DROME Troponin isoform 3 OS=Drosophila melanogaster GN= 73F PE=2 SV=2	6	1.53e-21	0.8233	EF-hand calcium-binding domain profile; Protein of unknown function (DUF229)	No	1.08293	1	6.88297	0.0606427	0.0415609	0.0675399	0.0576474	0.0404074	0.064599	0.172272(TRUE)	-151550
GMOY001082-RA	hypothetical protein	-1.5517	4.80989e-10	837.45	539.7	isoform B	20	5.47e-13	59.45	3	P:GO:0008150; C:GO:0005575; F:GO:0003674	P:biological_process; C:cellular_component; F:molecular_function			no IPS match	no IPS match	no IPS match	---NA---	0			Unknown function	Signal_peptide	60.552	1	364.114	8.95688	0.638135	10.3659	10.1219	1.15626	8.97902	0.182983(TRUE)	-19454.6
GMOY001112-RA	hypothetical protein	-1.12839	1	59437.1	52674.1	flocculation FLO11 isoform X2	20	0	66.85	2	F:GO:0008440; P:GO:0016310	F:inositol-1,4,5-trisphosphate 3-kinase activity; P:phosphorylation	EC:2.7.1.127	Inositol-trisphosphate 3-kinase	IPR005522 (PFAM); mobidb-lite (MOBIDB_LITE); mobidb-lite (MOBIDB_LITE); mobidb-lite (MOBIDB_LITE); mobidb-lite (MOBIDB_LITE); mobidb-lite (MOBIDB_LITE); mobidb-lite (MOBIDB_LITE); mobidb-lite (MOBIDB_LITE); PTHR12400:SF61 (PANTHER); IPR005522 (PANTHER); SSF56104 (SUPERFAMILY); SSF56104 (SUPERFAMILY)	F:GO:0008440	F:inositol-1,4,5-trisphosphate 3-kinase activity	IP6K3_HUMAN Inositol hexakisphosphate kinase 3 OS=Homo sapiens GN=IP6K3 PE=1 SV=2	18	1.67e-40	0.6256	Inositol polyphosphate kinase	No	25.7286	1	418.241	0.777404	0.100472	0.833836	0.848323	0.0967783	0.815734	0.371271(TRUE)	-985836
GMOY001146-RA	hypothetical protein	1.07266	1	4224.5	4531.45	isoform A	20	0	71.8	3	P:GO:0061024; F:GO:0005543; P:GO:0046847	P:membrane organization; F:phospholipid binding; P:filopodium assembly			IPR001452 (SMART); IPR001452 (PFAM); G3DSA:1.20.1270.80 (GENE3D); G3DSA:2.30.30.40 (GENE3D); IPR013606 (PFAM); mobidb-lite (MOBIDB_LITE); mobidb-lite (MOBIDB_LITE); mobidb-lite (MOBIDB_LITE); mobidb-lite (MOBIDB_LITE); mobidb-lite (MOBIDB_LITE); mobidb-lite (MOBIDB_LITE); PTHR14206:SF8 (PANTHER); IPR027681 (PANTHER); IPR013606 (PROSITE_PROFILES); IPR001452 (PROSITE_PROFILES); cd07605 (CDD); cd117…	P:GO:0007009; F:GO:0005515	P:plasma membrane organization; F:protein binding	ALG10_DROME Dol-P-Glc:Glc(2)Man(9) c(2)-PP-Dol alpha-1,2-glucosyltransferase OS=Drosophila melanogaster GN=Alg10 PE=2 SV=1	20	1.35e-62	0.489	IMD domain profile; Src homology 3 (SH3) domain profile; IRSp53/MIM homology domain	Transmembrane	20.0744	1	132.211	1.80601	0.272539	1.81055	1.80079	0.348692	1.79615	0.34014(TRUE)	-56907.6
GMOY001147-RA	hypothetical protein	1.11253	1	809.55	900.65	transportin-1	20	0	87.45	11	C:GO:0031965; C:GO:0070062; C:GO:0005737; P:GO:0000060; P:GO:0006607; F:GO:0008565; C:GO:0034399; F:GO:0008536; P:GO:0000059; F:GO:0008139; P:GO:0006610	C:nuclear membrane; C:extracellular exosome; C:cytoplasm; P:protein import into nucleus, translocation; P:NLS-bearing protein import into nucleus; F:protein transporter activity; C:nuclear periphery; F:Ran GTPase binding; P:protein import into nucleus, docking; F:nuclear localization sequence binding; P:ribosomal protein import into nucleus			IPR001494 (SMART); PF13513 (PFAM); IPR001494 (PFAM); IPR011989 (G3DSA:1.25.10.GENE3D); mobidb-lite (MOBIDB_LITE); PTHR10527 (PANTHER); PTHR10527:SF33 (PANTHER); IPR001494 (PROSITE_PROFILES); cd00020 (CDD); cd00020 (CDD); IPR016024 (SUPERFAMILY)	P:GO:0006886; F:GO:0005488; F:GO:0008536	P:intracellular protein transport; F:binding; F:Ran GTPase binding	TNPO1_MOUSE Transportin-1 OS=Mus musculus GN=Tnpo1 PE=1 SV=2	20	0	0.5995	Importin-beta N-terminal domain, HEAT-like repeat	No	2.44491	1	8.79667	0.276302	0.131235	0.282883	0.287439	0.146283	0.281855	0.202402(TRUE)	-21482.8
GMOY001166-RA	MFS membrane transporter	1.04554	1	1864.4	1949.3	monocarboxylate transporter	20	0	77.4	2	P:GO:0055085; C:GO:0016021	P:transmembrane transport; C:integral component of membrane			G3DSA:1.20.1250.20 (GENE3D); G3DSA:1.20.1250.20 (GENE3D); IPR011701 (PFAM); mobidb-lite (MOBIDB_LITE); mobidb-lite (MOBIDB_LITE); mobidb-lite (MOBIDB_LITE); PTHR11360 (PANTHER); PTHR11360:SF206 (PANTHER); IPR020846 (PROSITE_PROFILES); IPR020846 (CDD); IPR020846 (CDD); IPR020846 (SUPERFAMILY); IPR020846 (SUPERFAMILY)	P:GO:0055085; C:GO:0016021	P:transmembrane transport; C:integral component of membrane	MOT14_HUMAN Monocarboxylate transporter 14 OS=Homo sapiens GN=SLC16A14 PE=2 SV=1	20	1.6e-27	0.577	Major facilitator superfamily (MFS) profile.	Transmembrane	5.63691	1	52.7766	1.61507	0.419215	1.89323	1.83386	0.582622	1.70836	0.254655(TRUE)	-9377.28
GMOY001196-RA	hypothetical protein	-1.29158	7.13509e-25	4692.05	3632.8	muscle M-line assembly unc-89	20	0	78.95	1	C:GO:0016020	C:membrane			PR00014 (PRINTS); IPR003598 (SMART); IPR003961 (SMART); IPR003599 (SMART); IPR013783 (G3DSA:2.60.40.GENE3D); IPR013783 (G3DSA:2.60.40.GENE3D); IPR013098 (PFAM); IPR013783 (G3DSA:2.60.40.GENE3D); IPR003961 (PFAM); mobidb-lite (MOBIDB_LITE); mobidb-lite (MOBIDB_LITE); mobidb-lite (MOBIDB_LITE); mobidb-lite (MOBIDB_LITE); mobidb-lite (MOBIDB_LITE); mobidb-lite (MOBIDB_LITE); mobidb-lite (MOBIDB_LITE…	F:GO:0005515	F:protein binding	UNC22_CAEEL Twitchin OS=Caenorhabditis elegans GN=unc-22 PE=1 SV=3	20	1.15e-52	0.4365	Immunoglobulin; Fibronectin type III repeat signature	Transmembrane	14.4378	1	170.145	1.37897	0.228916	1.51165	1.50057	0.27609	1.43851	0.336637(TRUE)	-91442.4
GMOY001198-RA	hypothetical protein	-1.30466	0.750334	40132.6	30760.8	titin isoform X1	20	0	85.35						IPR018159 (SMART); IPR003599 (SMART); IPR003598 (SMART); G3DSA:1.20.58.60 (GENE3D); IPR013783 (G3DSA:2.60.40.GENE3D); IPR013098 (PFAM); IPR013783 (G3DSA:2.60.40.GENE3D); IPR013783 (G3DSA:2.60.40.GENE3D); G3DSA:1.20.58.60 (GENE3D); IPR013783 (G3DSA:2.60.40.GENE3D); IPR013783 (G3DSA:2.60.40.GENE3D); IPR013783 (G3DSA:2.60.40.GENE3D); IPR013783 (G3DSA:2.60.40.GENE3D); mobidb-lite (MOBIDB_LITE); mobid…	F:GO:0005515	F:protein binding	UNC89_CAEEL Muscle M-line assembly unc-89 OS=Caenorhabditis elegans GN=unc-89 PE=1 SV=3	20	9.02e-69	0.3975	Immunoglobulin	No	9.33469	1	41.2735	0.163257	0.0422382	0.180283	0.17674	0.0463734	0.165832	0.217217(TRUE)	-614784
GMOY001210-RA	hypothetical protein	1.14079	1	341.3	389.35	reverse ribonuclease integrase	20	4.7e-69	64.3	2	P:GO:0043170; P:GO:0044238	P:macromolecule metabolic process; P:primary metabolic process			PTHR24559 (PANTHER); PTHR24559:SF227 (PANTHER); cd09274 (CDD); SSF56672 (SUPERFAMILY)	no GO terms	no GO terms	POL3_DROME Retrovirus-related Pol poly from transposon OS=Drosophila melanogaster GN=pol PE=3 SV=1	20	1.61e-24	0.5705	Unknown function	No	12.7709	1	80.7342	2.91395	0.476606	3.3422	3.26226	0.762001	2.94101	0.347548(TRUE)	-9538.64
GMOY001240-RA	hypothetical protein	1.39361	1	284982	397153	titin isoform X1	20	0	89.75	16	P:GO:0007062; P:GO:0007076; P:GO:0040011; P:GO:0007498; P:GO:0007520; P:GO:0045214; C:GO:0005875; C:GO:0000794; C:GO:0005863; C:GO:0030018; F:GO:0008307; F:GO:0003779; P:GO:0007519; P:GO:0035206; P:GO:0019233; P:GO:0016203	P:sister chromatid cohesion; P:mitotic chromosome condensation; P:locomotion; P:mesoderm development; P:myoblast fusion; P:sarcomere organization; C:microtubule associated complex; C:condensed nuclear chromosome; C:striated muscle myosin thick filament; C:Z disc; F:structural constituent of muscle; F:actin binding; P:skeletal muscle tissue development; P:regulation of hemocyte proliferation; P:se…			IPR001452 (SMART); IPR003598 (SMART); IPR003961 (SMART); IPR003599 (SMART); IPR013783 (G3DSA:2.60.40.GENE3D); IPR013783 (G3DSA:2.60.40.GENE3D); G3DSA:2.30.30.40 (GENE3D); IPR013098 (PFAM); IPR013783 (G3DSA:2.60.40.GENE3D); IPR013783 (G3DSA:2.60.40.GENE3D); IPR013783 (G3DSA:2.60.40.GENE3D); IPR003961 (PFAM); IPR013783 (G3DSA:2.60.40.GENE3D); IPR013783 (G3DSA:2.60.40.GENE3D); IPR013783 (G3DSA:2.60.…	F:GO:0005515	F:protein binding	TITIN_DROME Titin OS=Drosophila melanogaster GN=sls PE=1 SV=3	20	0	0.4205	Fibronectin type III domain; Immunoglobulin; Repeat of unknown function (DUF1136); Src homology 3 (SH3) domain profile;	No	19.6998	1	360.852	1.35308	0.182397	1.34442	1.30561	0.20794	1.39108	0.203403(TRUE)	-262906
GMOY001240-RB	hypothetical protein	1.37893	1	99600.1	137341	titin isoform X1	20	0	89.5	16	P:GO:0007062; P:GO:0007076; P:GO:0040011; P:GO:0007498; P:GO:0007520; P:GO:0045214; C:GO:0005875; C:GO:0000794; C:GO:0005863; C:GO:0030018; F:GO:0008307; F:GO:0003779; P:GO:0007519; P:GO:0035206; P:GO:0019233; P:GO:0016203	P:sister chromatid cohesion; P:mitotic chromosome condensation; P:locomotion; P:mesoderm development; P:myoblast fusion; P:sarcomere organization; C:microtubule associated complex; C:condensed nuclear chromosome; C:striated muscle myosin thick filament; C:Z disc; F:structural constituent of muscle; F:actin binding; P:skeletal muscle tissue development; P:regulation of hemocyte proliferation; P:se…			IPR001452 (SMART); IPR003961 (SMART); IPR003598 (SMART); IPR003599 (SMART); IPR013783 (G3DSA:2.60.40.GENE3D); IPR013783 (G3DSA:2.60.40.GENE3D); IPR013098 (PFAM); IPR013783 (G3DSA:2.60.40.GENE3D); IPR013783 (G3DSA:2.60.40.GENE3D); IPR003961 (PFAM); IPR013783 (G3DSA:2.60.40.GENE3D); IPR013783 (G3DSA:2.60.40.GENE3D); IPR013783 (G3DSA:2.60.40.GENE3D); G3DSA:2.30.30.40 (GENE3D); IPR001452 (PFAM); IPR0…	F:GO:0005515	F:protein binding	TITIN_DROME Titin OS=Drosophila melanogaster GN=sls PE=1 SV=3	20	0	0.422	Unknown function	No	15.1302	1	130.04	1.10849	0.200115	1.20395	1.17551	0.220587	1.13065	0.266466(TRUE)	-101113
GMOY001280-RA	hypothetical protein	1.10667	1	11715	12964.5	BAG domain-containing Samui isoform X1	20	3.41e-116	64.1	1	F:GO:0051087	F:chaperone binding			IPR003103 (SMART); IPR003103 (PFAM); IPR003103 (G3DSA:1.20.58.GENE3D); mobidb-lite (MOBIDB_LITE); mobidb-lite (MOBIDB_LITE); mobidb-lite (MOBIDB_LITE); mobidb-lite (MOBIDB_LITE); mobidb-lite (MOBIDB_LITE); PTHR12329:SF26 (PANTHER); PTHR12329 (PANTHER); IPR003103 (PROSITE_PROFILES); IPR003103 (SUPERFAMILY)	F:GO:0051087	F:chaperone binding	BAGS_BOMMO BAG domain-containing Samui OS=Bombyx mori GN=Samui PE=2 SV=1	8	5.4e-26	0.6625	BAG domains, present in regulator of Hsp70 proteins	No	21.771	1	89.7664	0.685451	0.11972	0.690475	0.666342	0.14055	0.683634	0.314915(TRUE)	-211705
GMOY001293-RA	hypothetical protein	-1.09166	1	16344.2	14972	mucin-4 isoform X1	20	0	95.4	7	F:GO:0005524; F:GO:0046872; P:GO:0006468; C:GO:0005622; C:GO:0005886; P:GO:0035556; F:GO:0004697	F:ATP binding; F:metal ion binding; P:protein phosphorylation; C:intracellular; C:plasma membrane; P:intracellular signal transduction; F:protein kinase C activity	EC:2.7.11; EC:2.7.11.13	Transferring phosphorus-containing groups; Protein kinase C	IPR020454 (PRINTS); IPR000961 (SMART); IPR002219 (SMART); IPR000719 (SMART); G3DSA:3.30.60.20 (GENE3D); IPR017892 (PFAM); IPR000719 (PFAM); G3DSA:3.30.60.20 (GENE3D); IPR002219 (PFAM); G3DSA:1.10.510.10 (GENE3D); G3DSA:3.30.200.20 (GENE3D); mobidb-lite (MOBIDB_LITE); mobidb-lite (MOBIDB_LITE); mobidb-lite (MOBIDB_LITE); mobidb-lite (MOBIDB_LITE); mobidb-lite (MOBIDB_LITE); mobidb-lite (MOBIDB_LIT…	F:GO:0005524; F:GO:0004672; F:GO:0004674; P:GO:0006468; P:GO:0035556	F:ATP binding; F:protein kinase activity; F:protein serine/threonine kinase activity; P:protein phosphorylation; P:intracellular signal transduction	KPC4_DROME kinase C delta type homolog OS=Drosophila melanogaster GN=Pkcdelta PE=2 SV=3	20	0	0.68	AGC-kinase C-terminal domain profile; Zinc finger phorbol-ester/DAG-type signature; Serine/Threonine protein kinases active-site signature; Protein kinase domain;	No	61.9345	1	638.227	2.86776	0.264282	2.94922	2.91252	0.308806	2.86389	0.251351(TRUE)	-254761
GMOY001310-RA	jim	1.33762	0.159463	5621.05	7518.85	endothelial zinc finger induced by tumor necrosis factor alpha isoform X1	20	0	76.8	3	P:GO:0031935; F:GO:0005488; P:GO:0048813	P:regulation of chromatin silencing; F:binding; P:dendrite morphogenesis			IPR015880 (SMART); IPR007087 (PFAM); IPR013087 (G3DSA:3.30.160.GENE3D); IPR013087 (G3DSA:3.30.160.GENE3D); IPR013087 (G3DSA:3.30.160.GENE3D); IPR013087 (G3DSA:3.30.160.GENE3D); mobidb-lite (MOBIDB_LITE); mobidb-lite (MOBIDB_LITE); mobidb-lite (MOBIDB_LITE); mobidb-lite (MOBIDB_LITE); mobidb-lite (MOBIDB_LITE); mobidb-lite (MOBIDB_LITE); mobidb-lite (MOBIDB_LITE); PTHR24409:SF85 (PANTHER); PTHR244…	F:GO:0003676; F:GO:0046872	F:nucleic acid binding; F:metal ion binding	ZN250_MOUSE Zinc finger 250 OS=Mus musculus GN=Znf250 PE=2 SV=1	20	7.5e-52	0.4935	Zinc finger C2H2 type domain profile.	Signal_peptide	12.1191	1	58.0775	0.599665	0.12926	0.60947	0.617973	0.136226	0.601412	0.206106(TRUE)	-116094
GMOY001341-RA	hypothetical protein	1.11358	1	7765.6	8647.6	heterogeneous nuclear ribonucleo R isoform X12	20	0	88	4	F:GO:0000166; F:GO:0003676; C:GO:0030529; C:GO:0019013	F:nucleotide binding; F:nucleic acid binding; C:intracellular ribonucleoprotein complex; C:viral nucleocapsid			IPR000504 (SMART); IPR012677 (G3DSA:3.30.70.GENE3D); IPR000504 (PFAM); IPR012677 (G3DSA:3.30.70.GENE3D); PTHR24012 (PANTHER); PTHR24012:SF541 (PANTHER); IPR000504 (PROSITE_PROFILES); IPR000504 (PROSITE_PROFILES); cd12250 (CDD); cd12249 (CDD); IPR000504 (SUPERFAMILY); IPR000504 (SUPERFAMILY)	F:GO:0003676; F:GO:0000166	F:nucleic acid binding; F:nucleotide binding	HNRPR_HUMAN Heterogeneous nuclear ribonucleo R OS=Homo sapiens GN=HNRNPR PE=1 SV=1	20	4.59e-123	0.623	RNA recognition motif	Transmembrane	4.46432	1	56.9938	0.362038	0.108368	0.379683	0.356368	0.114227	0.393833	0.266767(TRUE)	-147016
GMOY001373-RA	hypothetical protein	1.03354	1	477	493	PREDICTED: uncharacterized protein LOC101898533	20	0	65.85						IPR001759 (PFAM); IPR013320 (G3DSA:2.60.120.GENE3D); mobidb-lite (MOBIDB_LITE); PTHR19277 (PANTHER); PTHR19277:SF138 (PANTHER); IPR013320 (SUPERFAMILY)	no GO terms	no GO terms	NPTX2_CAVPO Neuronal pentraxin-2 OS=Cavia porcellus GN=NPTX2 PE=1 SV=1	10	3.09e-07	0.43	Pentaxin family	Signal_peptide	5.06897	1	26.4975	0.865841	0.277916	1.02832	1.03072	0.340124	0.881655	0.246046(TRUE)	-12440
GMOY001414-RA	hypothetical protein	-1.06736	1	9808.75	9189.7	cytochrome c oxidase subunit mitochondrial	20	1.46e-23	82	5	C:GO:0005746; F:GO:0004129; C:GO:0016021; P:GO:1902600; P:GO:0055114	C:mitochondrial respiratory chain; F:cytochrome-c oxidase activity; C:integral component of membrane; P:hydrogen ion transmembrane transport; P:oxidation-reduction process	EC:1.9.3.1	Cytochrome-c oxidase	PF02238 (PFAM); IPR003177 (G3DSA:4.10.91.GENE3D); PTHR10510:SF17 (PANTHER); IPR003177 (PANTHER); IPR003177 (CDD); IPR003177 (SUPERFAMILY)	C:GO:0005746; F:GO:0004129; F:GO:0009055	C:mitochondrial respiratory chain; F:cytochrome-c oxidase activity; F:electron carrier activity	CX7A1_PIG Cytochrome c oxidase subunit mitochondrial OS=Sus scrofa GN=COX7A1 PE=3 SV=1	7	4.74e-08	0.5657	Cytochrome c oxidase subunit VIIa	Transmembrane	21.5744	1	126.42	0.87939	0.128533	1.02203	1.01044	0.162204	0.911559	0.351351(TRUE)	-194206
GMOY001415-RA	hypothetical protein	1.02849	1	2434.3	2503.65	Rho GTPase activating at isoform F	20	0	55.7	1	P:GO:0065007	P:biological regulation			IPR000198 (SMART); IPR000198 (PFAM); IPR000198 (G3DSA:1.10.555.GENE3D); mobidb-lite (MOBIDB_LITE); mobidb-lite (MOBIDB_LITE); mobidb-lite (MOBIDB_LITE); mobidb-lite (MOBIDB_LITE); mobidb-lite (MOBIDB_LITE); PTHR12635 (PANTHER); PTHR12635:SF9 (PANTHER); IPR000198 (PROSITE_PROFILES); IPR008936 (SUPERFAMILY)	P:GO:0007165	P:signal transduction	RHG06_HUMAN Rho GTPase-activating 6 OS=Homo sapiens GN=ARHGAP6 PE=1 SV=3	20	1.47e-45	0.5215	RhoGAP domain; Rho GTPase-activating proteins domain profile; GTPase-activator protein for Rho-like GTPases	No	9.70092	1	128.72	1.28127	0.272649	1.52974	1.51594	0.330171	1.37378	0.159159(TRUE)	-50674.2
GMOY001432-RA	hypothetical protein	1.0088	1	232.95	235	interference hedgehog isoform X1	20	0	79.25	10	P:GO:0001751; P:GO:0035222; P:GO:0007219; P:GO:0008284; C:GO:0016021; P:GO:0007476; P:GO:0007224; P:GO:0035017; C:GO:0009986; P:GO:0008589	P:compound eye photoreceptor cell differentiation; P:wing disc pattern formation; P:Notch signaling pathway; P:positive regulation of cell proliferation; C:integral component of membrane; P:imaginal disc-derived wing morphogenesis; P:smoothened signaling pathway; P:cuticle pattern formation; C:cell surface; P:regulation of smoothened signaling pathway			IPR003598 (SMART); IPR003599 (SMART); IPR013783 (G3DSA:2.60.40.GENE3D); IPR013783 (G3DSA:2.60.40.GENE3D); IPR013783 (G3DSA:2.60.40.GENE3D); IPR013783 (G3DSA:2.60.40.GENE3D); PF13927 (PFAM); mobidb-lite (MOBIDB_LITE); IPR032988 (PTHR10489:PANTHER); PTHR10489 (PANTHER); IPR007110 (PROSITE_PROFILES); IPR007110 (PROSITE_PROFILES); IPR007110 (PROSITE_PROFILES); IPR007110 (PROSITE_PROFILES); cd00096 (C…	F:GO:0005515; C:GO:0016021; F:GO:0097108; P:GO:0007224	F:protein binding; C:integral component of membrane; F:hedgehog family protein binding; P:smoothened signaling pathway	IHOG_DROGR Interference hedgehog OS=Drosophila grimshawi GN=iHog PE=3 SV=1	20	2.15e-99	0.5315	Immunoglobulin I-set domain, Immunoglobulin C-2 Type, Immunoglobulin	No	55.9414	1	192.481	10.6352	0.751906	11.4442	11.707	1.6298	10.9113	0.273874(TRUE)	-6605.86
GMOY001440-RA	hypothetical protein	1.64525	0.560635	141.65	233.05	transcription factor Sp4	4	8.74e-16	93.25	2	F:GO:0003676; F:GO:0046872	F:nucleic acid binding; F:metal ion binding			no IPS match	no IPS match	no IPS match	---NA---	0			Unknown function	Transmembrane	1	1.98084	22.4336	0.604488	0.628744	1.11605	0.92396	0.792669	0.931893	0.239439(TRUE)	-4389.19
GMOY001452-RA	hypothetical protein	-1.26291	0.916644	5003.35	3961.75	rho guanine nucleotide exchange factor 10	20	0	79.6	4	P:GO:0007480; P:GO:0035025; F:GO:0005089; P:GO:0043547	P:imaginal disc-derived leg morphogenesis; P:positive regulation of Rho protein signal transduction; F:Rho guanyl-nucleotide exchange factor activity; P:positive regulation of GTPase activity			IPR000219 (SMART); IPR001849 (SMART); IPR000219 (G3DSA:1.20.900.GENE3D); IPR000219 (PFAM); IPR011993 (G3DSA:2.30.29.GENE3D); mobidb-lite (MOBIDB_LITE); mobidb-lite (MOBIDB_LITE); PTHR12877:SF18 (PANTHER); PTHR12877 (PANTHER); IPR000219 (PROSITE_PROFILES); cd00160 (CDD); IPR000219 (SUPERFAMILY); IPR011993 (SUPERFAMILY); IPR017986 (SUPERFAMILY)	P:GO:0035023; F:GO:0005515; F:GO:0005089	P:regulation of Rho protein signal transduction; F:protein binding; F:Rho guanyl-nucleotide exchange factor activity	ARHGA_HUMAN Rho guanine nucleotide exchange factor 10 OS=Homo sapiens GN=ARHGEF10 PE=1 SV=4	20	5.37e-118	0.503	Dbl homology (DH) domain profile; Pleckstrin homology domain; RhoGEF domain; Guanine nucleotide exchange factor for Rho/Rac/Cdc42-like GTPases	No	26.1354	1	122.94	1.52754	0.201256	1.52047	1.55558	0.250791	1.57097	0.255355(TRUE)	-96173.9
GMOY001461-RA	hypothetical protein	-1.23317	0.919823	76.95	62.4	ubiquitin-conjugating enzyme E2 H	20	1.76e-95	88.85	8	F:GO:0005524; F:GO:0061630; F:GO:0031625; C:GO:0005737; P:GO:0000209; P:GO:0046331; P:GO:0019233; P:GO:0006511	F:ATP binding; F:ubiquitin protein ligase activity; F:ubiquitin protein ligase binding; C:cytoplasm; P:protein polyubiquitination; P:lateral inhibition; P:sensory perception of pain; P:ubiquitin-dependent protein catabolic process			SM00212 (SMART); IPR016135 (G3DSA:3.10.110.GENE3D); IPR000608 (PFAM); mobidb-lite (MOBIDB_LITE); PTHR24067:SF215 (PANTHER); PTHR24067 (PANTHER); IPR000608 (PROSITE_PROFILES); cd00195 (CDD); IPR016135 (SUPERFAMILY)	no GO terms	no GO terms	UBE2H_MOUSE Ubiquitin-conjugating enzyme E2 H OS=Mus musculus GN=Ube2h PE=1 SV=1	20	2e-87	0.6845	Ubiquitin-conjugating enzyme E2, catalytic domain homologues	No	0	0	1	0	0	0.936801	0	0	5.53602	0.229129(TRUE)	-1959.37
GMOY001497-RA	hypothetical protein	1.6826	0.57611	1515.6	2550.15	---NA---									mobidb-lite (MOBIDB_LITE)	no GO terms	no GO terms	---NA---	0			Unknown function	No	18.1877	1	228.689	3.0203	0.434858	3.73035	3.63169	0.615928	3.04971	0.417117(TRUE)	-32062.6
GMOY001503-RA	hypothetical protein	1.38127	0.0562197	23946.7	33076.9	isoform A	20	0	64.3						mobidb-lite (MOBIDB_LITE); mobidb-lite (MOBIDB_LITE); mobidb-lite (MOBIDB_LITE); mobidb-lite (MOBIDB_LITE); mobidb-lite (MOBIDB_LITE); mobidb-lite (MOBIDB_LITE); mobidb-lite (MOBIDB_LITE); mobidb-lite (MOBIDB_LITE); mobidb-lite (MOBIDB_LITE); mobidb-lite (MOBIDB_LITE)	no GO terms	no GO terms	---NA---	0			Unknown function	No	26.86	1	266.564	1.15021	0.132635	1.08898	1.09226	0.145814	1.13461	0.159059(TRUE)	-368275
GMOY001511-RA	hypothetical protein	-1.51376	0.500742	140.25	92.65	flocculation FLO11 isoform X1	20	0	61						mobidb-lite (MOBIDB_LITE); mobidb-lite (MOBIDB_LITE); mobidb-lite (MOBIDB_LITE); mobidb-lite (MOBIDB_LITE); mobidb-lite (MOBIDB_LITE); mobidb-lite (MOBIDB_LITE); mobidb-lite (MOBIDB_LITE); mobidb-lite (MOBIDB_LITE); mobidb-lite (MOBIDB_LITE); mobidb-lite (MOBIDB_LITE)	no GO terms	no GO terms	---NA---	0			Unknown function	Signal_peptide, Transmembrane	33.2487	1	168.821	10.43	0.828601	11.5645	11.4423	2.37563	10.745	0.33974(TRUE)	-3838.7
GMOY001514-RA	ionotropic kainate receptor	1.0576	1	3361.85	3555.5	glutamate receptor kainate 2 isoform X1	20	0	77.65	8	F:GO:0015277; P:GO:0060025; C:GO:0045211; P:GO:0034220; C:GO:0016021; C:GO:0030054; P:GO:0035235; F:GO:0005234	F:kainate selective glutamate receptor activity; P:regulation of synaptic activity; C:postsynaptic membrane; P:ion transmembrane transport; C:integral component of membrane; C:cell junction; P:ionotropic glutamate receptor signaling pathway; F:extracellular-glutamate-gated ion channel activity			IPR001508 (PRINTS); IPR001320 (SMART); IPR019594 (SMART); IPR019594 (PFAM); G3DSA:3.40.50.2300 (GENE3D); IPR001320 (PFAM); G3DSA:3.40.190.10 (GENE3D); IPR001828 (PFAM); G3DSA:3.40.50.2300 (GENE3D); G3DSA:1.10.287.70 (GENE3D); mobidb-lite (MOBIDB_LITE); PTHR18966:SF268 (PANTHER); PTHR18966 (PANTHER); cd06382 (CDD); SSF53850 (SUPERFAMILY); IPR028082 (SUPERFAMILY)	F:GO:0005216; P:GO:0006811; C:GO:0016020; F:GO:0004872; F:GO:0004970; F:GO:0005234	F:ion channel activity; P:ion transport; C:membrane; F:receptor activity; F:ionotropic glutamate receptor activity; F:extracellular-glutamate-gated ion channel activity	GRIK4_MOUSE Glutamate receptor kainate 4 OS=Mus musculus GN=Grik4 PE=2 SV=2	20	1.09e-130	0.5435	Ligated ion channel L-glutamate- and glycine-binding site; Eukaryotic homologues of bacterial periplasmic substrate binding proteins; Receptor family ligand binding region; NMDA receptor signature	Signal_peptide, Transmembrane	68.5256	1	373.487	5.29627	0.405231	4.95181	4.80247	0.530222	5.25036	0.308208(TRUE)	-69928.5
GMOY001568-RA	hypothetical protein	-1.15616	1	25637.8	22174.9	isoform E	20	5.63e-168	64.35	1	P:GO:0007476	P:imaginal disc-derived wing morphogenesis			IPR031865 (PFAM); mobidb-lite (MOBIDB_LITE); mobidb-lite (MOBIDB_LITE); mobidb-lite (MOBIDB_LITE); mobidb-lite (MOBIDB_LITE); mobidb-lite (MOBIDB_LITE); mobidb-lite (MOBIDB_LITE); PTHR15551 (PANTHER); PTHR15551:SF7 (PANTHER)	no GO terms	no GO terms	Y3427_DROME Uncharacterized protein CG43427 OS=Drosophila melanogaster GN=CG43427 PE=2 SV=1	1	7.4e-132	0.57	Unknown function	No	10.1056	1	74.931	0.323567	0.0738325	0.330644	0.336593	0.0750955	0.343799	0.19009(TRUE)	-378345
GMOY001602-RA	hypothetical protein	-1.23304	0.871866	9235.9	7490.35	isoform I	20	0	55.8	9	F:GO:0004842; F:GO:0008270; F:GO:0046872; P:GO:0000209; C:GO:0016020; C:GO:0016021; C:GO:0071797; C:GO:0005575; P:GO:0016567	F:ubiquitin-protein transferase activity; F:zinc ion binding; F:metal ion binding; P:protein polyubiquitination; C:membrane; C:integral component of membrane; C:LUBAC complex; C:cellular_component; P:protein ubiquitination			IPR001876 (SMART); IPR002867 (PFAM); IPR013083 (G3DSA:3.30.40.GENE3D); IPR032065 (PFAM); mobidb-lite (MOBIDB_LITE); mobidb-lite (MOBIDB_LITE); mobidb-lite (MOBIDB_LITE); mobidb-lite (MOBIDB_LITE); mobidb-lite (MOBIDB_LITE); mobidb-lite (MOBIDB_LITE); mobidb-lite (MOBIDB_LITE); mobidb-lite (MOBIDB_LITE); mobidb-lite (MOBIDB_LITE); mobidb-lite (MOBIDB_LITE); mobidb-lite (MOBIDB_LITE); PTHR16004:SF6…	F:GO:0004842; F:GO:0008270; F:GO:0005515; C:GO:0071797	F:ubiquitin-protein transferase activity; F:zinc ion binding; F:protein binding; C:LUBAC complex	RNF31_HUMAN E3 ubiquitin- ligase RNF31 OS=Homo sapiens GN=RNF31 PE=1 SV=1	2	6.76e-25	0.505	Zinc finger domain; Zinc finger RanBP2-type signature.	No	20.7254	1	137.949	1.07178	0.156414	1.15682	1.1632	0.178099	1.06855	0.231532(TRUE)	-164040
GMOY001620-RA	hypothetical protein	-1.03772	1	41080.2	39586.9	isoform A	20	0	82.7	2	C:GO:0016021; C:GO:0030314	C:integral component of membrane; C:junctional membrane complex			IPR003409 (SMART); IPR003409 (PFAM); G3DSA:2.20.110.10 (GENE3D); mobidb-lite (MOBIDB_LITE); mobidb-lite (MOBIDB_LITE); mobidb-lite (MOBIDB_LITE); mobidb-lite (MOBIDB_LITE); mobidb-lite (MOBIDB_LITE); PTHR23085:SF20 (PANTHER); PTHR23085 (PANTHER); SSF82185 (SUPERFAMILY); SSF82185 (SUPERFAMILY)	no GO terms	no GO terms	JPH1_RABIT Junctophilin-1 OS=Oryctolagus cuniculus GN=JPH1 PE=2 SV=1	20	5.83e-113	0.5645	MORN repeat; Possible plasma membrane-binding motif in junctophilins, PIP-5-kinases and protein kinases.	Transmembrane	16.5698	1	120.971	0.396035	0.0737623	0.428265	0.422775	0.079739	0.388778	0.398298(TRUE)	-601972
GMOY001631-RA	hypothetical protein	-1.09315	0.244512	2546.5	2329.5	Ca[2+]-channel alpha[[1]] subunit isoform B	20	0	81.25	11	F:GO:0046872; P:GO:0006936; C:GO:0005891; P:GO:0034765; P:GO:0070588; P:GO:0042045; P:GO:0016322; P:GO:0019722; C:GO:0016323; F:GO:0005245; C:GO:0016324	F:metal ion binding; P:muscle contraction; C:voltage-gated calcium channel complex; P:regulation of ion transmembrane transport; P:calcium ion transmembrane transport; P:epithelial fluid transport; P:neuron remodeling; P:calcium-mediated signaling; C:basolateral plasma membrane; F:voltage-gated calcium channel activity; C:apical plasma membrane			IPR014873 (SMART); IPR005821 (PFAM); IPR031688 (PFAM); IPR014873 (PFAM); IPR031649 (PFAM); IPR027359 (G3DSA:1.20.120.GENE3D); mobidb-lite (MOBIDB_LITE); PTHR10037:SF228 (PANTHER); PTHR10037 (PANTHER); SSF81324 (SUPERFAMILY); SSF81324 (SUPERFAMILY)	F:GO:0005216; P:GO:0006811; P:GO:0055085; C:GO:0016020	F:ion channel activity; P:ion transport; P:transmembrane transport; C:membrane	CAC1D_DROME Voltage-dependent calcium channel type D subunit alpha-1 OS=Drosophila melanogaster GN=Ca-alpha1D PE=1 SV=2	20	0	0.7635	Voltage gated calcium channel IQ domain; Ion transport protein	Transmembrane	1.87065	1	10.3898	0.154218	0.0791544	0.171792	0.152716	0.0810631	0.157968	0.211712(TRUE)	-61089.6
GMOY001636-RA	hypothetical protein	-1.09212	1	938.95	859.75	Trithorax- isoform J	20	0	81.6	25	P:GO:0035186; P:GO:0007476; F:GO:0043565; P:GO:0045944; C:GO:0005700; P:GO:0034728; F:GO:0003700; P:GO:0007549; P:GO:0045892; P:GO:0000280; P:GO:0031937; P:GO:0031497; F:GO:0042803; P:GO:0007283; F:GO:0003682; F:GO:0008134; C:GO:0005721; F:GO:0031208; C:GO:0005634; C:GO:0000791; P:GO:1901409; F:GO:0046872; P:GO:0048477; P:GO:0019233; P:GO:0051259	P:syncytial blastoderm mitotic cell cycle; P:imaginal disc-derived wing morphogenesis; F:sequence-specific DNA binding; P:positive regulation of transcription from RNA polymerase II promoter; C:polytene chromosome; P:nucleosome organization; F:transcription factor activity, sequence-specific DNA binding; P:dosage compensation; P:negative regulation of transcription, DNA-templated; P:nuclear divis…			no IPS match	no IPS match	no IPS match	GAGA_DROME Transcription factor GAGA OS=Drosophila melanogaster GN=Trl PE=1 SV=2	20	0	0.619	BTB/POZ domain; Broad-Complex, Tramtrack and Bric a brac; GAGA factor; Zinc finger C2H2 type domain signature.	No	5.15057	1	36.5262	0.763863	0.241005	0.794935	0.766582	0.270752	0.791439	0.331231(TRUE)	-24609.6
GMOY001663-RA	hypothetical protein	-1.51644	0.919235	179.85	118.6	PREDICTED: LOW QUALITY PROTEIN: uncharacterized protein PB18E9.04c-like	1	4.66e-10	88						no IPS match	no IPS match	no IPS match	---NA---	0			Aldehyde dehydrogenases glutamic acid active site.	Transmembrane	8.74424	1	33.4965	2.20227	0.495493	2.50949	2.46592	0.725333	2.27463	0.375075(TRUE)	-4505.93
GMOY001677-RA	hypothetical protein	1.23159	0.749826	2080.15	2561.9	serine threonine- kinase PAK 2	20	0	87.6	11	F:GO:0005524; F:GO:0004702; F:GO:0042803; C:GO:0005737; F:GO:0048365; C:GO:0001726; P:GO:0007520; P:GO:0007015; P:GO:0046777; C:GO:0031941; P:GO:0051965	F:ATP binding; F:signal transducer, downstream of receptor, with serine/threonine kinase activity; F:protein homodimerization activity; C:cytoplasm; F:Rac GTPase binding; C:ruffle; P:myoblast fusion; P:actin filament organization; P:protein autophosphorylation; C:filamentous actin; P:positive regulation of synapse assembly	EC:2.7.11	Transferring phosphorus-containing groups	IPR000719 (SMART); IPR000719 (PFAM); G3DSA:3.30.200.20 (GENE3D); IPR000095 (G3DSA:3.90.810.GENE3D); IPR000095 (PFAM); G3DSA:1.10.510.10 (GENE3D); mobidb-lite (MOBIDB_LITE); mobidb-lite (MOBIDB_LITE); mobidb-lite (MOBIDB_LITE); PTHR24361:SF518 (PANTHER); PTHR24361 (PANTHER); IPR000719 (PROSITE_PROFILES); IPR033923 (CDD); IPR011009 (SUPERFAMILY)	F:GO:0005524; F:GO:0004672; P:GO:0006468; F:GO:0004674	F:ATP binding; F:protein kinase activity; P:protein phosphorylation; F:protein serine/threonine kinase activity	PAK3_MOUSE Serine threonine- kinase PAK 3 OS=Mus musculus GN=Pak3 PE=1 SV=2	20	1.3e-115	0.74	Protein kinase domain, Protein kinases ATP-binding region signature, P21-Rho-binding domain, Serine/Threonine protein kinases active-site signature.	No	1.80098	1	9.90086	0.250233	0.139954	0.269495	0.255136	0.143491	0.270863	0.366266(TRUE)	-22801.6
GMOY001678-RA	NADP/FAD-oxidoreductase	1.28063	0.746429	21028.5	26929.6	methionine synthase reductase	20	9.96e-146	60.2	4	P:GO:0009086; F:GO:0016491; P:GO:0055114; F:GO:0030586	P:methionine biosynthetic process; F:oxidoreductase activity; P:oxidation-reduction process; F:[methionine synthase] reductase activity			IPR001709 (PRINTS); IPR023173 (G3DSA:1.20.990.GENE3D); IPR003097 (PFAM); G3DSA:2.40.30.10 (GENE3D); G3DSA:3.40.50.80 (GENE3D); PTHR19384 (PANTHER); PTHR19384:SF102 (PANTHER); IPR017927 (PROSITE_PROFILES); IPR017938 (SUPERFAMILY); SSF52343 (SUPERFAMILY)	F:GO:0016491; P:GO:0055114	F:oxidoreductase activity; P:oxidation-reduction process	MTRR_MOUSE Methionine synthase reductase OS=Mus musculus GN=Mtrr PE=1 SV=2	20	3.43e-49	0.4555	Flavoprotein pyridine nucleotide cytochrome reductase signature, FAD binding domain, Ferredoxin reductase-type FAD binding domain profile.	No	2.29707	1	9.95819	0.0545281	0.0276136	0.0640559	0.0575338	0.0273315	0.0554771	0.168268(TRUE)	-423813
GMOY001693-RA	hypothetical protein	-1.12673	1	495.2	439.5	isoform J	20	0	84.3	13	P:GO:0040005; F:GO:0008270; P:GO:0044719; P:GO:0008362; P:GO:0006355; P:GO:0007475; F:GO:0005201; P:GO:0007424; C:GO:0005634; F:GO:0003700; F:GO:0005509; P:GO:0046331; C:GO:0031012	P:chitin-based cuticle attachment to epithelium; F:zinc ion binding; P:regulation of imaginal disc-derived wing size; P:chitin-based embryonic cuticle biosynthetic process; P:regulation of transcription, DNA-templated; P:apposition of dorsal and ventral imaginal disc-derived wing surfaces; F:extracellular matrix structural constituent; P:open tracheal system development; C:nucleus; F:transcriptio…			no IPS match	no IPS match	no IPS match	NOTCH_DROME Neurogenic locus Notch OS=Drosophila melanogaster GN=N PE=1 SV=3	20	1.58e-47	0.379	EGF-like domain, Calcium-binding EGF domain, BETA-DEFENSIN ANTIBIOTIC PRECURSOR ANTIMICROBIAL DEFENSIN BETA SIGNAL DEFENSIN BD-32 DEFB-32, Aspartic acid and asparagine hydroxylation site, Calcium-binding EGF-like domain signature, Epidermal growth factor-like domain, Follistatin-N-terminal domain-like, Plant trypsin inhibitors, Worm-specific repeat type 1	No	16.7377	1	69.2372	2.5937	0.453636	3.02292	3.00197	0.642231	2.63191	0.305205(TRUE)	-11713.2
GMOY001698-RA	hypothetical protein	-1.15241	0.673567	1591.25	1380.8	isoform B	20	0	72.35	4	C:GO:0005634; P:GO:0010629; F:GO:0042826; C:GO:0005737	C:nucleus; P:negative regulation of gene expression; F:histone deacetylase binding; C:cytoplasm			no IPS match	no IPS match	no IPS match	MSTAA_DROME isoform A OS=Drosophila melanogaster GN=msta PE=2 SV=3	11	4.23e-26	0.4073	SET domain profile.	No	2.71951	1	9.31688	0.208951	0.0949626	0.225146	0.224634	0.108087	0.205235	0.228729(TRUE)	-40400.5
GMOY001728-RA	salivary mucin	-1.13102	0.251095	2491.8	2203.15	isoform A	15	3.28e-12	56.13	3	C:GO:0016020; C:GO:0016021; P:GO:0019233	C:membrane; C:integral component of membrane; P:sensory perception of pain			mobidb-lite (MOBIDB_LITE); mobidb-lite (MOBIDB_LITE)	no GO terms	no GO terms	---NA---	0			Unknown function	No	2.82188	1	10.5113	0.184283	0.0834181	0.198547	0.190466	0.0893781	0.187535	0.153253(TRUE)	-61696.9
GMOY001730-RA	hypothetical protein	1.15985	0.916644	12655.8	14678.8	isoform A	20	9.79e-122	89.25	3	P:GO:0035025; F:GO:0003779; C:GO:0015629	P:positive regulation of Rho protein signal transduction; F:actin binding; C:actin cytoskeleton			IPR027817 (SMART); IPR027817 (PFAM); mobidb-lite (MOBIDB_LITE); mobidb-lite (MOBIDB_LITE); IPR026111 (PTHR22739:PANTHER); PTHR22739 (PANTHER)	P:GO:0035025; F:GO:0003779	P:positive regulation of Rho protein signal transduction; F:actin binding	ABRA_PIG Actin-binding Rho-activating OS=Sus scrofa GN=ABRA PE=2 SV=1	4	4e-28	0.5925	Costars	No	49.5901	1	515.941	2.71525	0.266239	2.55692	2.52629	0.282803	2.72865	0.237437(TRUE)	-222175
GMOY001744-RA	hypothetical protein	1.15019	0.899992	1322.7	1521.35	isoform D	20	0	78.05	1	P:GO:0007476	P:imaginal disc-derived wing morphogenesis			mobidb-lite (MOBIDB_LITE); mobidb-lite (MOBIDB_LITE); mobidb-lite (MOBIDB_LITE)	no GO terms	no GO terms	---NA---	0			Unknown function	No	7.22805	1	25.6185	0.653326	0.177806	0.615764	0.63575	0.197941	0.642429	0.224725(TRUE)	-34070.8
GMOY001776-RA	actin	1.22931	0.0455694	90311.8	111021	muscle	20	0	99.2	16	C:GO:0035267; P:GO:0050807; P:GO:0043486; F:GO:0005200; C:GO:0005884; C:GO:0005875; C:GO:0005886; C:GO:0005811; F:GO:0005524; P:GO:0007507; P:GO:0051533; P:GO:0051297; C:GO:0005737; P:GO:0000281; P:GO:0098529; P:GO:0016573	C:NuA4 histone acetyltransferase complex; P:regulation of synapse organization; P:histone exchange; F:structural constituent of cytoskeleton; C:actin filament; C:microtubule associated complex; C:plasma membrane; C:lipid particle; F:ATP binding; P:heart development; P:positive regulation of NFAT protein import into nucleus; P:centrosome organization; C:cytoplasm; P:mitotic cytokinesis; P:neuromus…			IPR004000 (PRINTS); IPR004000 (SMART); IPR004000 (PFAM); G3DSA:3.30.420.40 (GENE3D); G3DSA:3.90.640.10 (GENE3D); G3DSA:3.30.420.40 (GENE3D); PTHR11937:SF347 (PANTHER); IPR004000 (PANTHER); cd00012 (CDD); SSF53067 (SUPERFAMILY); SSF53067 (SUPERFAMILY)	no GO terms	no GO terms	ACT3_DROME Actin-57B OS=Drosophila melanogaster GN=Act57B PE=1 SV=1	20	0	0.99	Actin	No	1	1.70108	11.1928	0.0212499	0.0194135	0.0266703	0.0231648	0.0181062	0.0273683	0.194995(TRUE)	-1389560
GMOY001778-RA	hypothetical protein	-1.14991	0.916644	193.3	168.1	simila to CG34115	20	4.5e-31	87.75						no IPS match	no IPS match	no IPS match	---NA---	0			Unknown function	No	2.25249	1	28.7404	1.01554	0.43739	1.41446	1.21944	0.603741	1.08441	0.224324(TRUE)	-4995.17
GMOY001787-RA	hypothetical protein	-1.46233	0.000644909	177.6	121.45	KNRL_DROME ame: Full=Knirps-related ame: Full=Nuclear receptor subfamily 0 group A member 2	16	7.32e-66	53.75	4	P:GO:0006355; F:GO:0005488; P:GO:0009987; P:GO:0007424	P:regulation of transcription, DNA-templated; F:binding; P:cellular process; P:open tracheal system development			mobidb-lite (MOBIDB_LITE); mobidb-lite (MOBIDB_LITE); mobidb-lite (MOBIDB_LITE); mobidb-lite (MOBIDB_LITE); mobidb-lite (MOBIDB_LITE)	no GO terms	no GO terms	KNRL_DROME Knirps-related OS=Drosophila melanogaster GN=knrl PE=2 SV=1	1	8.94e-43	0.52	Unknown function	No	9.49286	1	55.5814	2.86876	0.579463	3.27517	3.3631	0.971913	2.9664	0.380881(TRUE)	-4768.57
GMOY001790-RA	cuticle protein	1.0345	1	98.55	101.95	cuticle 21	20	1.77e-31	96.25	4	C:GO:0005811; P:GO:0040003; F:GO:0008010; C:GO:0031012	C:lipid particle; P:chitin-based cuticle development; F:structural constituent of chitin-based larval cuticle; C:extracellular matrix			IPR000618 (PRINTS); IPR000618 (PFAM); PTHR12236 (PANTHER); PTHR12236:SF50 (PANTHER); IPR000618 (PROSITE_PROFILES)	F:GO:0042302	F:structural constituent of cuticle	CU18A_LOCMI Cuticle isoform A OS=Locusta migratoria PE=1 SV=1	16	4.95e-24	0.7831	Insect cuticle protein signature, Chitin-binding type R&R domain profile.	No	16.718	1	62.3936	5.00145	0.695959	5.63762	5.6696	1.45859	5.07098	0.411011(TRUE)	-3140.6
GMOY001803-RA	hypothetical protein	1.03702	1	14321.2	14851.3	takeout	20	3.58e-120	73.9						IPR010562 (SMART); IPR010562 (PFAM); PTHR11008:SF35 (PANTHER); PTHR11008 (PANTHER)	no GO terms	no GO terms	CCCP_DROME Circadian clock-controlled OS=Drosophila melanogaster GN=anon- PE=2 SV=2	4	5.63e-23	0.4325	Juvenile hormone binding protein domains in insects; Haemolymph juvenile hormone binding protein (JHBP)	Signal_peptide, Transmembrane	10.5601	1	72.0699	0.432106	0.0970969	0.432302	0.420848	0.0982159	0.437296	0.245345(TRUE)	-256978
GMOY001840-RA	hypothetical protein	1.31902	0.461779	1806.45	2382.75	cyclic AMP response element-binding A isoform X1	20	2.28e-173	68.25	9	C:GO:0005634; C:GO:0005700; F:GO:0003700; P:GO:0010906; P:GO:0035293; P:GO:0007431; P:GO:0045944; F:GO:0001158; P:GO:0009953	C:nucleus; C:polytene chromosome; F:transcription factor activity, sequence-specific DNA binding; P:regulation of glucose metabolic process; P:chitin-based larval cuticle pattern formation; P:salivary gland development; P:positive regulation of transcription from RNA polymerase II promoter; F:enhancer sequence-specific DNA binding; P:dorsal/ventral pattern formation			IPR004827 (SMART); IPR004827 (PFAM); G3DSA:1.20.5.170 (GENE3D); mobidb-lite (MOBIDB_LITE); mobidb-lite (MOBIDB_LITE); mobidb-lite (MOBIDB_LITE); PTHR22952 (PANTHER); PTHR22952:SF238 (PANTHER); IPR004827 (PROSITE_PROFILES); cd14689 (CDD); SSF57959 (SUPERFAMILY)	F:GO:0003700; P:GO:0006355; F:GO:0043565	F:transcription factor activity, sequence-specific DNA binding; P:regulation of transcription, DNA-templated; F:sequence-specific DNA binding	CREBA_DROME Cyclic AMP response element-binding A OS=Drosophila melanogaster GN= PE=1 SV=2	20	8.46e-67	0.7815	bZIP transcription factor, Basic-leucine zipper (bZIP) domain signature.	No	2.13473	1	7.28771	0.151998	0.0787673	0.163456	0.159489	0.0789557	0.147498	0.298298(TRUE)	-48564
GMOY001941-RA	endocytosis/signaling protein EHD1	-1.15337	0.461694	49857.9	43228.2	sarcalumenin isoform X1	20	0	84.8	1	F:GO:0005509	F:calcium ion binding			IPR027417 (G3DSA:3.40.50.GENE3D); IPR022812 (PFAM); IPR031692 (PFAM); IPR028974 (G3DSA:4.10.1080.GENE3D); mobidb-lite (MOBIDB_LITE); PTHR11216 (PANTHER); PTHR11216:SF103 (PANTHER); cd09913 (CDD); IPR028974 (SUPERFAMILY); IPR028974 (SUPERFAMILY); IPR028974 (SUPERFAMILY); IPR027417 (SUPERFAMILY)	F:GO:0005509	F:calcium ion binding	SRCA_CHICK Sarcalumenin OS=Gallus gallus GN=SRL PE=2 SV=1	20	5.71e-117	0.4995	Dynamin family	No	23.6205	1	95.3431	0.344242	0.0607327	0.339761	0.368016	0.0748742	0.349132	0.205305(TRUE)	-757718
GMOY001957-RA	hypothetical conserved protein	1.16657	0.749499	1143.35	1333.8	isoform A	20	2.17e-50	75.45	1	C:GO:0016021	C:integral component of membrane			IPR006629 (SMART); IPR006629 (PFAM); mobidb-lite (MOBIDB_LITE); PTHR23292:SF19 (PANTHER); PTHR23292 (PANTHER)	no GO terms	no GO terms	---NA---	0			LITAF-like zinc ribbon domain; Possible membrane-associated motif in LPS-induced tumor necrosis factor alpha factor (LITAF), also known as PIG7, and other animal proteins.	No	4.06768	1	33.913	0.786915	0.246274	0.80689	0.810272	0.30714	0.850351	0.230831(TRUE)	-18177.1
GMOY001957-RB	hypothetical conserved protein	-1.1746	0.273469	215.95	183.85	isoform A	20	1.01e-40	78.85	1	C:GO:0016021	C:integral component of membrane			IPR006629 (SMART); IPR006629 (PFAM)	no GO terms	no GO terms	---NA---	0			LITAF-like zinc ribbon domain; Possible membrane-associated motif in LPS-induced tumor necrosis factor alpha factor (LITAF), also known as PIG7, and other animal proteins.	Transmembrane	1.52656	1	21.8228	0.923487	0.508057	1.40172	1.27456	0.742705	1.17392	0.294494(TRUE)	-2816.83
GMOY001977-RA	hypothetical protein	1.11206	1	5022.3	5585.1	isoform C	20	0	91	13	P:GO:0007015; P:GO:0006886; P:GO:0007436; P:GO:0040018; P:GO:0042249; P:GO:0030866; P:GO:0045793; P:GO:0043297; P:GO:0016331; F:GO:0017137; C:GO:0016324; P:GO:0010004; P:GO:0035149	P:actin filament organization; P:intracellular protein transport; P:larval salivary gland morphogenesis; P:positive regulation of multicellular organism growth; P:establishment of planar polarity of embryonic epithelium; P:cortical actin cytoskeleton organization; P:positive regulation of cell size; P:apical junction assembly; P:morphogenesis of embryonic epithelium; F:Rab GTPase binding; C:apica…			IPR001565 (PRINTS); IPR000008 (SMART); IPR000008 (G3DSA:2.60.40.GENE3D); IPR000008 (PFAM); IPR000008 (G3DSA:2.60.40.GENE3D); mobidb-lite (MOBIDB_LITE); PTHR10024 (PANTHER); PTHR10024:SF303 (PANTHER); IPR000008 (PROSITE_PROFILES); IPR000008 (PROSITE_PROFILES); cd08521 (CDD); cd04020 (CDD); IPR000008 (SUPERFAMILY); IPR000008 (SUPERFAMILY)	F:GO:0005515; C:GO:0016020	F:protein binding; C:membrane	SYTL4_HUMAN Synaptotagmin 4 OS=Homo sapiens GN=SYTL4 PE=1 SV=2	20	5.31e-87	0.54	Synaptotagmin signature, C2 domain, Protein kinase C conserved region 2 (CalB)	No	11.8315	1	38.4876	0.483418	0.115424	0.492842	0.496058	0.123476	0.468992	0.235836(TRUE)	-113336
GMOY001978-RA	hypothetical protein	-1.15031	0.967586	1498.8	1302.95	isoform E	20	0	80.6	1	C:GO:0016021	C:integral component of membrane			IPR001507 (SMART); mobidb-lite (MOBIDB_LITE); PTHR22907 (PANTHER); PTHR22907:SF74 (PANTHER); IPR001507 (PROSITE_PROFILES)	no GO terms	no GO terms	---NA---	0			Zona pellucida (ZP) domain	Signal_peptide, Transmembrane	17.5066	1	87.637	1.89115	0.312791	1.86262	1.84742	0.370182	1.84851	0.336837(TRUE)	-32789.8
GMOY002073-RA	hypothetical protein	1.18986	0.219085	10454.8	12439.8	PREDICTED: uncharacterized protein LOC101888232	1	1.68e-26	57						IPR003175 (PFAM); G3DSA:4.10.365.10 (GENE3D); mobidb-lite (MOBIDB_LITE); mobidb-lite (MOBIDB_LITE)	P:GO:0007050; C:GO:0005634; F:GO:0004861	P:cell cycle arrest; C:nucleus; F:cyclin-dependent protein serine/threonine kinase inhibitor activity	---NA---	0			Cyclin-dependent kinase inhibitor	No	64.8981	1	400.389	2.77539	0.244408	3.08776	3.00114	0.25958	2.77261	0.295896(TRUE)	-193347
GMOY002123-RA	hypothetical protein	1.21434	0.784878	268.5	326.05	#NAME?	20	3.67e-40	80.1	5	C:GO:0016021; C:GO:0005794; F:GO:0008476; P:GO:0009306; P:GO:0006478	C:integral component of membrane; C:Golgi apparatus; F:protein-tyrosine sulfotransferase activity; P:protein secretion; P:peptidyl-tyrosine sulfation	EC:2.8.2.20	Protein-tyrosine sulfotransferase	PF13469 (PFAM); IPR027417 (G3DSA:3.40.50.GENE3D); IPR026634 (PANTHER); IPR027417 (SUPERFAMILY)	F:GO:0008476; P:GO:0006478	F:protein-tyrosine sulfotransferase activity; P:peptidyl-tyrosine sulfation	TPST_DROME -tyrosine sulfotransferase OS=Drosophila melanogaster GN=Tango13 PE=2 SV=2	11	1.06e-38	0.7518	Unknown function	Transmembrane	1	1.30515	11.4605	0.361344	0.282017	0.545658	0.449745	0.344741	0.431363	0.175776(TRUE)	-8029.68
GMOY002191-RA	hypothetical protein	1.44586	0.740206	923.5	1335.25	diacylglycerol kinase theta isoform X1	20	2.95e-58	94.75	9	C:GO:0005634; F:GO:0005524; P:GO:0070528; C:GO:0005737; F:GO:0046872; P:GO:0046331; F:GO:0004143; P:GO:0016310; P:GO:0007205	C:nucleus; F:ATP binding; P:protein kinase C signaling; C:cytoplasm; F:metal ion binding; P:lateral inhibition; F:diacylglycerol kinase activity; P:phosphorylation; P:protein kinase C-activating G-protein coupled receptor signaling pathway	EC:2.7.1.107	Diacylglycerol kinase (ATP)	IPR020454 (PRINTS); IPR002219 (SMART); G3DSA:3.30.60.20 (GENE3D); IPR002219 (PFAM); PTHR11255 (PANTHER); PTHR11255:SF60 (PANTHER); IPR002219 (PROSITE_PROFILES); IPR002219 (CDD); SSF57889 (SUPERFAMILY)	P:GO:0035556	P:intracellular signal transduction	DGKQ_HUMAN Diacylglycerol kinase theta OS=Homo sapiens GN=DGKQ PE=1 SV=2	20	6.06e-24	0.584	Diacylglycerol/phorbol-ester binding signature; Zinc finger phorbol-ester/DAG-type signature;	No	26.5071	1	131.857	3.26983	0.408343	3.35598	3.45539	0.586141	3.31949	0.198098(TRUE)	-23604.5
GMOY002194-RA	hypothetical protein	1.10424	1	656.2	724.6	CUGBP Elav-like family member 1 isoform X4	20	9.93e-58	89.3	3	F:GO:0000166; F:GO:0003723; P:GO:0017148	F:nucleotide binding; F:RNA binding; P:negative regulation of translation			IPR000504 (SMART); IPR012677 (G3DSA:3.30.70.GENE3D); IPR000504 (PFAM); PTHR24012:SF605 (PANTHER); PTHR24012 (PANTHER); IPR000504 (PROSITE_PROFILES); cd12640 (CDD); IPR000504 (SUPERFAMILY)	F:GO:0003676; F:GO:0000166	F:nucleic acid binding; F:nucleotide binding	CELF1_XENTR CUGBP Elav-like family member 1 OS=Xenopus tropicalis GN=celf1 PE=2 SV=1	20	1.92e-45	0.871	Eukaryotic RNA Recognition Motif (RRM) profile; RNA recognition motif. (a.k.a. RRM, RBD, or RNP domain)	No	1.47501	1	8.66566	0.243781	0.144867	0.282327	0.288829	0.155463	0.278001	0.375876(TRUE)	-18771.3
GMOY002204-RA	hypothetical protein	1.1417	1	1432.95	1636	balbiani ring 3	20	1.92e-126	62.3	12	P:GO:0035099; C:GO:0005737; P:GO:0030031; C:GO:0016020; P:GO:0007443; P:GO:0060548; F:GO:0008201; P:GO:0007298; F:GO:0005102; P:GO:2000683; P:GO:0007435; P:GO:0061327	P:hemocyte migration; C:cytoplasm; P:cell projection assembly; C:membrane; P:Malpighian tubule morphogenesis; P:negative regulation of cell death; F:heparin binding; P:border follicle cell migration; F:receptor binding; P:regulation of cellular response to X-ray; P:salivary gland morphogenesis; P:anterior Malpighian tubule development			IPR000072 (SMART); IPR000072 (PFAM); IPR029034 (G3DSA:2.10.90.GENE3D); PTHR11633 (PANTHER); PTHR11633:SF11 (PANTHER); IPR000072 (PROSITE_PROFILES); IPR029034 (SUPERFAMILY)	F:GO:0008083; C:GO:0016020	F:growth factor activity; C:membrane	VEGFA_MESAU Vascular endothelial growth factor A OS=Mesocricetus auratus GN=VEGFA PE=2 SV=1	12	4.42e-06	0.4992	PDGF/VEGF domain, CXCXC repeat, Platelet-derived and vascular endothelial growth factors (PDGF, VEGF) family	Signal_peptide, Transmembrane	2.19915	1	11.0791	0.209976	0.114106	0.21434	0.223987	0.106896	0.218149	0.206306(TRUE)	-40405.1
GMOY002267-RA	hypothetical protein	-1.11073	0.916644	10280.6	9255.8	myosin heavy skeletal muscle isoform X1	20	0	73.5	2	C:GO:0005615; P:GO:0010506	C:extracellular space; P:regulation of autophagy			mobidb-lite (MOBIDB_LITE); mobidb-lite (MOBIDB_LITE); mobidb-lite (MOBIDB_LITE); mobidb-lite (MOBIDB_LITE); mobidb-lite (MOBIDB_LITE); mobidb-lite (MOBIDB_LITE); mobidb-lite (MOBIDB_LITE); mobidb-lite (MOBIDB_LITE); mobidb-lite (MOBIDB_LITE); PTHR13140 (PANTHER); PTHR13140:SF567 (PANTHER)	no GO terms	no GO terms	SOGA3_MOUSE SOGA3 OS=Mus musculus GN=Soga3 PE=1 SV=2	4	5.55e-08	0.6025	Unknown function	No	19.5378	1	114.855	0.941347	0.127461	0.857516	0.828767	0.154257	0.94619	0.238739(TRUE)	-188973
GMOY002270-RA	hypothetical protein	-1.75827	0.559423	46774.6	26602.5	---NA---									IPR023616 (G3DSA:1.20.210.GENE3D); IPR023616 (SUPERFAMILY)	F:GO:0004129; P:GO:0055114	F:cytochrome-c oxidase activity; P:oxidation-reduction process	---NA---	0			Unknown function	Transmembrane	1	2.67975	12745.8	0.642311	0.812337	1.71801	1.08522	1.07909	0	0.175075(TRUE)	-653460
GMOY002276-RA	hypothetical protein	-1.12929	1	2755.3	2439.85	serine threonine- kinase pakD isoform X1	17	4.02e-09	88.76	2	C:GO:0016020; C:GO:0016021	C:membrane; C:integral component of membrane			no IPS match	no IPS match	no IPS match	---NA---	0			Unknown function	Transmembrane	14.6102	1	65.5437	0.956083	0.17545	1.03102	1.00063	0.218538	0.933593	0.296496(TRUE)	-63719.3
GMOY002325-RA	hypothetical protein	-1.05485	1	292.3	277.1	small conductance calcium-activated potassium isoform U	20	0	82.65	6	F:GO:0005516; P:GO:0071805; F:GO:0009881; C:GO:0016021; F:GO:0016286; P:GO:0016057	F:calmodulin binding; P:potassium ion transmembrane transport; F:photoreceptor activity; C:integral component of membrane; F:small conductance calcium-activated potassium channel activity; P:regulation of membrane potential in photoreceptor cell			IPR015449 (PRINTS); IPR004178 (SMART); IPR013099 (PFAM); IPR004178 (PFAM); IPR015449 (PFAM); G3DSA:1.10.287.70 (GENE3D); G3DSA:1.10.287.70 (GENE3D); mobidb-lite (MOBIDB_LITE); PTHR10153:SF48 (PANTHER); IPR015449 (PANTHER); IPR004178 (SUPERFAMILY); SSF81324 (SUPERFAMILY)	P:GO:0006813; F:GO:0015269; F:GO:0005516; C:GO:0016021; F:GO:0016286	P:potassium ion transport; F:calcium-activated potassium channel activity; F:calmodulin binding; C:integral component of membrane; F:small conductance calcium-activated potassium channel activity	KCNN_DROME Small conductance calcium-activated potassium channel OS=Drosophila melanogaster GN=SK PE=2 SV=2	15	0	0.61	Calmodulin binding domain; Ion channel; Calcium-activated SK potassium channel	Transmembrane	22.1007	1	118.802	5.18811	0.657075	5.7316	5.96432	1.25433	5.14956	0.276577(TRUE)	-6968.99
GMOY002355-RA	hypothetical protein	1.14208	0.967586	2173.7	2482.55	integrin beta-PS isoform X2	20	1.13e-80	69.2	43	P:GO:0007391; P:GO:0008360; P:GO:0035001; C:GO:0016328; P:GO:0007494; P:GO:0008340; F:GO:0050839; P:GO:0007157; P:GO:0007377; P:GO:0007015; P:GO:0007411; P:GO:0051492; P:GO:0007298; P:GO:0007431; P:GO:0035160; P:GO:0021551; C:GO:0008305; C:GO:0030425; C:GO:0009925; P:GO:0007427; C:GO:0005925; F:GO:0046982; C:GO:0005927; P:GO:0007508; P:GO:0007608; P:GO:0034446; P:GO:0007160; P:GO:0035099; P:GO:00…	P:dorsal closure; P:regulation of cell shape; P:dorsal trunk growth, open tracheal system; C:lateral plasma membrane; P:midgut development; P:determination of adult lifespan; F:cell adhesion molecule binding; P:heterophilic cell-cell adhesion via plasma membrane cell adhesion molecules; P:germ-band extension; P:actin filament organization; P:axon guidance; P:regulation of stress fiber assembly; P…			IPR015812 (PRINTS); IPR002369 (SMART); IPR033760 (PFAM); IPR002035 (G3DSA:3.40.50.GENE3D); IPR002369 (PFAM); IPR015812 (PANTHER); IPR002035 (SUPERFAMILY); SSF103575 (SUPERFAMILY)	no GO terms	no GO terms	ITBX_DROME Integrin beta-PS OS=Drosophila melanogaster GN=mys PE=1 SV=3	20	5.24e-56	0.687	Integrin, beta chain	Signal_peptide	1	1.05096	7.91553	0.103046	0.0742772	0.118119	0.102907	0.0782148	0.111184	0.222322(TRUE)	-56166.9
GMOY002362-RA	hypothetical protein	-1.09291	1	101.75	93.1	PREDICTED: uncharacterized protein LOC101891265 isoform X2	2	1.5e-08	55.5						no IPS match	no IPS match	no IPS match	---NA---	0			Unknown function	Signal_peptide	4.55928	1	100.421	2.90721	0.728049	5.30197	5.03517	1.60822	3.09536	0.250951(TRUE)	-3239.97
GMOY002377-RA	hypothetical protein	1.13643	0.967586	145878	165780	isoform B	20	0	92.35	4	P:GO:0030239; C:GO:0016459; P:GO:0007498; F:GO:0003774	P:myofibril assembly; C:myosin complex; P:mesoderm development; F:motor activity	EC:3.6.1.15	Nucleoside-triphosphate phosphatase	IPR002928 (PFAM); PTHR13140:SF544 (PANTHER); PTHR13140 (PANTHER); SSF90257 (SUPERFAMILY); SSF90257 (SUPERFAMILY); SSF90257 (SUPERFAMILY)	C:GO:0016459; F:GO:0003774	C:myosin complex; F:motor activity	MYSP2_DROME short form OS=Drosophila melanogaster GN=Prm PE=2 SV=2	20	0	0.6805	Myosin tail	No	3.33061	1	37.7057	0.062405	0.0205239	0.0565817	0.0584665	0.0208332	0.0685137	0.230731(TRUE)	-1806350
GMOY002385-RA	hypothetical protein	-1.05777	1	53.1	50.2	truncated Lex2A	20	1.87e-06	79.8						mobidb-lite (MOBIDB_LITE)	no GO terms	no GO terms	---NA---	0			Unknown function	No	0	0	1	0	0	0.93854	0	0	8.12474	0.208809(TRUE)	-1698.88
GMOY002407-RA	hypothetical protein	1.07779	0.931178	1052.25	1134.1	isoform A	20	4.19e-43	67.2	8	P:GO:0008150; C:GO:0016020; C:GO:0016021; F:GO:0008168; F:GO:0016740; C:GO:0005575; F:GO:0003674; P:GO:0032259	P:biological_process; C:membrane; C:integral component of membrane; F:methyltransferase activity; F:transferase activity; C:cellular_component; F:molecular_function; P:methylation			PTHR33562:SF11 (PANTHER); PTHR33562 (PANTHER)	no GO terms	no GO terms	---NA---	0			Unknown function	Signal_peptide	2.92689	1	22.1411	0.457817	0.17955	0.474479	0.472044	0.214421	0.479079	0.266166(TRUE)	-25621
GMOY002408-RA	hypothetical protein	1.22272	1	11478.1	14034.5	TBC1 domain family member 24 isoform X1	20	0	76.35	6	P:GO:0007274; C:GO:0043195; P:GO:1903422; F:GO:0005096; P:GO:0043087; C:GO:0031594	P:neuromuscular synaptic transmission; C:terminal bouton; P:negative regulation of synaptic vesicle recycling; F:GTPase activator activity; P:regulation of GTPase activity; C:neuromuscular junction			IPR006571 (SMART); IPR006571 (PFAM); IPR000195 (PFAM); PTHR23353 (PANTHER); PTHR23353:SF7 (PANTHER)	no GO terms	no GO terms	TBC24_XENTR TBC1 domain family member 24 OS=Xenopus tropicalis GN=tbc1d24 PE=2 SV=1	20	1.13e-40	0.5075	TLD; domain in TBC and LysM domain containing proteins; Rab-GTPase-TBC domain	Transmembrane	10.5104	1	48.387	0.38288	0.0931112	0.390763	0.386374	0.0942812	0.411221	0.193293(TRUE)	-196097
GMOY002420-RA	hypothetical protein	1.20076	0.702344	8494.8	10200.2	thymosin isoform 2	20	4.46e-67	86.55	6	C:GO:0005634; C:GO:0005829; P:GO:0007015; P:GO:0007420; P:GO:0035193; F:GO:0003785	C:nucleus; C:cytosol; P:actin filament organization; P:brain development; P:larval central nervous system remodeling; F:actin monomer binding			IPR001152 (SMART); IPR001152 (PFAM); IPR001152 (G3DSA:1.20.5.GENE3D); mobidb-lite (MOBIDB_LITE); mobidb-lite (MOBIDB_LITE); PTHR20940:SF2 (PANTHER); PTHR20940 (PANTHER); IPR001152 (PRODOM)	P:GO:0007015; F:GO:0003785	P:actin filament organization; F:actin monomer binding	TYB12_ONCMY Thymosin beta-12 OS=Oncorhynchus mykiss PE=1 SV=2	20	8.84e-07	0.777	THYMOSIN BETA CYTOSKELETON ACTIN-BINDING ACETYLATION THYPEDIN BETA-4 SEQUENCING DIRECT CONTAINS:	No	4.65152	1	23.3008	0.193344	0.0672729	0.20041	0.204511	0.0741468	0.198575	0.3(TRUE)	-174390
GMOY002428-RA	hypothetical protein	-1.32153	0.967586	24.25	18.35	DDI1 homolog 2	20	5.5e-165	68.65	3	F:GO:0004190; F:GO:0043130; P:GO:0006508	F:aspartic-type endopeptidase activity; F:ubiquitin binding; P:proteolysis			IPR000626 (PFAM); G3DSA:3.10.20.90 (GENE3D); IPR021109 (G3DSA:2.40.70.GENE3D); G3DSA:1.10.8.10 (GENE3D); IPR019103 (PFAM); mobidb-lite (MOBIDB_LITE); PTHR12917:SF31 (PANTHER); PTHR12917 (PANTHER); IPR015940 (PROSITE_PROFILES); IPR000626 (PROSITE_PROFILES); IPR019103 (CDD); IPR029071 (SUPERFAMILY); IPR009060 (SUPERFAMILY); IPR021109 (SUPERFAMILY)	F:GO:0005515; F:GO:0004190; P:GO:0006508	F:protein binding; F:aspartic-type endopeptidase activity; P:proteolysis	DDI2_HUMAN DDI1 homolog 2 OS=Homo sapiens GN=DDI2 PE=1 SV=1	20	1.34e-99	0.607	Ubiquitin family, Aspartyl protease, Ubiquitin-associated domain (UBA) profile.	No	2.29603	1	17.5694	1.69929	0.780687	3.04239	2.87783	1.59434	2.07544	0.418819(TRUE)	-721.893
GMOY002433-RA	hypothetical protein	-1.12017	1	52.2	46.6	F-box LRR-repeat 4	20	1.68e-16	43.05	3	F:GO:0004842; P:GO:0031146; C:GO:0019005	F:ubiquitin-protein transferase activity; P:SCF-dependent proteasomal ubiquitin-dependent protein catabolic process; C:SCF ubiquitin ligase complex			no IPS match	no IPS match	no IPS match	---NA---	0			F-box-like, A Receptor for Ubiquitination Targets	No	6.74871	1	69.3393	4.04379	0.868644	7.29459	6.72047	2.16167	4.36081	0.266466(TRUE)	-1568
GMOY002457-RA	hypothetical protein	1.00236	1	3222.25	3229.85	associated with topo II related - isoform A	20	0	68.35	4	P:GO:0000290; P:GO:0033962; C:GO:0000932; P:GO:0045886	P:deadenylation-dependent decapping of nuclear-transcribed mRNA; P:cytoplasmic mRNA processing body assembly; C:P-body; P:negative regulation of synaptic growth at neuromuscular junction			mobidb-lite (MOBIDB_LITE); mobidb-lite (MOBIDB_LITE); mobidb-lite (MOBIDB_LITE); mobidb-lite (MOBIDB_LITE); PTHR21551:SF12 (PANTHER); PTHR21551 (PANTHER)	no GO terms	no GO terms	PATL1_MOUSE PAT1 homolog 1 OS=Mus musculus GN=Patl1 PE=1 SV=2	2	0.000297	0.58	Topoisomerase II-associated protein PAT1	No	6.81117	1	20.9295	0.332389	0.104196	0.329307	0.339063	0.10537	0.342576	0.352052(TRUE)	-75171.3
GMOY002475-RA	hypothetical protein	-1.09394	0.722529	360.4	329.45	transcription factor Sp4	20	6.77e-94	72.15	4	F:GO:0046872; P:GO:0035185; P:GO:0000070; F:GO:0043565	F:metal ion binding; P:preblastoderm mitotic cell cycle; P:mitotic sister chromatid segregation; F:sequence-specific DNA binding			IPR015880 (SMART); IPR013087 (G3DSA:3.30.160.GENE3D); IPR013087 (G3DSA:3.30.160.GENE3D); mobidb-lite (MOBIDB_LITE); mobidb-lite (MOBIDB_LITE); mobidb-lite (MOBIDB_LITE); mobidb-lite (MOBIDB_LITE); PTHR24409 (PANTHER); PTHR24409:SF145 (PANTHER); IPR007087 (PROSITE_PROFILES); IPR007087 (PROSITE_PROFILES); IPR007087 (PROSITE_PROFILES); SSF57667 (SUPERFAMILY); SSF57667 (SUPERFAMILY)	F:GO:0003676; F:GO:0046872	F:nucleic acid binding; F:metal ion binding	KLF7_MOUSE Krueppel-like factor 7 OS=Mus musculus GN=Klf7 PE=2 SV=1	20	1.49e-54	0.834	Zinc-finger double domain	No	7.67392	1	27.8239	1.26651	0.318869	1.35526	1.31405	0.415185	1.29523	0.301802(TRUE)	-10024.1
GMOY002582-RA	hypothetical protein	1.20813	0.0892506	7934	9585.3	THO complex subunit 5	20	0	66.3	5	F:GO:0003779; P:GO:0030042; C:GO:0015629; C:GO:0031981; C:GO:0043234	F:actin binding; P:actin filament depolymerization; C:actin cytoskeleton; C:nuclear lumen; C:protein complex			IPR019163 (PFAM); IPR019163 (PANTHER)	no GO terms	no GO terms	THOC5_DROME THO complex subunit 5 OS=Drosophila melanogaster GN=thoc5 PE=1 SV=2	20	4.17e-105	0.5635	Fms-interacting protein	No	1	1.0461	3.44937	0.0358673	0.0272138	0.0369561	0.0366481	0.0270212	0.0395263	0.331331(TRUE)	-202267
GMOY002602-RA	hypothetical protein	-1.05925	1	1314.1	1240.6	isoform B	20	0	92.25	2	F:GO:0005509; P:GO:0046331	F:calcium ion binding; P:lateral inhibition			IPR011992 (G3DSA:1.10.238.GENE3D); IPR002048 (PFAM); IPR011992 (G3DSA:1.10.238.GENE3D); mobidb-lite (MOBIDB_LITE); mobidb-lite (MOBIDB_LITE); PTHR14095:SF10 (PANTHER); PTHR14095 (PANTHER); IPR002048 (PROSITE_PROFILES); IPR002048 (PROSITE_PROFILES); IPR011992 (SUPERFAMILY); IPR011992 (SUPERFAMILY)	F:GO:0005509	F:calcium ion binding	P2R3B_HUMAN Serine threonine- phosphatase 2A regulatory subunit B subunit beta OS=Homo sapiens GN=PPP2R3B PE=1 SV=2	15	1.13e-118	0.6093	EF-hand calcium-binding domain.	No	20.5881	1	120.517	2.48639	0.371341	2.68787	2.659	0.496348	2.44918	0.218919(TRUE)	-27505.1
GMOY002626-RA	homothorax	-1.10486	1	100.1	90.6	isoform A	6	3.72e-13	96.17	3	C:GO:0005634; F:GO:0003677; P:GO:0006355	C:nucleus; F:DNA binding; P:regulation of transcription, DNA-templated			mobidb-lite (MOBIDB_LITE)	no GO terms	no GO terms	---NA---	0			Unknown function	No	5.62012	1	88.2328	3.36095	0.781683	5.54764	5.37404	1.77984	3.54592	0.242543(TRUE)	-2862.57
GMOY002642-RA	hypothetical protein	1.51114	0.419923	23193.7	35048.9	lethal(2)essential for life	20	3.6e-87	75.95	8	C:GO:0030018; P:GO:0009408; C:GO:0048471; P:GO:0010506; P:GO:0006497; P:GO:0045214; P:GO:0010998; P:GO:0042026	C:Z disc; P:response to heat; C:perinuclear region of cytoplasm; P:regulation of autophagy; P:protein lipidation; P:sarcomere organization; P:regulation of translational initiation by eIF2 alpha phosphorylation; P:protein refolding			IPR001436 (PRINTS); IPR002068 (PFAM); IPR001436 (PIRSF); mobidb-lite (MOBIDB_LITE); PTHR11527:SF176 (PANTHER); IPR031107 (PANTHER); cd06526 (CDD)	no GO terms	no GO terms	L2EFL_DROME lethal(2)essential for life OS=Drosophila melanogaster GN=l(2)efl PE=1 SV=1	20	4.47e-79	0.498	Hsp20/alpha crystallin family	No	1.54745	1	8.14507	0.0438324	0.0229766	0.0462617	0.0429069	0.0239115	0.0421852	0.181882(TRUE)	-431349
GMOY002664-RA	hypothetical protein	-1.2188	0.934777	9905.4	8127.15	transforming acidic coiled-coil-containing 2 isoform X4	5	4.06e-21	53						mobidb-lite (MOBIDB_LITE); mobidb-lite (MOBIDB_LITE); mobidb-lite (MOBIDB_LITE); mobidb-lite (MOBIDB_LITE); mobidb-lite (MOBIDB_LITE); mobidb-lite (MOBIDB_LITE); mobidb-lite (MOBIDB_LITE); mobidb-lite (MOBIDB_LITE)	no GO terms	no GO terms	---NA---	0			Unknown function	Transmembrane	137.952	1	592.884	4.83656	0.304179	5.03152	4.96958	0.410873	4.87997	0.246046(TRUE)	-173515
GMOY002666-RA	hypothetical protein	1.18817	0.923096	377.85	448.95	coiled-coil domain-containing 39	20	0	61.95	1	P:GO:0044763	P:single-organism cellular process			mobidb-lite (MOBIDB_LITE); IPR033290 (PANTHER); PTHR18962:SF1 (PANTHER)	P:GO:0003341; P:GO:0036159; C:GO:0005930	P:cilium movement; P:inner dynein arm assembly; C:axoneme	CCD39_DANRE Coiled-coil domain-containing 39 OS=Danio rerio GN=ccdc39 PE=3 SV=2	8	2.65e-39	0.4463	Unknown function	No	11.9281	1	63.8658	2.54866	0.454485	2.77443	2.71704	0.738611	2.62438	0.257057(TRUE)	-8488.95
GMOY002667-RA	hypothetical protein	1.12844	0.967586	2389.75	2696.7	zinc finger 91	20	1.5e-111	66.4	1	F:GO:0005488	F:binding			IPR015880 (SMART); IPR013087 (G3DSA:3.30.160.GENE3D); IPR013087 (G3DSA:3.30.160.GENE3D); IPR013087 (G3DSA:3.30.160.GENE3D); mobidb-lite (MOBIDB_LITE); PTHR24376 (PANTHER); PTHR24376:SF35 (PANTHER); IPR007087 (PROSITE_PROFILES); IPR007087 (PROSITE_PROFILES); IPR007087 (PROSITE_PROFILES); IPR007087 (PROSITE_PROFILES); IPR007087 (PROSITE_PROFILES); IPR007087 (PROSITE_PROFILES); SSF57667 (SUPERFAMILY…	F:GO:0003676; F:GO:0046872	F:nucleic acid binding; F:metal ion binding	ZN254_HUMAN Zinc finger 254 OS=Homo sapiens GN=ZNF254 PE=2 SV=3	20	7.99e-35	0.605	Zinc finger C2H2 type domain profile.	Signal_peptide	20.4624	1	166.216	2.19011	0.308079	2.23467	2.23365	0.375925	2.28531	0.384084(TRUE)	-48161
GMOY002669-RA	hypothetical protein	-2.55128	0.21871	19.9	7.8	Retrovirus-related Pol poly from transposon	20	1.25e-55	53.05	1	F:GO:0005488	F:binding			IPR012337 (G3DSA:3.30.420.GENE3D); PTHR23095:SF34 (PANTHER); IPR026523 (PANTHER); IPR001584 (PROSITE_PROFILES); IPR012337 (SUPERFAMILY)	F:GO:0003676; P:GO:0015074	F:nucleic acid binding; P:DNA integration	POL4_DROME Retrovirus-related Pol poly from transposon 412 OS=Drosophila melanogaster GN=POL PE=3 SV=1	18	2.42e-08	0.4278	Integrase catalytic domain profile.	No	3.76537	1	25.9986	2.84604	0.853473	4.83471	4.60724	2.32796	3.36259	0.409309(TRUE)	-650.677
GMOY002687-RA	hypothetical protein	1.50594	0.529693	736.55	1109.2	---NA---									no IPS match	no IPS match	no IPS match	---NA---	0			Unknown function	Signal_peptide, Transmembrane	1.21148	1	24.9629	0.358555	0.223217	0.510624	0.449167	0.236364	0.426232	0.297097(TRUE)	-18836.5
GMOY002725-RA	hypothetical protein	1.53292	0.878173	1236.3	1895.15	CKLF-like MARVEL transmembrane domain-containing 4	20	4.21e-17	74.75	1	C:GO:0016021	C:integral component of membrane			PTHR22776:SF75 (PANTHER); PTHR22776 (PANTHER); IPR008253 (PROSITE_PROFILES)	C:GO:0016020	C:membrane	---NA---	0			MARVEL domain profile.	Transmembrane	1	1.04687	6.1168	0.129473	0.087703	0.140213	0.126261	0.0969456	0.139785	0.4002(TRUE)	-34841.1
GMOY002738-RA	hypothetical protein	1.02749	1	949.35	975.45	isoform B	20	7.71e-134	69.6	1	F:GO:0005509	F:calcium ion binding			mobidb-lite (MOBIDB_LITE); mobidb-lite (MOBIDB_LITE); mobidb-lite (MOBIDB_LITE); mobidb-lite (MOBIDB_LITE); mobidb-lite (MOBIDB_LITE)	no GO terms	no GO terms	KCIP4_BOVIN Kv channel-interacting 4 OS=Bos taurus GN=KCNIP4 PE=2 SV=1	20	7.76e-47	0.593	Unknown function	No	12.0592	1	38.9861	1.12101	0.247426	1.19647	1.20187	0.308965	1.17203	0.23043(TRUE)	-22964.6
GMOY002746-RA	histone H1	1.19304	1	1238.35	1477.4	Histone	20	3.12e-84	99.95	7	C:GO:0005634; F:GO:0003677; F:GO:0004930; P:GO:0007186; F:GO:0046982; C:GO:0000786; F:GO:0030246	C:nucleus; F:DNA binding; F:G-protein coupled receptor activity; P:G-protein coupled receptor signaling pathway; F:protein heterodimerization activity; C:nucleosome; F:carbohydrate binding			IPR000164 (PRINTS); IPR000164 (SMART); IPR005818 (SMART); IPR009072 (G3DSA:1.10.20.GENE3D); IPR011991 (G3DSA:1.10.10.GENE3D); IPR007125 (PFAM); IPR005818 (PFAM); mobidb-lite (MOBIDB_LITE); mobidb-lite (MOBIDB_LITE); mobidb-lite (MOBIDB_LITE); mobidb-lite (MOBIDB_LITE); PTHR11426:SF93 (PANTHER); IPR000164 (PANTHER); IPR005818 (PROSITE_PROFILES); cd00073 (CDD); IPR011991 (SUPERFAMILY); IPR009072 (S…	F:GO:0003677; C:GO:0005634; F:GO:0046982; C:GO:0000786; P:GO:0006334	F:DNA binding; C:nucleus; F:protein heterodimerization activity; C:nucleosome; P:nucleosome assembly	H3_URECA Histone H3 OS=Urechis caupo PE=1 SV=2	20	8.94e-86	0.9995	Histone H3	No	1	1.3492	17.0499	0.247793	0.188822	0.347341	0.309652	0.222573	0.30571	0.279279(TRUE)	-22250.9
GMOY002748-RA	labial	-1.09286	0.968854	430.15	393.6	homeodomain transcription factor labial	20	1.49e-101	68.9	1	F:GO:0003677	F:DNA binding			IPR020479 (PRINTS); IPR001356 (SMART); IPR001356 (PFAM); IPR009057 (G3DSA:1.10.10.GENE3D); mobidb-lite (MOBIDB_LITE); mobidb-lite (MOBIDB_LITE); mobidb-lite (MOBIDB_LITE); mobidb-lite (MOBIDB_LITE); mobidb-lite (MOBIDB_LITE); PTHR24326 (PANTHER); PTHR24326:SF442 (PANTHER); IPR001356 (PROSITE_PROFILES); cd00086 (CDD); IPR009057 (SUPERFAMILY)	F:GO:0003677	F:DNA binding	LAB_DROME Homeotic labial OS=Drosophila melanogaster GN=lab PE=1 SV=2	20	1.2e-37	0.882	Homeodomain	No	1	1.02633	16.3066	0.336293	0.241529	0.520608	0.47261	0.279762	0.451088	0.164565(TRUE)	-10919.4
GMOY002755-RA	hypothetical protein	1.39387	0.967586	40.75	56.8	---NA---									no IPS match	no IPS match	no IPS match	---NA---	0			Unknown function	No	2.29968	1	55.461	1.92606	0.837447	4.48356	4.51276	2.17016	2.49263	0.356456(TRUE)	-1279.56
GMOY002759-RA	hypothetical protein	1.01092	1	1694.1	1712.6	T family of potassium channels 18 isoform X1	20	9.34e-100	82.2	6	P:GO:1903351; P:GO:0045837; P:GO:0071805; C:GO:0016021; P:GO:0042321; F:GO:0005267	P:cellular response to dopamine; P:negative regulation of membrane potential; P:potassium ion transmembrane transport; C:integral component of membrane; P:negative regulation of circadian sleep/wake cycle, sleep; F:potassium channel activity			G3DSA:1.10.287.70 (GENE3D); IPR013099 (PFAM); mobidb-lite (MOBIDB_LITE); PTHR11003:SF173 (PANTHER); PTHR11003 (PANTHER); SSF81324 (SUPERFAMILY)	no GO terms	no GO terms	TWK18_CAEEL T family of potassium channels 18 OS=Caenorhabditis elegans GN=twk-18 PE=1 SV=2	20	4.45e-15	0.538	Ion channel	Transmembrane	21.5331	1	211.879	3.04064	0.402047	3.09882	3.1001	0.526936	3.14767	0.363864(TRUE)	-38254.6
GMOY002778-RA	hypothetical protein	-1.11729	1	55.25	49.45	hormone receptor 4	20	3.03e-77	96.9	12	C:GO:0005634; F:GO:0008270; P:GO:0030518; P:GO:0035073; F:GO:0004879; P:GO:0006351; F:GO:0003707; P:GO:0006355; F:GO:0043565; P:GO:0071456; P:GO:0040007; P:GO:0048638	C:nucleus; F:zinc ion binding; P:intracellular steroid hormone receptor signaling pathway; P:pupariation; F:RNA polymerase II transcription factor activity, ligand-activated sequence-specific DNA binding; P:transcription, DNA-templated; F:steroid hormone receptor activity; P:regulation of transcription, DNA-templated; F:sequence-specific DNA binding; P:cellular response to hypoxia; P:growth; P:re…			no IPS match	no IPS match	no IPS match	HR4_DROME Hormone receptor 4 OS=Drosophila melanogaster GN=Hr4 PE=1 SV=4	9	8.94e-73	0.6678	Unknown function	No	3.76838	1	18.4195	1.83249	0.620546	2.22202	2.26623	1.05288	1.85277	0.307407(TRUE)	-1578
GMOY002783-RA	hypothetical protein	1.02989	1	401.45	413.45	probable G- coupled receptor Mth-like 9 isoform X1	20	2.18e-134	55.3	1	P:GO:0050896	P:response to stimulus			IPR023311 (G3DSA:2.170.180.GENE3D); IPR010596 (PFAM); G3DSA:2.30.160.11 (GENE3D); PTHR12011:SF361 (PANTHER); PTHR12011 (PANTHER); IPR010596 (SUPERFAMILY)	F:GO:0004930; P:GO:0006950	F:G-protein coupled receptor activity; P:response to stress	MTH9_DROME Probable G- coupled receptor Mth-like 9 OS=Drosophila melanogaster GN=mthl9 PE=2 SV=1	15	8.55e-92	0.4433	Methuselah N-terminus	Signal_peptide, Transmembrane	4.0562	1	21.2993	0.812926	0.283554	0.939937	0.892383	0.338998	0.824833	0.302202(TRUE)	-10204.4
GMOY002790-RA	hypothetical protein	1.02511	1	57840.5	59293.1	isoform A	20	0	73.7	1	F:GO:0003723	F:RNA binding			IPR003890 (SMART); IPR003890 (PFAM); IPR016021 (G3DSA:1.25.40.GENE3D); mobidb-lite (MOBIDB_LITE); PTHR23254:SF19 (PANTHER); PTHR23254 (PANTHER); IPR016024 (SUPERFAMILY)	F:GO:0005515; F:GO:0003723; F:GO:0005488	F:protein binding; F:RNA binding; F:binding	M4GDB_DANRE MIF4G domain-containing B OS=Danio rerio GN=mif4gdb PE=1 SV=1	9	3.84e-09	0.46	Middle domain of eukaryotic initiation factor 4G (eIF4G)	No	12.5017	1	195.301	0.381463	0.0703877	0.404199	0.401646	0.0763989	0.371032	0.284284(TRUE)	-859709
GMOY002797-RA	hypothetical protein	-1.41716	0.496075	583.8	411.95	mushroom body large-type Kenyon cell-specific 1	20	2.34e-50	74.85	1	F:GO:0003677	F:DNA binding			no IPS match	no IPS match	no IPS match	MBLK1_APIME Mushroom body large-type Kenyon cell-specific 1 OS=Apis mellifera GN=Mblk-1 PE=1 SV=1	1	1.74e-13	0.8	helix-turn-helix, Psq domain	No	19.3841	1	118.01	3.49607	0.522092	4.19784	4.04146	0.787109	3.52165	0.259359(TRUE)	-13554.3
GMOY002804-RA	hypothetical protein	1.02635	1	38810.6	39833.2	endocuticle structural glyco bd-2	20	1.47e-13	91.2	3	C:GO:0005615; C:GO:0016021; F:GO:0042302	C:extracellular space; C:integral component of membrane; F:structural constituent of cuticle			no IPS match	no IPS match	no IPS match	CU15_MANSE Cuticle OS=Manduca sexta GN= PE=2 SV=1	16	6.93e-09	0.745	Insect cuticle protein signature; Chitin-binding type R&R domain signature.	Transmembrane	19.9203	1	986.949	1.5634	0.195936	1.16545	1.19893	0.208759	1.58289	0.204104(TRUE)	-593067
GMOY002805-RA	hypothetical protein	1.26768	0.476277	5452.25	6911.7	PREDICTED: uncharacterized protein LOC105664537	4	5.81e-13	44						mobidb-lite (MOBIDB_LITE)	no GO terms	no GO terms	---NA---	0			Unknown function	Transmembrane	477.627	1	3446.12	29.9364	0.670492	33.9197	34.2047	1.46982	29.7589	0.343744(TRUE)	-108516
GMOY002886-RA	hypothetical protein	1.52605	1	1455.75	2221.55	integral b	1	1.47e-05	78	4	C:GO:0016020; C:GO:0016021; P:GO:0006810; F:GO:0005215	C:membrane; C:integral component of membrane; P:transport; F:transporter activity			no IPS match	no IPS match	no IPS match	---NA---	0			Prokaryotic membrane lipoprotein lipid attachment site profile.	Transmembrane	3.54326	1	31.1199	0.488796	0.159748	0.547987	0.532433	0.18846	0.489887	0.296096(TRUE)	-38644.2
GMOY002912-RA	hypothetical protein	1.28431	1	61.2	78.6	transcription factor 15	20	1.74e-55	68.85	1	F:GO:0046983	F:protein dimerization activity			IPR011598 (SMART); IPR011598 (PFAM); IPR011598 (G3DSA:4.10.280.GENE3D); mobidb-lite (MOBIDB_LITE); PTHR23349:SF89 (PANTHER); PTHR23349 (PANTHER); IPR011598 (PROSITE_PROFILES); cd00083 (CDD); IPR011598 (SUPERFAMILY)	F:GO:0046983	F:protein dimerization activity	TCF15_CHICK Transcription factor 15 OS=Gallus gallus GN=TCF15 PE=2 SV=2	20	1.83e-25	0.6785	Helix-loop-helix DNA-binding domain, Myc-type, basic helix-loop-helix (bHLH) domain profile.	No	19.306	1	86.5479	7.05042	0.851577	10.7758	10.5464	2.15375	7.07877	0.174675(TRUE)	-2109.21
GMOY002922-RA	hypothetical protein	1.16007	1	886.2	1028.05	---NA---									PR01228 (PRINTS); mobidb-lite (MOBIDB_LITE); mobidb-lite (MOBIDB_LITE)	no GO terms	no GO terms	---NA---	0			Eggshell protein signature	Signal_peptide	1.05401	1	7.84555	0.161121	0.108824	0.181089	0.167397	0.113471	0.187449	0.432533(TRUE)	-27679.9
GMOY002933-RA	hypothetical protein	-2.35926	0.248358	2217.35	939.85	extensin-like isoform X2	2	6.96e-33	49						mobidb-lite (MOBIDB_LITE); mobidb-lite (MOBIDB_LITE); mobidb-lite (MOBIDB_LITE); mobidb-lite (MOBIDB_LITE)	no GO terms	no GO terms	---NA---	0			Unknown function	No	24.1429	1	127.991	2.10965	0.278299	1.90506	1.90782	0.347348	2.11177	0.389289(TRUE)	-52313.1
GMOY002936-RA	hypothetical protein	-1.38115	0.470392	7798.25	5646.2	cuticular 67B	20	1.3e-137	76.8	4	P:GO:0040003; F:GO:0008010; P:GO:0030431; C:GO:0031012	P:chitin-based cuticle development; F:structural constituent of chitin-based larval cuticle; P:sleep; C:extracellular matrix			IPR000618 (PFAM); mobidb-lite (MOBIDB_LITE); PTHR12236:SF59 (PANTHER); PTHR12236 (PANTHER); IPR000618 (PROSITE_PROFILES)	F:GO:0042302	F:structural constituent of cuticle	CUO7_BLACR Cuticle 7 OS=Blaberus craniifer PE=1 SV=1	2	2.64e-12	0.48	Chitin-binding type R&R domain profile; Insect cuticle protein	Signal_peptide	5.74005	1	24.481	0.239155	0.0783962	0.242494	0.233635	0.083143	0.237585	0.341942(TRUE)	-156419
GMOY002949-RA	hypothetical protein	1.0818	1	680.9	736.6	serine threonine- kinase mitochondrial	20	0	74.8	18	P:GO:0035234; P:GO:0007274; P:GO:0030382; P:GO:0090141; F:GO:0004674; P:GO:0006468; P:GO:1902956; P:GO:0000422; P:GO:0048749; P:GO:0042787; P:GO:0000266; P:GO:0043524; F:GO:0005524; P:GO:0006979; P:GO:0051654; F:GO:0005515; P:GO:0010637; C:GO:0016006	P:ectopic germ cell programmed cell death; P:neuromuscular synaptic transmission; P:sperm mitochondrion organization; P:positive regulation of mitochondrial fission; F:protein serine/threonine kinase activity; P:protein phosphorylation; P:regulation of mitochondrial electron transport, NADH to ubiquinone; P:mitophagy; P:compound eye development; P:protein ubiquitination involved in ubiquitin-depe…	EC:2.7.11	Transferring phosphorus-containing groups	IPR000719 (SMART); IPR000719 (PFAM); G3DSA:3.30.200.20 (GENE3D); G3DSA:1.10.510.10 (GENE3D); PTHR22972:SF11 (PANTHER); PTHR22972 (PANTHER); IPR000719 (PROSITE_PROFILES); IPR011009 (SUPERFAMILY)	F:GO:0005524; F:GO:0004672; P:GO:0006468	F:ATP binding; F:protein kinase activity; P:protein phosphorylation	SIR4_DROME NAD-dependent deacylase Sirt4 OS=Drosophila melanogaster GN=Sirt4 PE=2 SV=2	20	2.38e-93	0.6265	Protein kinase domain, Serine/Threonine protein kinases active-site signature.	No	1.07603	1	7.06451	0.596717	0.40459	0.802907	0.786669	0.52691	0.752947	0.350551(TRUE)	-1750.91
GMOY002955-RA	hypothetical protein	-1.09572	0.916644	232.95	212.6	isoform B	20	7.71e-173	70.2	4	C:GO:0005887; P:GO:0007186; F:GO:0032795; F:GO:0008227	C:integral component of plasma membrane; P:G-protein coupled receptor signaling pathway; F:heterotrimeric G-protein binding; F:G-protein coupled amine receptor activity			IPR000276 (PRINTS); IPR000276 (PFAM); G3DSA:1.20.1070.10 (GENE3D); mobidb-lite (MOBIDB_LITE); PTHR24248:SF102 (PANTHER); PTHR24248 (PANTHER); IPR017452 (PROSITE_PROFILES); SSF81321 (SUPERFAMILY)	F:GO:0004930; P:GO:0007186; C:GO:0016021	F:G-protein coupled receptor activity; P:G-protein coupled receptor signaling pathway; C:integral component of membrane	ADRA2_LABOS Alpha-2 adrenergic receptor OS=Labrus ossifagus PE=3 SV=1	20	2.04e-24	0.704	G-protein coupled receptors family 1 profile; Rhodopsin-like GPCR superfamily signature; 7 transmembrane receptor (rhodopsin family)	Transmembrane	6.20885	1	99.0198	2.80646	0.63975	3.7981	3.74296	1.0782	3.06922	0.173874(TRUE)	-5739.05
GMOY002992-RA	hypothetical protein	1.40776	0.916644	542.6	763.85	SNF4 AMP-activated kinase gamma isoform A	16	7.88e-30	78.5	12	C:GO:0005634; F:GO:0019901; P:GO:2001020; P:GO:0010906; C:GO:0005737; P:GO:0006914; P:GO:0006629; P:GO:0042595; P:GO:0045787; P:GO:0009267; P:GO:0030730; P:GO:0042632	C:nucleus; F:protein kinase binding; P:regulation of response to DNA damage stimulus; P:regulation of glucose metabolic process; C:cytoplasm; P:autophagy; P:lipid metabolic process; P:behavioral response to starvation; P:positive regulation of cell cycle; P:cellular response to starvation; P:sequestering of triglyceride; P:cholesterol homeostasis			mobidb-lite (MOBIDB_LITE); mobidb-lite (MOBIDB_LITE)	no GO terms	no GO terms	---NA---	0			Unknown function	No	20.7538	1	105.368	3.16704	0.444656	3.59188	3.65264	0.723162	3.21498	0.231331(TRUE)	-14253.7
GMOY003019-RA	hypothetical protein	-1.78019	0.916644	851.2	478.15	isoform C	20	0	56.25	1	P:GO:0065007	P:biological regulation			mobidb-lite (MOBIDB_LITE); mobidb-lite (MOBIDB_LITE); mobidb-lite (MOBIDB_LITE); mobidb-lite (MOBIDB_LITE); mobidb-lite (MOBIDB_LITE); mobidb-lite (MOBIDB_LITE); mobidb-lite (MOBIDB_LITE); mobidb-lite (MOBIDB_LITE); mobidb-lite (MOBIDB_LITE); mobidb-lite (MOBIDB_LITE); mobidb-lite (MOBIDB_LITE); mobidb-lite (MOBIDB_LITE); mobidb-lite (MOBIDB_LITE); mobidb-lite (MOBIDB_LITE); mobidb-lite (MOBIDB_L…	no GO terms	no GO terms	---NA---	0			Unknown function	No	3.17888	1	16.1669	0.453283	0.195119	0.506695	0.498741	0.199438	0.494313	0.276376(TRUE)	-18724.8
GMOY003028-RA	hypothetical protein	1.5164	1	76.2	115.55	---NA---									PIRSF000709 (PIRSF); mobidb-lite (MOBIDB_LITE)	no GO terms	no GO terms	---NA---	0			Unknown function	Transmembrane	3.72712	1	40.2165	2.81198	0.862253	5.44935	4.93768	2.34384	2.97842	0.369069(TRUE)	-958.113
GMOY003029-RA	Poly(rC) Binding Protein	1.26084	0.71098	13735.2	17317.9	poly(rC)-binding 3 isoform X1	20	0	94.9	5	C:GO:0005634; F:GO:0003723; P:GO:0000381; P:GO:0040040; P:GO:0030431	C:nucleus; F:RNA binding; P:regulation of alternative mRNA splicing, via spliceosome; P:thermosensory behavior; P:sleep			IPR004087 (SMART); IPR004088 (G3DSA:3.30.1370.GENE3D); IPR004088 (G3DSA:3.30.1370.GENE3D); IPR004088 (G3DSA:3.30.1370.GENE3D); IPR004088 (PFAM); PTHR10288 (PANTHER); PTHR10288:SF194 (PANTHER); IPR004088 (PROSITE_PROFILES); IPR004088 (PROSITE_PROFILES); IPR004088 (PROSITE_PROFILES); cd02396 (CDD); cd00105 (CDD); cd02396 (CDD); IPR004088 (SUPERFAMILY); IPR004088 (SUPERFAMILY); IPR004088 (SUPERFAMIL…	F:GO:0003676; F:GO:0003723	F:nucleic acid binding; F:RNA binding	PCBP3_HUMAN Poly(rC)-binding 3 OS=Homo sapiens GN=PCBP3 PE=2 SV=2	20	1.11e-99	0.5775	K homology RNA-binding domain	Transmembrane	95.7868	1	647.043	3.4561	0.250893	3.59039	3.57519	0.330518	3.4846	0.184484(TRUE)	-253462
GMOY003039-RA	hypothetical protein	-1.20521	0.812124	606.4	503.15	chitin deacetylase-like 4	20	0	90.45	7	F:GO:0004568; F:GO:0016810; P:GO:0005975; C:GO:0098595; F:GO:0008061; P:GO:0006032; P:GO:0022008	F:chitinase activity; F:hydrolase activity, acting on carbon-nitrogen (but not peptide) bonds; P:carbohydrate metabolic process; C:perivitelline space; F:chitin binding; P:chitin catabolic process; P:neurogenesis	EC:3.2.1.14	Chitinase	IPR002509 (G3DSA:3.20.20.GENE3D); PTHR11177 (PANTHER); PTHR11177:SF242 (PANTHER); cd10974 (CDD); IPR011330 (SUPERFAMILY)	F:GO:0016810; P:GO:0005975; F:GO:0003824	F:hydrolase activity, acting on carbon-nitrogen (but not peptide) bonds; P:carbohydrate metabolic process; F:catalytic activity	---NA---	0			Unknown function	No	3.60309	1	59.6583	1.08232	0.350472	1.42242	1.41411	0.448221	1.12969	0.256356(TRUE)	-15020.2
GMOY003046-RA	hypothetical protein	-1.48374	5.30539e-08	11112.9	7489.8	isoform C	20	0	81.15	2	C:GO:0016021; P:GO:0055114	C:integral component of membrane; P:oxidation-reduction process			IPR005018 (SMART); IPR013111 (PFAM); IPR005018 (PFAM); G3DSA:2.170.300.10 (GENE3D); mobidb-lite (MOBIDB_LITE); mobidb-lite (MOBIDB_LITE); PTHR22979:SF32 (PANTHER); PTHR22979 (PANTHER); IPR005018 (PROSITE_PROFILES); IPR005018 (PROSITE_PROFILES); IPR000742 (PROSITE_PROFILES); cd09631 (CDD); cd00054 (CDD); cd09631 (CDD)	F:GO:0005515	F:protein binding	MOXD1_HUMAN DBH-like monooxygenase 1 OS=Homo sapiens GN=MOXD1 PE=1 SV=1	5	4.11e-05	0.488	DOMON domain; EGF-like domain; Possible catecholamine-binding domain present in a variety of eukaryotic proteins.	Transmembrane	35.538	1	134.229	1.08126	0.141178	1.1385	1.1955	0.163021	1.12399	0.304304(TRUE)	-207233
GMOY003048-RA	hypothetical protein	1.14805	1	4872.1	5593.4	PREDICTED: uncharacterized protein LOC101458435	20	0	57.25	2	C:GO:0016020; C:GO:0016021	C:membrane; C:integral component of membrane			IPR008472 (PFAM); PTHR21721 (PANTHER); PTHR21721:SF28 (PANTHER)	no GO terms	no GO terms	---NA---	0			Unknown function	No	3.54712	1	105.413	0.539476	0.197749	0.682014	0.644181	0.207756	0.583176	0.182683(TRUE)	-87497.9
GMOY003061-RA	hypothetical protein	-1.10249	1	79.6	72.2	cuticular 64Ac	20	3.62e-35	90.45	3	P:GO:0040003; F:GO:0008010; C:GO:0031012	P:chitin-based cuticle development; F:structural constituent of chitin-based larval cuticle; C:extracellular matrix			IPR000618 (PRINTS); IPR000618 (PFAM); PTHR12236:SF53 (PANTHER); PTHR12236 (PANTHER); IPR000618 (PROSITE_PROFILES)	F:GO:0042302	F:structural constituent of cuticle	CU18B_LOCMI Cuticle isoform B OS=Locusta migratoria PE=1 SV=1	16	2.2e-20	0.7056	Insect cuticle protein signature, Chitin-binding type R&R domain profile.	No	13.0277	1	70.7208	4.88936	0.745053	6.59939	6.62136	1.84178	5.09711	0.178679(TRUE)	-2542.78
GMOY003089-RA	hypothetical protein	1.10162	0.916644	3790.1	4175.25	isoform A isoform X1	20	0	76.85						mobidb-lite (MOBIDB_LITE); PTHR12197:SF230 (PANTHER); PTHR12197 (PANTHER); SSF82199 (SUPERFAMILY)	no GO terms	no GO terms	MSTAA_DROME isoform A OS=Drosophila melanogaster GN=msta PE=2 SV=3	16	3.48e-21	0.4219	Unknown function	Transmembrane	10.9939	1	54.0613	1.46237	0.29392	1.62104	1.60817	0.401515	1.50672	0.204705(TRUE)	-20463.9
GMOY003094-RA	hypothetical protein	1.22616	0.924015	3822.8	4687.35	histone gene-specific epigenetic repressor in late S isoform H	20	1.9e-145	88.95	5	P:GO:0006338; P:GO:0007476; F:GO:0000976; F:GO:0003682; P:GO:0006342	P:chromatin remodeling; P:imaginal disc-derived wing morphogenesis; F:transcription regulatory region sequence-specific DNA binding; F:chromatin binding; P:chromatin silencing			IPR001025 (SMART); IPR001025 (PFAM); mobidb-lite (MOBIDB_LITE); mobidb-lite (MOBIDB_LITE); mobidb-lite (MOBIDB_LITE); mobidb-lite (MOBIDB_LITE); mobidb-lite (MOBIDB_LITE); mobidb-lite (MOBIDB_LITE); mobidb-lite (MOBIDB_LITE); mobidb-lite (MOBIDB_LITE); mobidb-lite (MOBIDB_LITE); mobidb-lite (MOBIDB_LITE); PTHR12505 (PANTHER); PTHR12505:SF37 (PANTHER); IPR001025 (PROSITE_PROFILES); cd04714 (CDD)	F:GO:0003682	F:chromatin binding	BAHD1_MOUSE Bromo adjacent homology domain-containing 1 OS=Mus musculus GN=Bahd1 PE=1 SV=1	10	6.49e-46	0.521	BAH domain profile; Bromo adjacent homology domain	Transmembrane	7.02873	1	40.9994	0.519118	0.139909	0.529101	0.513225	0.159727	0.510889	0.45986(TRUE)	-74541.8
GMOY003124-RB	hypothetical protein	1.44451	0.536497	181.55	262.25	---NA---									no IPS match	no IPS match	no IPS match	---NA---	0			Unknown function	Transmembrane	5.38472	1	29.4239	1.98244	0.570983	2.23993	2.35279	0.836299	2.01696	0.206807(TRUE)	-3193.1
GMOY003176-RA	hypothetical protein	1.2141	0.916644	145996	177255	isoform B	20	0	82.5	3	P:GO:0035220; C:GO:0031672; P:GO:0022416	P:wing disc development; C:A band; P:chaeta development			IPR031828 (PFAM); mobidb-lite (MOBIDB_LITE)	no GO terms	no GO terms	---NA---	0			Unknown function	No	2.1958	1	45.1615	0.0484766	0.0219874	0.0494309	0.0506789	0.0221152	0.0534382	0.282082(TRUE)	-1895740
GMOY003185-RA	hypothetical protein	-1.28019	0.926668	82.7	64.6	spindle and kinetochore-associated 1-like	20	5.37e-75	56.6	3	P:GO:0051301; P:GO:0007059; F:GO:0008017	P:cell division; P:chromosome segregation; F:microtubule binding			IPR009829 (PFAM); IPR009829 (PTHR28573:PANTHER); PTHR28573 (PANTHER)	P:GO:0051301; P:GO:0007059; F:GO:0008017	P:cell division; P:chromosome segregation; F:microtubule binding	SKA1_XENTR Spindle and kinetochore-associated 1 OS=Xenopus tropicalis GN=ska1 PE=2 SV=1	1	8.72e-05	0.51	Protein of unknown function (DUF1395)	No	1	2.61378	14.0366	0.638619	0.822996	1.2732	1.05744	0.941768	1.05209	0.288689(TRUE)	-2507.8
GMOY003194-RA	hypothetical protein	1.60443	0.313174	1638.65	2629.1	isoform I	20	4.46e-19	95.25						no IPS match	no IPS match	no IPS match	---NA---	0			Unknown function	No	3.01119	1	68.725	0.665349	0.238875	0.754522	0.720941	0.301919	0.761235	0.23954(TRUE)	-35798.1
GMOY003223-RA	hypothetical protein	-1.03249	1	1484.05	1437.35	venom allergen 5 isoform X2	20	7.56e-99	93.05	1	C:GO:0005576	C:extracellular region			mobidb-lite (MOBIDB_LITE)	no GO terms	no GO terms	VA5_VESSQ Venom allergen 5 OS=Vespula squamosa PE=1 SV=1	20	3.55e-32	0.5845	Cysteine-rich secretory protein family; Venom allergen 5 signature; SCP / Tpx-1 / Ag5 / PR-1 / Sc7 family of extracellular domains.	No	14.2148	1	245.259	2.78319	0.436373	2.99119	3.02426	0.64553	2.69356	0.164264(TRUE)	-34070
GMOY003226-RA	hypothetical protein	1.06453	1	14254.8	15174.6	isoform B	20	2.1e-59	75.85	1	C:GO:0016021	C:integral component of membrane			PTHR33562 (PANTHER); PTHR33562:SF11 (PANTHER)	no GO terms	no GO terms	---NA---	0			Unknown function	Signal_peptide, Transmembrane	3.71871	1	12.8227	0.097259	0.0376379	0.0928365	0.0891888	0.0384357	0.0947837	0.32022(TRUE)	-299181
GMOY003239-RA	hypothetical protein	1.15728	1	23888.8	27646	ATP synthase F0 subunit 6 (mitochondrion)	20	1.43e-139	69.15	5	F:GO:0003677; F:GO:0015078; C:GO:0016021; C:GO:0005743; P:GO:0015986	F:DNA binding; F:hydrogen ion transmembrane transporter activity; C:integral component of membrane; C:mitochondrial inner membrane; P:ATP synthesis coupled proton transport			IPR006578 (SMART); IPR006578 (PFAM); IPR004210 (PFAM); mobidb-lite (MOBIDB_LITE); mobidb-lite (MOBIDB_LITE); mobidb-lite (MOBIDB_LITE); mobidb-lite (MOBIDB_LITE); PTHR12243 (PANTHER); PTHR12243:SF24 (PANTHER); IPR004210 (PROSITE_PROFILES); IPR006578 (PROSITE_PROFILES)	F:GO:0003677	F:DNA binding	ATP6_DROSE ATP synthase subunit a OS=Drosophila sechellia GN=mt:ATPase6 PE=3 SV=1	10	1.73e-16	0.829	BESS motif, MADF domain profile, Alcohol dehydrogenase transcription factor Myb/SANT-like	No	1.31337	1	22.6485	0.0528324	0.0344415	0.0721404	0.0638182	0.0390079	0.0609802	0.273974(TRUE)	-519371
GMOY003268-RA	hypothetical protein	1.1434	0.896896	965.15	1103.55	dnaJ homolog 1 isoform X1	20	5.66e-44	98.3	2	F:GO:0051082; P:GO:0006457	F:unfolded protein binding; P:protein folding			G3DSA:2.60.260.20 (GENE3D); IPR002939 (PFAM); PTHR24078 (PANTHER); PTHR24078:SF429 (PANTHER); IPR008971 (SUPERFAMILY)	F:GO:0051082; P:GO:0006457	F:unfolded protein binding; P:protein folding	DNAJ1_DROME homolog 1 OS=Drosophila melanogaster GN= -1 PE=1 SV=3	20	2.94e-20	0.608	DnaJ C terminal domain	No	1.48647	1	16.6693	0.294628	0.158224	0.355287	0.319712	0.1918	0.336557	0.314715(TRUE)	-24130.1
GMOY003269-RA	hypothetical protein	1.09161	1	1962.75	2142.55	fibronectin type III domain containing 3C1 isoform X3	20	8.05e-23	66.6	1	C:GO:0005886	C:plasma membrane			mobidb-lite (MOBIDB_LITE); mobidb-lite (MOBIDB_LITE)	no GO terms	no GO terms	---NA---	0			Unknown function	No	1.80875	1	32.4479	0.296971	0.146798	0.388026	0.356112	0.168704	0.3154	0.267367(TRUE)	-46607.4
GMOY003314-RA	yellow-e	1.00426	1	1866.55	1874.5	major royal jelly 1	20	0	76.55						IPR017996 (PFAM); IPR011042 (G3DSA:2.120.10.GENE3D); mobidb-lite (MOBIDB_LITE); IPR017996 (PANTHER); PTHR10009:SF22 (PANTHER); SSF101898 (SUPERFAMILY)	no GO terms	no GO terms	YELL_DROYA yellow OS=Drosophila yakuba GN=y PE=3 SV=1	16	4.98e-43	0.4713	Major royal jelly protein	No	9.66369	1	33.9243	0.701129	0.154687	0.720131	0.717248	0.17896	0.70751	0.160861(TRUE)	-46584.4
GMOY003315-RA	actin 87e	-1.07989	0.916644	72775.4	67391.1	muscle	20	0	99.2	19	C:GO:0035267; P:GO:0050807; P:GO:0043486; F:GO:0004452; F:GO:0005200; P:GO:0008299; C:GO:0005884; C:GO:0005875; C:GO:0005886; C:GO:0005811; F:GO:0005524; P:GO:0007507; P:GO:0051533; P:GO:0051297; C:GO:0005737; P:GO:0000281; P:GO:0098529; P:GO:0016573; F:GO:0016787	C:NuA4 histone acetyltransferase complex; P:regulation of synapse organization; P:histone exchange; F:isopentenyl-diphosphate delta-isomerase activity; F:structural constituent of cytoskeleton; P:isoprenoid biosynthetic process; C:actin filament; C:microtubule associated complex; C:plasma membrane; C:lipid particle; F:ATP binding; P:heart development; P:positive regulation of NFAT protein import …	EC:5.3.3.2	Isopentenyl-diphosphate Delta-isomerase	IPR004000 (PRINTS); IPR004000 (SMART); G3DSA:3.30.420.40 (GENE3D); G3DSA:3.90.640.10 (GENE3D); G3DSA:3.30.420.40 (GENE3D); IPR004000 (PFAM); PTHR11937:SF347 (PANTHER); IPR004000 (PANTHER); cd00012 (CDD); SSF53067 (SUPERFAMILY); SSF53067 (SUPERFAMILY)	no GO terms	no GO terms	ACT5_DROME Actin-87E OS=Drosophila melanogaster GN=Act87E PE=1 SV=1	20	0	0.9895	Actin signature	No	1	1.43725	7.85694	0.0178731	0.0150448	0.0227709	0.0210649	0.0164799	0.0203569	0.196597(TRUE)	-1209300
GMOY003325-RA	hypothetical protein	-1.05714	1	1041.55	985.25	Ecdysone-induced isoform B	20	1.07e-36	51	11	P:GO:0060033; C:GO:0043229; P:GO:0010033; P:GO:0048707; P:GO:0010604; P:GO:0048102; P:GO:0007552; P:GO:0010623; P:GO:0031325; P:GO:0080090; P:GO:0070887	P:anatomical structure regression; C:intracellular organelle; P:response to organic substance; P:instar larval or pupal morphogenesis; P:positive regulation of macromolecule metabolic process; P:autophagic cell death; P:metamorphosis; P:programmed cell death involved in cell development; P:positive regulation of cellular metabolic process; P:regulation of primary metabolic process; P:cellular res…			mobidb-lite (MOBIDB_LITE); mobidb-lite (MOBIDB_LITE)	no GO terms	no GO terms	MBLK1_APIME Mushroom body large-type Kenyon cell-specific 1 OS=Apis mellifera GN=Mblk-1 PE=1 SV=1	1	1.3e-05	0.73	Unknown function	No	15.3471	1	157.201	2.6519	0.44084	3.51506	3.5938	0.652437	2.80696	0.156356(TRUE)	-23050
GMOY003338-RA	hypothetical protein	1.46875	1	14.4	21.15	---NA---									mobidb-lite (MOBIDB_LITE)	no GO terms	no GO terms	---NA---	0			Unknown function	Transmembrane	0	0	1	0	0	0.985112	0	0	37.3847	0.334835(TRUE)	-516.745
GMOY003345-RA	homothorax	1.13657	1	2784.25	3164.5	isoform E	20	6.94e-78	92.35	24	P:GO:0007480; P:GO:0042659; P:GO:0010092; P:GO:0007383; P:GO:0007432; P:GO:0007476; P:GO:0048735; P:GO:0090098; P:GO:0007422; F:GO:0008134; P:GO:0007420; P:GO:0045664; P:GO:0045944; P:GO:0060323; P:GO:0007525; P:GO:0007479; C:GO:0005634; C:GO:0005667; P:GO:0001752; P:GO:0072002; F:GO:0003705; C:GO:0005829; P:GO:0034504; F:GO:0035326	P:imaginal disc-derived leg morphogenesis; P:regulation of cell fate specification; P:specification of animal organ identity; P:specification of segmental identity, antennal segment; P:salivary gland boundary specification; P:imaginal disc-derived wing morphogenesis; P:haltere morphogenesis; P:positive regulation of decapentaplegic signaling pathway; P:peripheral nervous system development; F:tra…			PTHR11850:SF164 (PANTHER); PTHR11850 (PANTHER)	no GO terms	no GO terms	HTH_DROME Homeobox homothorax OS=Drosophila melanogaster GN=hth PE=1 SV=1	14	8.52e-78	0.7207	Unknown function	No	7.78759	1	126.207	1.04855	0.238414	1.34095	1.33484	0.313391	1.03999	0.157958(TRUE)	-62201.4
GMOY003378-RA	hypothetical protein	-1.36887	5.23577e-05	6935.8	5066.8	isoform C	20	0	85.75						IPR004327 (PFAM); IPR032675 (G3DSA:3.80.10.GENE3D); IPR004327 (PANTHER); PTHR10012:SF7 (PANTHER); IPR004327 (CDD); SSF140984 (SUPERFAMILY); SSF52047 (SUPERFAMILY)	F:GO:0019211	F:phosphatase activator activity	PTPA_MOUSE Serine threonine- phosphatase 2A activator OS=Mus musculus GN=Ppp2r4 PE=1 SV=1	20	3.96e-72	0.509	Phosphotyrosyl phosphate activator (PTPA) protein	No	4.2958	1	14.9833	0.155843	0.0634925	0.162239	0.160857	0.0634556	0.157294	0.263564(TRUE)	-150603
GMOY003383-RA	hypothetical protein	-1.05009	1	2832.05	2696.95	WW domain-containing oxidoreductase	20	0	80.45	5	P:GO:0050829; C:GO:0005737; F:GO:0016491; P:GO:2000377; P:GO:0055114	P:defense response to Gram-negative bacterium; C:cytoplasm; F:oxidoreductase activity; P:regulation of reactive oxygen species metabolic process; P:oxidation-reduction process			IPR002347 (PRINTS); IPR001202 (SMART); IPR016040 (G3DSA:3.40.50.GENE3D); IPR002347 (PFAM); G3DSA:2.20.70.10 (GENE3D); PTHR24320 (PANTHER); PTHR24320:SF116 (PANTHER); IPR001202 (PROSITE_PROFILES); IPR001202 (PROSITE_PROFILES); cd00201 (CDD); IPR001202 (SUPERFAMILY); IPR001202 (SUPERFAMILY); IPR016040 (SUPERFAMILY)	F:GO:0005515	F:protein binding	WWOX_DROME WW domain-containing oxidoreductase OS=Drosophila melanogaster GN=Wwox PE=2 SV=1	20	0	0.571	Glucose/ribitol dehydrogenase family signature, short chain dehydrogenase, WW/rsp5/WWP domain profile, Domain with 2 conserved Trp (W) residues	No	2.69856	1	14.8998	0.220437	0.0894134	0.223368	0.201939	0.0966093	0.221969	0.215816(TRUE)	-70587.9
GMOY003384-RA	uncharacterized conserved protein	1.0293	1	18758.5	19308.1	Starvation-upregulated isoform A	7	8.43e-13	50.71	3	P:GO:0008150; C:GO:0005575; F:GO:0003674	P:biological_process; C:cellular_component; F:molecular_function			no IPS match	no IPS match	no IPS match	SDHF4_DROME Succinate dehydrogenase assembly factor mitochondrial OS=Drosophila melanogaster GN=Sirup PE=3 SV=2	1	4.51e-06	0.49	Unknown function	No	1	1.2078	14.4877	0.0499951	0.0400229	0.0614521	0.0536743	0.0374818	0.0609993	0.3003(TRUE)	-364331
GMOY003391-RA	hypothetical protein	1.27862	0.967586	49.35	63.1	G1 S-specific cyclin-D2	20	1.74e-35	93.6	8	P:GO:0008283; C:GO:0005634; P:GO:0030307; F:GO:0005515; F:GO:0016538; P:GO:0007005; P:GO:0016049; P:GO:0007259	P:cell proliferation; C:nucleus; P:positive regulation of cell growth; F:protein binding; F:cyclin-dependent protein serine/threonine kinase regulator activity; P:mitochondrion organization; P:cell growth; P:JAK-STAT cascade			IPR013763 (G3DSA:1.10.472.GENE3D); IPR006671 (PFAM); PTHR10177 (PANTHER); IPR015451 (PTHR10177:PANTHER); IPR013763 (SUPERFAMILY)	P:GO:0007049	P:cell cycle	CCND1_XENLA G1 S-specific cyclin-D1 OS=Xenopus laevis GN=ccnd1 PE=1 SV=1	20	1.63e-13	0.7065	Cyclin, N-terminal domain	No	1.34428	1	6.86209	0.584534	0.391045	0.85655	0.823839	0.512246	0.740355	0.341942(TRUE)	-1754.51
GMOY003446-RA	hypothetical protein	1.13666	1	3505.05	3984.05	high mobility group DSP1 isoform X1	20	4.8e-90	93.75	2	C:GO:0005634; F:GO:0003677	C:nucleus; F:DNA binding			PR00886 (PRINTS); IPR009071 (SMART); IPR009071 (G3DSA:1.10.30.GENE3D); IPR009071 (PFAM); IPR009071 (PFAM); IPR009071 (G3DSA:1.10.30.GENE3D); mobidb-lite (MOBIDB_LITE); PTHR13711:SF241 (PANTHER); PTHR13711 (PANTHER); IPR009071 (PROSITE_PROFILES); IPR009071 (PROSITE_PROFILES); cd01390 (CDD); cd01390 (CDD); IPR009071 (SUPERFAMILY); IPR009071 (SUPERFAMILY); SSF81995 (SUPERFAMILY)	no GO terms	no GO terms	HMG2_DROME High mobility group DSP1 OS=Drosophila melanogaster GN=Dsp1 PE=2 SV=1	20	2.47e-89	0.7335	HMG boxes A and B DNA-binding domains profile.	No	10.5518	1	40.7837	0.612335	0.137784	0.608942	0.595794	0.15898	0.618844	0.393694(TRUE)	-76800.8
GMOY003471-RA	hypothetical protein	1.05734	0.971973	4499.25	4757.25	ras 2	20	4.7e-105	95.65	5	F:GO:0005525; F:GO:0005515; C:GO:0016021; P:GO:0007265; C:GO:0005622	F:GTP binding; F:protein binding; C:integral component of membrane; P:Ras protein signal transduction; C:intracellular			PR00449 (PRINTS); SM00173 (SMART); SM00176 (SMART); SM00174 (SMART); SM00175 (SMART); IPR001806 (PFAM); IPR005225 (TIGRFAM); IPR027417 (G3DSA:3.40.50.GENE3D); IPR020849 (PANTHER); PTHR24070:SF351 (PANTHER); IPR020849 (PROSITE_PROFILES); cd04145 (CDD); IPR027417 (SUPERFAMILY)	F:GO:0005525; P:GO:0007264; P:GO:0007165; C:GO:0016020	F:GTP binding; P:small GTPase mediated signal transduction; P:signal transduction; C:membrane	RAS2_DROME Ras 2 OS=Drosophila melanogaster GN=Ras64B PE=1 SV=2	20	9.25e-104	0.8215	Rab subfamily of small GTPases; Transforming protein P21 ras signature; Rho (Ras homology) subfamily of Ras-like small GTPases	No	1.39391	1	6.13532	0.0759796	0.0463992	0.0818573	0.0769992	0.0483566	0.0810308	0.177077(TRUE)	-110757
GMOY003490-RA	hypothetical protein	-1.14227	0.970849	2370.15	2074.95	synaptic vesicle glyco 2B-like	20	0	74.4	1	C:GO:0016020	C:membrane			G3DSA:1.20.1250.20 (GENE3D); IPR011701 (PFAM); PTHR24064 (PANTHER); PTHR24064:SF310 (PANTHER); IPR020846 (PROSITE_PROFILES); IPR020846 (CDD); IPR020846 (SUPERFAMILY)	P:GO:0055085; C:GO:0016021	P:transmembrane transport; C:integral component of membrane	SV2B_HUMAN Synaptic vesicle glyco 2B OS=Homo sapiens GN=SV2B PE=1 SV=1	20	4.83e-37	0.437	Major Facilitator Superfamily	Transmembrane	413.012	1	1484.99	26.5564	0.686402	26.326	26.5276	1.60674	26.513	0.327227(TRUE)	-54412.1
GMOY003495-RA	hypothetical protein	1.06185	0.977051	3482.45	3697.85	E3 ubiquitin- ligase TRAF7	20	9.23e-143	73.55	1	F:GO:0016874	F:ligase activity			IPR001680 (SMART); IPR015943 (G3DSA:2.130.10.GENE3D); PTHR22844 (PANTHER); PTHR22844:SF296 (PANTHER); IPR001680 (PROSITE_PROFILES); IPR017986 (SUPERFAMILY)	F:GO:0005515	F:protein binding	LIN_MEDTR E3 ubiquitin- ligase LIN OS=Medicago truncatula GN=LIN PE=2 SV=1	3	6.97e-05	0.4767	Trp-Asp (WD) repeats profile; WD domain, G-beta repeat	No	4.75217	1	29.9366	0.376001	0.115778	0.374095	0.374779	0.130639	0.381556	0.371271(TRUE)	-72502.1
GMOY003530-RA	hypothetical protein	-1.01003	1	3765.9	3728.5	isoform A	20	0	86.15	33	P:GO:0000915; C:GO:0032154; P:GO:0007110; P:GO:0007279; P:GO:0007111; P:GO:0022008; P:GO:0045448; P:GO:0007605; P:GO:0097320; F:GO:0005546; P:GO:0032507; P:GO:0051225; P:GO:0051489; P:GO:0000281; P:GO:0045010; F:GO:0017048; P:GO:0016476; P:GO:0030589; P:GO:0031532; P:GO:0035011; P:GO:0090303; P:GO:0007283; C:GO:0035230; P:GO:0003383; C:GO:0043234; C:GO:0005884; P:GO:0009306; P:GO:0007424; C:GO:00…	P:actomyosin contractile ring assembly; C:cleavage furrow; P:meiosis I cytokinesis; P:pole cell formation; P:meiosis II cytokinesis; P:neurogenesis; P:mitotic cell cycle, embryonic; P:sensory perception of sound; P:plasma membrane tubulation; F:phosphatidylinositol-4,5-bisphosphate binding; P:maintenance of protein location in cell; P:spindle assembly; P:regulation of filopodium assembly; P:mitot…			IPR015425 (SMART); IPR010472 (SMART); IPR010473 (SMART); IPR010465 (PFAM); IPR010473 (PFAM); IPR010472 (PFAM); IPR015425 (PFAM); mobidb-lite (MOBIDB_LITE); mobidb-lite (MOBIDB_LITE); mobidb-lite (MOBIDB_LITE); mobidb-lite (MOBIDB_LITE); PTHR23213 (PANTHER); IPR027658 (PTHR23213:PANTHER); IPR014768 (PROSITE_PROFILES); IPR015425 (PROSITE_PROFILES); IPR014767 (PROSITE_PROFILES); IPR016024 (SUPERFAMI…	F:GO:0003779; P:GO:0016043; P:GO:0007015; F:GO:0017048; F:GO:0005488; P:GO:0030036; P:GO:0007049	F:actin binding; P:cellular component organization; P:actin filament organization; F:Rho GTPase binding; F:binding; P:actin cytoskeleton organization; P:cell cycle	DIA_DROME diaphanous OS=Drosophila melanogaster GN=dia PE=2 SV=2	20	0	0.5625	Formin Homology 2 Domain; Diaphanous FH3 Domain; Rho GTPase-binding/formin homology 3 (GBD/FH3) domain profile.	No	1.19575	1	4.39736	0.0643119	0.0445223	0.0729106	0.0647296	0.0461827	0.0685766	0.388188(TRUE)	-98254.9
GMOY003537-RA	hypothetical protein	-1.20333	1	68.65	57.05	---NA---									mobidb-lite (MOBIDB_LITE)	no GO terms	no GO terms	---NA---	0			Unknown function	No	2.31756	1	8.74799	0.884507	0.430065	1.00506	1.03279	0.579442	0.935026	0.296096(TRUE)	-2049.77
GMOY003557-RA	hypothetical protein	-1.14949	0.279008	2473.7	2152	Ecdysone-induced isoform A	20	1.4e-172	61.7	10	C:GO:0005634; P:GO:0008628; P:GO:0035096; P:GO:0006914; C:GO:0035327; P:GO:0006919; P:GO:0035072; P:GO:0071456; P:GO:0045944; P:GO:0071390	C:nucleus; P:hormone-mediated apoptotic signaling pathway; P:larval midgut cell programmed cell death; P:autophagy; C:transcriptionally active chromatin; P:activation of cysteine-type endopeptidase activity involved in apoptotic process; P:ecdysone-mediated induction of salivary gland cell autophagic cell death; P:cellular response to hypoxia; P:positive regulation of transcription from RNA polym…			IPR007889 (PFAM); mobidb-lite (MOBIDB_LITE); mobidb-lite (MOBIDB_LITE); mobidb-lite (MOBIDB_LITE); mobidb-lite (MOBIDB_LITE); PTHR21545 (PANTHER); PTHR21545:SF17 (PANTHER); IPR007889 (PROSITE_PROFILES); IPR009057 (SUPERFAMILY)	F:GO:0003677	F:DNA binding	MBLK1_APIME Mushroom body large-type Kenyon cell-specific 1 OS=Apis mellifera GN=Mblk-1 PE=1 SV=1	6	1.59e-34	0.6567	Psq-type HTH domain profile; helix-turn-helix, Psq domain	No	17.99	1	195.715	2.17775	0.345261	2.38325	2.39397	0.397483	2.15292	0.153053(TRUE)	-51338.7
GMOY003566-RA	Alpha glucosidase	-1.09379	0.961396	833.85	762.35	maltase 2-like isoform X1	20	0	71.8	2	P:GO:0005975; F:GO:0090599	P:carbohydrate metabolic process; F:alpha-glucosidase activity			IPR001254 (SMART); IPR006047 (SMART); G3DSA:3.90.400.10 (GENE3D); G3DSA:2.40.10.10 (GENE3D); IPR006047 (PFAM); IPR001254 (PFAM); IPR013781 (G3DSA:3.20.20.GENE3D); PTHR10357:SF180 (PANTHER); PTHR10357 (PANTHER); IPR001254 (PROSITE_PROFILES); cd11328 (CDD); IPR017853 (SUPERFAMILY); IPR009003 (SUPERFAMILY)	P:GO:0005975; F:GO:0003824; P:GO:0006508; F:GO:0004252	P:carbohydrate metabolic process; F:catalytic activity; P:proteolysis; F:serine-type endopeptidase activity	MAL2_DROVI Maltase 2 OS=Drosophila virilis GN=Mal-B2 PE=3 SV=2	20	0	0.5355	Serine proteases, trypsin domain profile; Alpha-amylase domain	Signal_peptide	7.1252	1	26.0383	0.774141	0.213086	0.775333	0.790441	0.230481	0.78605	0.267467(TRUE)	-21964.3
GMOY003586-RA	hypothetical protein	1.13686	0.916644	13726.5	15605.1	neurogenic locus notch homolog 1 isoform X1	20	0	87.35	1	F:GO:0005509	F:calcium ion binding			IPR000742 (SMART); G3DSA:2.10.25.10 (GENE3D); G3DSA:2.10.25.10 (GENE3D); G3DSA:2.10.25.10 (GENE3D); PTHR22963:SF64 (PANTHER); PTHR22963 (PANTHER); IPR000742 (PROSITE_PROFILES); IPR000742 (PROSITE_PROFILES); IPR000742 (PROSITE_PROFILES); IPR000742 (PROSITE_PROFILES); IPR000742 (PROSITE_PROFILES); SSF90148 (SUPERFAMILY)	F:GO:0005515	F:protein binding	NOTC3_RAT Neurogenic locus notch homolog 3 OS=Rattus norvegicus GN=Notch3 PE=2 SV=2	10	2.49e-08	0.36	Epidermal growth factor-like domain.	Signal_peptide	22.7923	1	144.031	0.862701	0.134747	0.932826	0.979982	0.137936	0.858582	0.247548(TRUE)	-253463
GMOY003616-RA	hypothetical protein	1.27621	0.300559	37447.4	47790.8	cAMP-specific 3 ,5 -cyclic isoform F isoform X2	20	0	91						IPR023088 (PRINTS); IPR003607 (SMART); IPR002073 (PFAM); IPR002073 (G3DSA:1.10.1300.GENE3D); mobidb-lite (MOBIDB_LITE); mobidb-lite (MOBIDB_LITE); PTHR11347:SF141 (PANTHER); PTHR11347 (PANTHER); cd00077 (CDD); SSF109604 (SUPERFAMILY)	P:GO:0007165; F:GO:0008081; F:GO:0004114	P:signal transduction; F:phosphoric diester hydrolase activity; F:3',5'-cyclic-nucleotide phosphodiesterase activity	PDE4B_DROME cAMP-specific 3 ,5 -cyclic phosphodiesterase OS=Drosophila melanogaster GN=dnc PE=1 SV=4	20	0	0.7415	Metal dependent phosphohydrolases with conserved 'HD' motif; 3'5'-cyclic nucleotide phosphodiesterase	No	6.58932	1	141.754	0.32842	0.0786199	0.333396	0.316132	0.0829862	0.350154	0.247648(TRUE)	-570437
GMOY003641-RA	hypothetical protein	-1.04398	1	6213.7	5951.95	23 kDa integral membrane	20	3.53e-80	66.05	1	C:GO:0016021	C:integral component of membrane			IPR000301 (PRINTS); IPR000301 (PIRSF); IPR018499 (PFAM); PTHR19282:SF351 (PANTHER); PTHR19282 (PANTHER); cd03127 (CDD); IPR008952 (SUPERFAMILY)	C:GO:0016021	C:integral component of membrane	LBM_DROME late bloomer OS=Drosophila melanogaster GN=lbm PE=2 SV=1	4	2.59e-09	0.475	Transmembrane four family signature, Tetraspanin family	Transmembrane	1.05397	1	4.0829	0.0476961	0.0310757	0.0515465	0.0523369	0.0329922	0.0534649	0.407908(TRUE)	-150264
GMOY003642-RA	hypothetical protein	1.40324	0.86856	627.05	879.9	late bloomer	20	6.68e-40	61.75	1	C:GO:0016020	C:membrane			IPR018499 (PFAM); PTHR19282:SF351 (PANTHER); PTHR19282 (PANTHER); cd03127 (CDD); IPR008952 (SUPERFAMILY)	C:GO:0016021	C:integral component of membrane	LBM_DROME late bloomer OS=Drosophila melanogaster GN=lbm PE=2 SV=1	1	9.08e-08	0.53	Tetraspanin family	Transmembrane	6.58019	1	49.1366	1.297	0.311969	1.39692	1.36834	0.402636	1.39964	0.283884(TRUE)	-15742.3
GMOY003643-RA	hypothetical protein	1.39387	0.000686082	5582.95	7781.9	tetraspanin isoform A	20	1.67e-72	70.2	1	C:GO:0016021	C:integral component of membrane			IPR000301 (PRINTS); IPR018499 (PFAM); IPR000301 (PIRSF); PTHR19282 (PANTHER); PTHR19282:SF351 (PANTHER); cd03127 (CDD); IPR008952 (SUPERFAMILY)	C:GO:0016021	C:integral component of membrane	TSN11_RAT Tetraspanin-11 OS=Rattus norvegicus GN=Tspan11 PE=2 SV=1	20	7.09e-10	0.4385	Tetraspanin family	Transmembrane	1	1.79498	7.91843	0.0719214	0.0621276	0.0837638	0.0750188	0.0617901	0.0798996	0.22012(TRUE)	-138712
GMOY003646-RA	hypothetical protein	1.34685	1.3716e-06	3246.95	4373.15	late bloomer	20	3.93e-80	66.05	3	P:GO:0007416; C:GO:0016021; C:GO:0005576	P:synapse assembly; C:integral component of membrane; C:extracellular region			IPR000301 (PRINTS); IPR018499 (PFAM); PTHR19282:SF351 (PANTHER); PTHR19282 (PANTHER); cd03127 (CDD); IPR008952 (SUPERFAMILY)	C:GO:0016021	C:integral component of membrane	LBM_DROME late bloomer OS=Drosophila melanogaster GN=lbm PE=2 SV=1	13	5.33e-56	0.4915	Tetraspanin family	Transmembrane	5.42521	1	22.849	0.341334	0.111188	0.36386	0.357205	0.119781	0.338603	0.344344(TRUE)	-73054.5
GMOY003659-RA	hypothetical protein	-1.08524	1	36025.8	33196.2	succinate dehydrogenase [ubiquinone] iron-sulfur mitochondrial	20	1.35e-178	93	11	C:GO:0005749; F:GO:0008177; F:GO:0046872; F:GO:0009055; F:GO:0051538; P:GO:0006099; P:GO:0006121; F:GO:0048039; F:GO:0051539; F:GO:0051537; C:GO:0005875	C:mitochondrial respiratory chain complex II, succinate dehydrogenase complex (ubiquinone); F:succinate dehydrogenase (ubiquinone) activity; F:metal ion binding; F:electron carrier activity; F:3 iron, 4 sulfur cluster binding; P:tricarboxylic acid cycle; P:mitochondrial electron transport, succinate to ubiquinone; F:ubiquinone binding; F:4 iron, 4 sulfur cluster binding; F:2 iron, 2 sulfur cluste…	EC:1.3.99.1; EC:1.3.5.1	Deleted entry; Succinate dehydrogenase (quinone)	IPR025192 (PFAM); PF13534 (PFAM); IPR004489 (TIGRFAM); G3DSA:1.10.1060.10 (GENE3D); IPR012675 (G3DSA:3.10.20.GENE3D); PTHR11921:SF31 (PANTHER); PTHR11921 (PANTHER); IPR001041 (PROSITE_PROFILES); IPR017896 (PROSITE_PROFILES); IPR001041 (CDD); IPR001041 (SUPERFAMILY); IPR009051 (SUPERFAMILY)	F:GO:0016491; F:GO:0009055; P:GO:0006099; P:GO:0055114; F:GO:0051536	F:oxidoreductase activity; F:electron carrier activity; P:tricarboxylic acid cycle; P:oxidation-reduction process; F:iron-sulfur cluster binding	SDHB_DROME Succinate dehydrogenase	20	3.74e-175	0.8665	2Fe-2S iron-sulfur cluster binding domain, 4Fe-4S dicluster domain, 4Fe-4S ferredoxin-type iron-sulfur binding region signature; dhsB: succinate dehydrogenase and fumarate reductase iron-sulfur protein	No	2.28382	1	6.97844	0.0357155	0.0176936	0.0323584	0.0318927	0.0177956	0.034935	0.462462(TRUE)	-705037
GMOY003725-RA	hypothetical protein	-1.15367	1	2504.9	2171.25	---NA---									no IPS match	no IPS match	no IPS match	---NA---	0			Unknown function	No	77.3247	1	869.604	10.622	0.614774	10.8562	10.6637	0.996667	10.3212	0.302503(TRUE)	-48241.9
GMOY003731-RA	hypothetical protein	-1.59187	2.83077e-55	1653	1038.4	nose resistant to fluoxetine 6	20	0	72.05	6	P:GO:0040003; F:GO:0016747; P:GO:0048477; C:GO:0016021; P:GO:0022600; P:GO:0030421	P:chitin-based cuticle development; F:transferase activity, transferring acyl groups other than amino-acyl groups; P:oogenesis; C:integral component of membrane; P:digestive system process; P:defecation			IPR002656 (PFAM); PTHR11161:SF29 (PANTHER); PTHR11161 (PANTHER)	F:GO:0016747	F:transferase activity, transferring acyl groups other than amino-acyl groups	NRF6_CAEEL Nose resistant to fluoxetine 6 OS=Caenorhabditis elegans GN=nrf-6 PE=1 SV=3	1	1.36e-20	0.41	Acyltransferase family	Signal_peptide, Transmembrane	10.9003	1	37.7804	0.81524	0.192904	0.839627	0.812434	0.238182	0.832264	0.200501(TRUE)	-39288.7
GMOY003749-RA	hypothetical protein	1.22992	0.916644	1293.7	1591.15	isoform A	20	5.61e-37	67	17	P:GO:0045924; P:GO:0009880; P:GO:0008049; P:GO:0009952; F:GO:0000976; P:GO:0007411; P:GO:0007435; P:GO:0048813; P:GO:0000122; P:GO:0007517; C:GO:0005634; F:GO:0003700; F:GO:0070491; P:GO:0010906; P:GO:0042063; P:GO:0045893; P:GO:0048477	P:regulation of female receptivity; P:embryonic pattern specification; P:male courtship behavior; P:anterior/posterior pattern specification; F:transcription regulatory region sequence-specific DNA binding; P:axon guidance; P:salivary gland morphogenesis; P:dendrite morphogenesis; P:negative regulation of transcription from RNA polymerase II promoter; P:muscle organ development; C:nucleus; F:tran…			no IPS match	no IPS match	no IPS match	DRI_DROME dead ringer OS=Drosophila melanogaster GN=retn PE=1 SV=2	1	1.33e-33	0.7	Unknown function	No	35.1504	1	256.599	4.18082	0.463577	5.18588	5.3149	0.702663	4.26722	0.416817(TRUE)	-31311.5
GMOY003771-RA	hypothetical protein	1.20845	0.980063	762.3	921.2	ras-related and estrogen-regulated growth inhibitor	20	8.61e-157	72.95	4	F:GO:0005525; P:GO:0007264; C:GO:0016020; C:GO:0005622	F:GTP binding; P:small GTPase mediated signal transduction; C:membrane; C:intracellular			PR00449 (PRINTS); SM00173 (SMART); SM00175 (SMART); IPR001806 (PFAM); IPR027417 (G3DSA:3.40.50.GENE3D); PTHR24070:SF284 (PANTHER); IPR020849 (PANTHER); PS51419 (PROSITE_PROFILES); IPR027417 (SUPERFAMILY)	F:GO:0005525; P:GO:0007264; P:GO:0007165; C:GO:0016020	F:GTP binding; P:small GTPase mediated signal transduction; P:signal transduction; C:membrane	RERGL_DANRE Ras-related and estrogen-regulated growth inhibitor OS=Danio rerio GN=rergl PE=2 SV=1	20	5.25e-31	0.5355	Unknown function	No	1.12062	1	35.6815	0.390813	0.278397	0.672384	0.64736	0.337058	0.47109	0.151351(TRUE)	-16609.4
GMOY003772-RA	hypothetical protein	1.09273	0.733519	2235	2442.25	isoform B	20	0	93.75	7	F:GO:0000166; P:GO:0008340; F:GO:0003729; P:GO:0007411; P:GO:0006397; P:GO:0008343; C:GO:0005654	F:nucleotide binding; P:determination of adult lifespan; F:mRNA binding; P:axon guidance; P:mRNA processing; P:adult feeding behavior; C:nucleoplasm			IPR000504 (SMART); IPR012677 (G3DSA:3.30.70.GENE3D); PF13893 (PFAM); IPR000504 (PROSITE_PROFILES); cd12424 (CDD); cd12427 (CDD); IPR000504 (SUPERFAMILY); IPR000504 (SUPERFAMILY)	F:GO:0003676; F:GO:0000166	F:nucleic acid binding; F:nucleotide binding	HNRPL_MOUSE Heterogeneous nuclear ribonucleo L OS=Mus musculus GN=Hnrnpl PE=1 SV=2	17	1.41e-43	0.5	small GTPase Rab1 family profile; Transforming protein P21 ras signature; Rab subfamily of small GTPases	No	11.9947	1	47.2056	0.868574	0.1836	0.842534	0.841037	0.199301	0.875374	0.227928(TRUE)	-51743.9
GMOY003808-RA	hypothetical protein	1.16369	1	2615.3	3043.4	calcium release-activated calcium channel 1 isoform X2	20	1.29e-110	79.4	6	F:GO:0015279; P:GO:0002115; P:GO:0051533; P:GO:0051928; C:GO:0016021; P:GO:0007399	F:store-operated calcium channel activity; P:store-operated calcium entry; P:positive regulation of NFAT protein import into nucleus; P:positive regulation of calcium ion transport; C:integral component of membrane; P:nervous system development			IPR012446 (PFAM); mobidb-lite (MOBIDB_LITE); mobidb-lite (MOBIDB_LITE); PTHR31501:SF8 (PANTHER); IPR012446 (PANTHER)	no GO terms	no GO terms	CRCM1_DROME Calcium release-activated calcium channel 1 OS=Drosophila melanogaster GN=olf186-F PE=1 SV=1	16	9.56e-85	0.6194	RNA recognition motif; Eukaryotic RNA Recognition Motif (RRM) profile.	Transmembrane	7.20379	1	29.2512	0.485183	0.138308	0.492633	0.512412	0.146734	0.523927	0.448549(TRUE)	-61099.1
GMOY003813-RA	hypothetical protein	-1.08851	1	7670.8	7047.05	---NA---									PR01228 (PRINTS)	no GO terms	no GO terms	---NA---	0			Mediator of CRAC channel activity	Signal_peptide	19.3327	1	115.815	0.941723	0.137359	0.921023	0.899329	0.180443	0.938277	0.265766(TRUE)	-158342
GMOY003848-RA	hypothetical protein	1.15144	0.981501	3084.15	3551.2	ER membrane complex subunit 4	20	3.38e-82	76	2	C:GO:0016021; C:GO:0012505	C:integral component of membrane; C:endomembrane system			IPR009445 (PFAM); IPR009445 (PANTHER); PTHR19315:SF10 (PANTHER)	no GO terms	no GO terms	EMC4_XENTR ER membrane complex subunit 4 OS=Xenopus tropicalis GN=emc4 PE=2 SV=1	10	3.24e-40	0.583	Eggshell protein signature	No	3.82011	1	19.8143	0.410382	0.149519	0.460337	0.42946	0.163654	0.437209	0.291491(TRUE)	-34149.1
GMOY003855-RA	hypothetical protein	1.28524	0.664798	2206.4	2835.75	nuclear hormone receptor FTZ-F1 isoform X1	4	2.54e-12	50.5						mobidb-lite (MOBIDB_LITE)	no GO terms	no GO terms	---NA---	0			Unknown function	No	2.98712	1	22.8212	0.310462	0.12343	0.352129	0.333522	0.133616	0.330709	0.218719(TRUE)	-52075
GMOY003880-RA	hypothetical protein	1.1024	1	1661.7	1831.85	isoform E	20	0	83	3	P:GO:0035025; F:GO:0005089; P:GO:0043547	P:positive regulation of Rho protein signal transduction; F:Rho guanyl-nucleotide exchange factor activity; P:positive regulation of GTPase activity			IPR000219 (SMART); IPR000219 (G3DSA:1.20.900.GENE3D); IPR000219 (PFAM); IPR011993 (G3DSA:2.30.29.GENE3D); mobidb-lite (MOBIDB_LITE); mobidb-lite (MOBIDB_LITE); mobidb-lite (MOBIDB_LITE); PTHR12877 (PANTHER); PTHR12877:SF19 (PANTHER); IPR000219 (PROSITE_PROFILES); cd00160 (CDD); IPR011993 (SUPERFAMILY); IPR000219 (SUPERFAMILY); IPR011047 (SUPERFAMILY)	P:GO:0035023; F:GO:0005089	P:regulation of Rho protein signal transduction; F:Rho guanyl-nucleotide exchange factor activity	ARHGH_MOUSE Rho guanine nucleotide exchange factor 17 OS=Mus musculus GN=Arhgef17 PE=1 SV=2	20	3.11e-114	0.5045	RhoGEF domain, Dbl homology (DH) domain profile, Guanine nucleotide exchange factor for Rho/Rac/Cdc42-like GTPases	No	5.64957	1	21.0622	0.484102	0.141939	0.507609	0.492428	0.15302	0.495728	0.20981(TRUE)	-39379.5
GMOY003893-RA	hypothetical protein	-1.20983	1	755.6	624.55	mucin-19	20	1.86e-70	93.75	10	C:GO:0005737; F:GO:0046872; P:GO:0007143; P:GO:0035041; P:GO:1902275; C:GO:0000228; F:GO:0043565; P:GO:0007276; F:GO:0003682; P:GO:0006357	C:cytoplasm; F:metal ion binding; P:female meiotic division; P:sperm chromatin decondensation; P:regulation of chromatin organization; C:nuclear chromosome; F:sequence-specific DNA binding; P:gamete generation; F:chromatin binding; P:regulation of transcription from RNA polymerase II promoter			IPR000210 (SMART); G3DSA:3.30.710.10 (GENE3D); IPR000210 (PFAM); mobidb-lite (MOBIDB_LITE); mobidb-lite (MOBIDB_LITE); mobidb-lite (MOBIDB_LITE); mobidb-lite (MOBIDB_LITE); mobidb-lite (MOBIDB_LITE); PTHR23110 (PANTHER); PTHR23110:SF73 (PANTHER); IPR000210 (PROSITE_PROFILES); IPR011333 (SUPERFAMILY)	F:GO:0005515	F:protein binding	LOLAL_DROME Longitudinals lacking -like OS=Drosophila melanogaster GN=lolal PE=1 SV=1	18	9e-22	0.775	Unknown function	No	9.38212	1	43.8423	1.24951	0.288878	1.36692	1.42859	0.365031	1.28445	0.246647(TRUE)	-17226.6
GMOY003902-RA	hypothetical protein	1.23211	1	4761.85	5867.1	homeotic female sterile-like isoform X1	20	0	78.3	6	P:GO:0032968; C:GO:0005634; P:GO:0007362; P:GO:0045892; P:GO:0007476; P:GO:0048813	P:positive regulation of transcription elongation from RNA polymerase II promoter; C:nucleus; P:terminal region determination; P:negative regulation of transcription, DNA-templated; P:imaginal disc-derived wing morphogenesis; P:dendrite morphogenesis			IPR001487 (PRINTS); IPR001487 (SMART); IPR027353 (PFAM); IPR001487 (G3DSA:1.20.920.GENE3D); IPR001487 (PFAM); mobidb-lite (MOBIDB_LITE); mobidb-lite (MOBIDB_LITE); mobidb-lite (MOBIDB_LITE); mobidb-lite (MOBIDB_LITE); mobidb-lite (MOBIDB_LITE); mobidb-lite (MOBIDB_LITE); mobidb-lite (MOBIDB_LITE); mobidb-lite (MOBIDB_LITE); PTHR22880 (PANTHER); PTHR22880:SF219 (PANTHER); IPR001487 (PROSITE_PROFIL…	F:GO:0005515	F:protein binding	FSH_DROME Homeotic female sterile OS=Drosophila melanogaster GN=fs(1)h PE=1 SV=2	20	3.03e-101	0.704	Broad-Complex, Tramtrack and Bric a brac	No	9.93898	1	41.8601	0.511126	0.12826	0.507658	0.485542	0.148087	0.507008	0.234034(TRUE)	-94144.9
GMOY003929-RA	hypothetical protein	1.08549	0.749826	115109	124950	golgin-84 isoform X7	20	1.27e-137	60.8						IPR000533 (PRINTS); G3DSA:1.20.5.340 (GENE3D); IPR000533 (PFAM); mobidb-lite (MOBIDB_LITE); mobidb-lite (MOBIDB_LITE); mobidb-lite (MOBIDB_LITE); mobidb-lite (MOBIDB_LITE); mobidb-lite (MOBIDB_LITE); mobidb-lite (MOBIDB_LITE); PTHR19269:SF59 (PANTHER); PTHR19269 (PANTHER); SSF57997 (SUPERFAMILY); SSF57997 (SUPERFAMILY)	no GO terms	no GO terms	TPM2_DROME Tropomyosin-2 OS=Drosophila melanogaster GN=Tm2 PE=2 SV=1	20	1.05e-124	0.792	bromo domain; NET domain profile.	No	1.1564	1	7.39988	0.0172374	0.0102191	0.0155498	0.0153235	0.0108121	0.0175745	0.160561(TRUE)	-1740600
GMOY003933-RA	scylla	-1.06712	1	95172.6	89186.6	isoform A	20	1.35e-40	81.95	7	P:GO:0045926; P:GO:0032504; P:GO:0008219; P:GO:0009968; C:GO:0005737; P:GO:0008258; P:GO:0006974	P:negative regulation of growth; P:multicellular organism reproduction; P:cell death; P:negative regulation of signal transduction; C:cytoplasm; P:head involution; P:cellular response to DNA damage stimulus			IPR012918 (PFAM); mobidb-lite (MOBIDB_LITE); PTHR12478:SF18 (PANTHER); IPR012918 (PANTHER)	P:GO:0009968; C:GO:0005737	P:negative regulation of signal transduction; C:cytoplasm	SCLLA_DROME scylla OS=Drosophila melanogaster GN=scyl PE=2 SV=1	3	2.19e-39	0.7767	Tropomyosin	No	18.5277	1	430.857	0.518429	0.0876054	0.572884	0.58056	0.0869252	0.560892	0.232132(TRUE)	-1274150
GMOY003979-RA	hypothetical protein	1.13784	0.876297	3788.15	4310.3	SET and MYND domain-containing 4	20	0	75.05	6	C:GO:0005634; P:GO:0010629; F:GO:0042826; P:GO:0042051; C:GO:0005737; P:GO:0007562	C:nucleus; P:negative regulation of gene expression; F:histone deacetylase binding; P:compound eye photoreceptor development; C:cytoplasm; P:eclosion			IPR001214 (PFAM); G3DSA:2.170.270.10 (GENE3D); PTHR12197:SF195 (PANTHER); PTHR12197 (PANTHER); IPR011990 (SUPERFAMILY); SSF82199 (SUPERFAMILY)	F:GO:0005515	F:protein binding	SMYD4_PONAB SET and MYND domain-containing 4 OS=Pongo abelii GN=SMYD4 PE=2 SV=1	18	4.55e-19	0.4011	RTP801 C-terminal region	No	8.81328	1	41.3015	0.544608	0.135958	0.531789	0.529452	0.146356	0.543012	0.433634(TRUE)	-81286
GMOY003986-RA	hypothetical protein	1.02864	1	2080.8	2140.4	histone deacetylase	20	0	96.6	24	P:GO:0006351; F:GO:0032041; P:GO:0008340; C:GO:0035098; P:GO:0007350; P:GO:0022904; P:GO:0030261; P:GO:0035065; P:GO:0006099; P:GO:0006342; P:GO:0045879; P:GO:0000122; P:GO:0007517; P:GO:0050771; F:GO:0005515; C:GO:0005705; P:GO:2001229; F:GO:0003714; P:GO:0048477; C:GO:0016580; C:GO:0016581; P:GO:0070983; C:GO:0031523; P:GO:0070932	P:transcription, DNA-templated; F:NAD-dependent histone deacetylase activity (H3-K14 specific); P:determination of adult lifespan; C:ESC/E(Z) complex; P:blastoderm segmentation; P:respiratory electron transport chain; P:chromosome condensation; P:regulation of histone acetylation; P:tricarboxylic acid cycle; P:chromatin silencing; P:negative regulation of smoothened signaling pathway; P:negative …	EC:3.5.1.98	Histone deacetylase	IPR003084 (PRINTS); IPR000286 (PRINTS); IPR003084 (PIRSF); IPR023801 (PFAM); IPR023801 (G3DSA:3.40.800.GENE3D); mobidb-lite (MOBIDB_LITE); PTHR10625:SF167 (PANTHER); IPR000286 (PANTHER); SSF52768 (SUPERFAMILY)	F:GO:0004407; P:GO:0016575	F:histone deacetylase activity; P:histone deacetylation	HDAC1_DROME Histone deacetylase Rpd3 OS=Drosophila melanogaster GN=Rpd3 PE=1 SV=2	20	0	0.876	Zinc finger MYND-type signature.	No	2.45744	1	15.2697	0.298515	0.129322	0.288766	0.290836	0.1484	0.313782	0.19039(TRUE)	-34178.7
GMOY003996-RA	hypothetical protein	1.34162	0.0679519	102632	137694	adhesive plaque matrix isoform X3	20	1.14e-48	83.95	2	P:GO:0046331; P:GO:0007498	P:lateral inhibition; P:mesoderm development			mobidb-lite (MOBIDB_LITE)	no GO terms	no GO terms	---NA---	0			Histone deacetylase superfamily signature	Signal_peptide	16.8754	1	279.679	0.424733	0.0636137	0.409774	0.397022	0.0710591	0.416746	0.343043(TRUE)	-1339100
GMOY004033-RA	hypothetical protein	-1.14135	0.0663299	20416.3	17887.9	isoform B	20	0	61.4						mobidb-lite (MOBIDB_LITE); mobidb-lite (MOBIDB_LITE); mobidb-lite (MOBIDB_LITE); mobidb-lite (MOBIDB_LITE); mobidb-lite (MOBIDB_LITE); mobidb-lite (MOBIDB_LITE); mobidb-lite (MOBIDB_LITE); mobidb-lite (MOBIDB_LITE); mobidb-lite (MOBIDB_LITE); mobidb-lite (MOBIDB_LITE); mobidb-lite (MOBIDB_LITE)	no GO terms	no GO terms	---NA---	0			Unknown function	No	47.2347	1	299.808	1.57875	0.16646	1.7199	1.72368	0.164465	1.54748	0.43023(TRUE)	-345547
GMOY004035-RA	hypothetical protein	1.12643	0.916644	24557.8	27662.7	titin isoform X2	20	7.44e-88	79.2						IPR001715 (SMART); IPR001715 (G3DSA:1.10.418.GENE3D); IPR001715 (PFAM); mobidb-lite (MOBIDB_LITE); mobidb-lite (MOBIDB_LITE); PTHR11915 (PANTHER); PTHR11915:SF421 (PANTHER); IPR001715 (PROSITE_PROFILES); IPR001715 (CDD); IPR001715 (SUPERFAMILY)	F:GO:0005515	F:protein binding	SMTN_MOUSE Smoothelin OS=Mus musculus GN=Smtn PE=1 SV=2	20	7.1e-38	0.7115	Unknown function	No	6.9401	1	65.577	0.239284	0.0663168	0.296721	0.29254	0.06771	0.243865	0.234134(TRUE)	-406507
GMOY004039-RA	hypothetical protein	1.06689	1	207.8	221.7	isoform B	20	1.68e-38	92.4	2	C:GO:0016021; F:GO:0030246	C:integral component of membrane; F:carbohydrate binding			IPR000436 (SMART); IPR000436 (PFAM); G3DSA:2.10.70.10 (GENE3D); IPR000436 (PROSITE_PROFILES); IPR000436 (CDD); IPR000436 (SUPERFAMILY)	no GO terms	no GO terms	LEV9_CAEEL lev-9 OS=Caenorhabditis elegans GN=lev-9 PE=1 SV=3	2	4.36e-05	0.575	Calponin homology domain	Signal_peptide	9.03036	1	67.9086	2.88311	0.567494	3.41867	3.39956	0.968981	2.95564	0.354955(TRUE)	-5686.84
GMOY004056-RA	hypothetical protein	1.18716	0.893642	24295.1	28842.1	isoform A	15	4.53e-123	55.67	2	C:GO:0016020; C:GO:0016021	C:membrane; C:integral component of membrane			mobidb-lite (MOBIDB_LITE); mobidb-lite (MOBIDB_LITE)	no GO terms	no GO terms	---NA---	0			Domain abundant in complement control proteins; SUSHI repeat; short complement-like repeat (SCR)	Transmembrane	3.98945	1	30.6404	0.126337	0.0458852	0.148519	0.142481	0.0494962	0.129701	0.388188(TRUE)	-422875
GMOY004068-RA	ladybird late	1.11314	0.967586	79.55	88.55	ladybird isoform A	20	4.1e-114	63.6	17	P:GO:0007480; P:GO:0042659; P:GO:0007483; P:GO:0007520; P:GO:0008544; P:GO:0045664; P:GO:0007501; P:GO:0048813; P:GO:0000122; C:GO:0005634; P:GO:0007419; P:GO:0007507; P:GO:1901739; P:GO:0007519; F:GO:0003705; P:GO:0051450; P:GO:0016477	P:imaginal disc-derived leg morphogenesis; P:regulation of cell fate specification; P:genital disc morphogenesis; P:myoblast fusion; P:epidermis development; P:regulation of neuron differentiation; P:mesodermal cell fate specification; P:dendrite morphogenesis; P:negative regulation of transcription from RNA polymerase II promoter; C:nucleus; P:ventral cord development; P:heart development; P:reg…			IPR001356 (SMART); IPR009057 (G3DSA:1.10.10.GENE3D); IPR001356 (PFAM); mobidb-lite (MOBIDB_LITE); mobidb-lite (MOBIDB_LITE); mobidb-lite (MOBIDB_LITE); mobidb-lite (MOBIDB_LITE); PTHR24336 (PANTHER); IPR001356 (PROSITE_PROFILES); cd00086 (CDD); IPR009057 (SUPERFAMILY)	F:GO:0003677	F:DNA binding	LBX1_XENTR Transcription factor LBX1 OS=Xenopus tropicalis GN=lbx1 PE=2 SV=1	20	1e-41	0.708	Unknown function	No	1.54411	1	12.1262	0.733422	0.421914	1.16808	1.18758	0.619328	0.925075	0.289489(TRUE)	-2410.54
GMOY004087-RA	hypothetical protein	1.39484	1	2938	4098.05	cytochrome (mitochondrion)	20	7.77e-08	67.05	3	P:GO:0055114; C:GO:0044425; C:GO:0044424	P:oxidation-reduction process; C:membrane part; C:intracellular part			mobidb-lite (MOBIDB_LITE)	no GO terms	no GO terms	CYB_CARPF Cytochrome b OS=Caracara plancus GN=MT-CYB PE=3 SV=1	20	4.31e-09	0.6665	Homeobox domain	No	1.06199	1	324.255	0.591146	0.416857	1.02265	0.841318	0.536479	0.670517	0.199199(TRUE)	-47999.5
GMOY004139-RA	hypothetical protein	-1.95846	0.91109	63.65	32.5	---NA---									no IPS match	no IPS match	no IPS match	---NA---	0			Unknown function	No	0	1	5.37745	0	0.938909	5.00775	0	17.246	92.033	0.416316(TRUE)	-1767.63
GMOY004141-RA	hypothetical protein	1.70822	0.86742	369.8	631.7	isoform B	20	2.86e-127	69.5						mobidb-lite (MOBIDB_LITE); mobidb-lite (MOBIDB_LITE); mobidb-lite (MOBIDB_LITE); mobidb-lite (MOBIDB_LITE); mobidb-lite (MOBIDB_LITE)	no GO terms	no GO terms	---NA---	0			Unknown function	No	18.5834	1	107.991	4.52261	0.609629	5.11571	5.14301	1.00609	4.5122	0.280981(TRUE)	-7624.58
GMOY004173-RA	hypothetical protein	-1.27011	0.916644	22.1	17.4	hypothetical protein EAG_00507, partial	20	1.44e-65	50.95	3	F:GO:0003677; F:GO:0003899; P:GO:0006351	F:DNA binding; F:DNA-directed 5'-3' RNA polymerase activity; P:transcription, DNA-templated			PTHR10773 (PANTHER); PTHR10773:SF15 (PANTHER)	no GO terms	no GO terms	---NA---	0			Unknown function	No	0	0	1	0	0	0.977868	0	0	36.6428	0.327427(TRUE)	-598.842
GMOY004183-RA	hypothetical protein	-1.07494	1	231.65	215.5	isoform B	20	3.31e-74	72.5	4	C:GO:0016021; P:GO:0044699; F:GO:0004016; P:GO:0009987	C:integral component of membrane; P:single-organism process; F:adenylate cyclase activity; P:cellular process	EC:4.6.1.1	Adenylate cyclase	mobidb-lite (MOBIDB_LITE); mobidb-lite (MOBIDB_LITE); mobidb-lite (MOBIDB_LITE)	no GO terms	no GO terms	---NA---	0			Unknown function	Transmembrane	3.07063	1	13.3013	0.696808	0.269327	0.764095	0.794268	0.336225	0.718735	0.446747(TRUE)	-6955.38
GMOY004216-RA	putative histone tail methylase	1.45967	0.71098	6697.6	9776.3	isoform A	20	0	82.6	4	C:GO:0005634; P:GO:0010629; F:GO:0042826; C:GO:0005737	C:nucleus; P:negative regulation of gene expression; F:histone deacetylase binding; C:cytoplasm			IPR001214 (SMART); IPR001214 (PFAM); G3DSA:2.170.270.10 (GENE3D); PTHR12197 (PANTHER); PTHR12197:SF230 (PANTHER); IPR001214 (PROSITE_PROFILES); SSF82199 (SUPERFAMILY)	F:GO:0005515	F:protein binding	MSTAA_DROME isoform A OS=Drosophila melanogaster GN=msta PE=2 SV=3	17	8.68e-102	0.4559	SET domain, SET (Su(var)3-9, Enhancer-of-zeste, Trithorax) domain	No	26.9513	1	90.8197	1.01254	0.162457	0.989775	0.996909	0.170581	1.01268	0.385686(TRUE)	-130936
GMOY004250-RA	hypothetical protein	1.05528	1	9726.5	10264.2	phosphatase 1 regulatory subunit 12A isoform X1	20	0	88.1						IPR002110 (SMART); IPR020683 (PFAM); IPR020683 (G3DSA:1.25.40.GENE3D); IPR031775 (PFAM); mobidb-lite (MOBIDB_LITE); mobidb-lite (MOBIDB_LITE); mobidb-lite (MOBIDB_LITE); mobidb-lite (MOBIDB_LITE); mobidb-lite (MOBIDB_LITE); mobidb-lite (MOBIDB_LITE); mobidb-lite (MOBIDB_LITE); mobidb-lite (MOBIDB_LITE); mobidb-lite (MOBIDB_LITE); mobidb-lite (MOBIDB_LITE); mobidb-lite (MOBIDB_LITE); mobidb-lite (…	F:GO:0019901; F:GO:0005515	F:protein kinase binding; F:protein binding	MYPT2_HUMAN phosphatase 1 regulatory subunit 12B OS=Homo sapiens GN=PPP1R12B PE=1 SV=2	20	4.78e-94	0.595	Unknown function	No	8.45606	1	43.4363	0.370548	0.092088	0.337377	0.331566	0.101391	0.35776	0.294494(TRUE)	-179676
GMOY004253-RA	hypothetical protein	1.30842	1	4720.9	6176.9	N(G),N(G)-dimethylarginine dimethylaminohydrolase 1	20	1.53e-108	74.75	1	F:GO:0016787	F:hydrolase activity			PF02274 (PFAM); G3DSA:3.75.10.10 (GENE3D); IPR033199 (PANTHER); PTHR12737:SF24 (PANTHER); SSF55909 (SUPERFAMILY)	no GO terms	no GO terms	DDAH1_HUMAN N(G),N(G)-dimethylarginine dimethylaminohydrolase 1 OS=Homo sapiens GN=DDAH1 PE=1 SV=3	12	2.63e-43	0.5117	Unknown function	No	1	1.53434	5.86295	0.0610626	0.047307	0.073978	0.060772	0.0500332	0.0687375	0.283183(TRUE)	-141285
GMOY004261-RA	hypothetical protein	-1.0932	0.720593	686.2	627.7	PREDICTED: uncharacterized protein LOC101894549	20	2.6e-92	55.8	4	P:GO:0008150; F:GO:0016740; C:GO:0005575; F:GO:0003674	P:biological_process; F:transferase activity; C:cellular_component; F:molecular_function			IPR015897 (SMART); IPR004119 (PFAM); G3DSA:3.90.1200.10 (GENE3D); PTHR11012 (PANTHER); PTHR11012:SF36 (PANTHER); IPR011009 (SUPERFAMILY)	no GO terms	no GO terms	YLK1_CAEEL Uncharacterized kinase OS=Caenorhabditis elegans GN= PE=3 SV=2	1	0.000472	0.5	Ankyrin repeats (3 copies)	No	1	1.13949	6.35967	0.173007	0.135454	0.201804	0.198486	0.143973	0.201177	0.344945(TRUE)	-19196.3
GMOY004269-RA	hypothetical protein	-1.34772	0.832718	1948	1445.4	flocculation FLO11 isoform X1	20	5.31e-23	68.7						mobidb-lite (MOBIDB_LITE); mobidb-lite (MOBIDB_LITE); mobidb-lite (MOBIDB_LITE); mobidb-lite (MOBIDB_LITE)	no GO terms	no GO terms	---NA---	0			Amidinotransferase	No	22.0413	1	99.7687	1.91109	0.271853	1.93112	1.89042	0.34176	1.88717	0.307307(TRUE)	-41544
GMOY004330-RA	hypothetical protein	-1.17421	0.967586	18895.7	16092.2	myosin light chain smooth muscle isoform X6	20	0	72.85						IPR000719 (SMART); G3DSA:1.10.510.10 (GENE3D); IPR000719 (PFAM); G3DSA:3.30.200.20 (GENE3D); IPR003961 (PFAM); IPR013783 (G3DSA:2.60.40.GENE3D); mobidb-lite (MOBIDB_LITE); mobidb-lite (MOBIDB_LITE); PTHR10489 (PANTHER); IPR015725 (PTHR10489:PANTHER); IPR003961 (PROSITE_PROFILES); IPR000719 (PROSITE_PROFILES); IPR003961 (CDD); cd14103 (CDD); IPR011009 (SUPERFAMILY); IPR003961 (SUPERFAMILY)	F:GO:0005524; F:GO:0005515; F:GO:0004672; P:GO:0006468	F:ATP binding; F:protein binding; F:protein kinase activity; P:protein phosphorylation	MYLK_RABIT Myosin light chain smooth muscle OS=Oryctolagus cuniculus GN=MYLK PE=1 SV=2	20	1.44e-110	0.611	Unknown function	No	20.1596	1	86.5311	0.544768	0.0799546	0.528049	0.51537	0.0889732	0.55937	0.334535(TRUE)	-351853
GMOY004363-RB	hypothetical protein	1.33676	0.286761	21103.4	28210.2	coronin-6 isoform X1	20	0	90.4	3	P:GO:0007527; C:GO:0072686; P:GO:0050832	P:adult somatic muscle development; C:mitotic spindle; P:defense response to fungus			SM01167 (SMART); IPR001680 (SMART); IPR015048 (SMART); PF16300 (PFAM); IPR001680 (PFAM); IPR015048 (PFAM); IPR015943 (G3DSA:2.130.10.GENE3D); G3DSA:1.20.5.50 (GENE3D); mobidb-lite (MOBIDB_LITE); IPR015505 (PANTHER); IPR001680 (PROSITE_PROFILES); IPR001680 (PROSITE_PROFILES); IPR017986 (PROSITE_PROFILES); IPR001680 (PROSITE_PROFILES); SSF101908 (SUPERFAMILY)	F:GO:0005515	F:protein binding	CORO6_MOUSE Coronin-6 OS=Mus musculus GN=Coro6 PE=1 SV=1	20	0	0.6915	Unknown function	No	8.21083	1	86.3113	1.89827	0.419776	2.17084	2.07932	0.565737	2.04915	0.28959(TRUE)	-15168.8
GMOY004383-RA	hypothetical protein	-1.11493	0.725865	3486.55	3127.15	CBL-interacting kinase 3 isoform X1	20	0	82.15	4	F:GO:0005524; P:GO:0007498; F:GO:0004674; P:GO:0006468	F:ATP binding; P:mesoderm development; F:protein serine/threonine kinase activity; P:protein phosphorylation	EC:2.7.11	Transferring phosphorus-containing groups	IPR000719 (SMART); IPR000719 (PFAM); G3DSA:3.30.200.20 (GENE3D); G3DSA:1.10.510.10 (GENE3D); mobidb-lite (MOBIDB_LITE); mobidb-lite (MOBIDB_LITE); PTHR24359 (PANTHER); PTHR24359:SF24 (PANTHER); IPR000719 (PROSITE_PROFILES); IPR011009 (SUPERFAMILY)	F:GO:0005524; F:GO:0004672; P:GO:0006468	F:ATP binding; F:protein kinase activity; P:protein phosphorylation	SBK1_DANRE Serine threonine- kinase SBK1 OS=Danio rerio GN=sbk1 PE=1 SV=1	20	1.48e-50	0.5235	Fibronectin type III domain, Protein kinase domain, Serine/Threonine protein kinases active-site signature, Serine/Threonine protein kinases, catalytic domain	No	14.4401	1	80.1899	1.01394	0.181439	0.93903	0.915037	0.213412	1.0164	0.343944(TRUE)	-73144.5
GMOY004441-RA	hypothetical protein	1.10052	1	2556.7	2813.7	B4 gene product	20	0	63.8	6	C:GO:0043186; F:GO:0005198; P:GO:0007279; P:GO:0007444; P:GO:0007623; C:GO:0005886	C:P granule; F:structural molecule activity; P:pole cell formation; P:imaginal disc development; P:circadian rhythm; C:plasma membrane			IPR025946 (PFAM); mobidb-lite (MOBIDB_LITE); mobidb-lite (MOBIDB_LITE); mobidb-lite (MOBIDB_LITE); mobidb-lite (MOBIDB_LITE)	no GO terms	no GO terms	---NA---	0			Unknown function	Signal_peptide	39.1371	1	177.582	2.7885	0.311111	2.78731	2.84627	0.380532	2.85989	0.338038(TRUE)	-54879.4
GMOY004477-RA	hypothetical protein	-1.1977	0.688032	22596.1	18866.2	embryonic polarity dorsal isoform X1	20	0	88.1	5	C:GO:0005634; F:GO:0003677; F:GO:0003700; C:GO:0005737; P:GO:0006357	C:nucleus; F:DNA binding; F:transcription factor activity, sequence-specific DNA binding; C:cytoplasm; P:regulation of transcription from RNA polymerase II promoter			IPR000451 (PRINTS); IPR002909 (SMART); IPR032397 (PFAM); IPR011539 (G3DSA:2.60.40.GENE3D); IPR013783 (G3DSA:2.60.40.GENE3D); IPR011539 (PFAM); mobidb-lite (MOBIDB_LITE); mobidb-lite (MOBIDB_LITE); mobidb-lite (MOBIDB_LITE); mobidb-lite (MOBIDB_LITE); PTHR24169:SF25 (PANTHER); IPR000451 (PANTHER); IPR011539 (PROSITE_PROFILES); cd07887 (CDD); IPR033926 (CDD); IPR014756 (SUPERFAMILY); IPR008967 (SUP…	C:GO:0005634; F:GO:0003677; F:GO:0003700; F:GO:0005515; C:GO:0005737; P:GO:0006355	C:nucleus; F:DNA binding; F:transcription factor activity, sequence-specific DNA binding; F:protein binding; C:cytoplasm; P:regulation of transcription, DNA-templated	DORS_DROME Embryonic polarity dorsal OS=Drosophila melanogaster GN=dl PE=1 SV=2	20	0	0.626	Protein kinases ATP-binding region; Serine/Threonine protein kinases active-site and catalytic signature.	Signal_peptide	11.5149	1	79.0318	0.372989	0.0767645	0.383578	0.385279	0.0796547	0.382763	0.15035(TRUE)	-378654
GMOY004498-RA	hypothetical protein	1.30587	0.967586	7301.65	9535	sodium-dependent neutral amino acid transporter B(0)AT3 isoform X1	20	0	91.7	5	C:GO:0005887; P:GO:0006836; F:GO:0005328; F:GO:0015171; P:GO:0003333	C:integral component of plasma membrane; P:neurotransmitter transport; F:neurotransmitter:sodium symporter activity; F:amino acid transmembrane transporter activity; P:amino acid transmembrane transport			IPR000175 (PRINTS); IPR000175 (PFAM); mobidb-lite (MOBIDB_LITE); IPR000175 (PANTHER); PTHR11616:SF215 (PANTHER); IPR000175 (PROSITE_PROFILES); cd10332 (CDD); SSF161070 (SUPERFAMILY)	P:GO:0006836; F:GO:0005328; C:GO:0016021	P:neurotransmitter transport; F:neurotransmitter:sodium symporter activity; C:integral component of membrane	S6A17_HUMAN Sodium-dependent neutral amino acid transporter SLC6A17 OS=Homo sapiens GN=SLC6A17 PE=1 SV=3	20	0	0.6515	Cell-cycle sustaining, positive selection,	Transmembrane	49.7676	1	248.968	2.28472	0.237529	2.16487	2.13985	0.247148	2.27357	0.238138(TRUE)	-148470
GMOY004515-RA	hypothetical protein	1.3249	0.916644	949.05	1257.4	disintegrin and metallo ase domain-containing 9 isoform X10	14	1.12e-15	71.21	6	F:GO:0008270; P:GO:0006508; C:GO:0016020; C:GO:0016021; F:GO:0004222; F:GO:0008237	F:zinc ion binding; P:proteolysis; C:membrane; C:integral component of membrane; F:metalloendopeptidase activity; F:metallopeptidase activity			no IPS match	no IPS match	no IPS match	---NA---	0			Transcription factor NF-KB signature; ig-like, plexins, transcription factors; Rel homology domain (RHD)	Transmembrane	13.3765	1	56.7491	1.54511	0.276113	1.50897	1.48438	0.367785	1.53813	0.373674(TRUE)	-23533.6
GMOY004519-RA	hypothetical protein	1.12576	1	1142.3	1285.95	isoform B	20	0	83.65	7	C:GO:0045177; C:GO:0005737; C:GO:0016020; P:GO:0007185; P:GO:0006035; P:GO:0006355; P:GO:0060439	C:apical part of cell; C:cytoplasm; C:membrane; P:transmembrane receptor protein tyrosine phosphatase signaling pathway; P:cuticle chitin biosynthetic process; P:regulation of transcription, DNA-templated; P:trachea morphogenesis			IPR001132 (SMART); IPR001132 (PFAM); IPR017855 (G3DSA:2.60.200.GENE3D); mobidb-lite (MOBIDB_LITE); mobidb-lite (MOBIDB_LITE); mobidb-lite (MOBIDB_LITE); mobidb-lite (MOBIDB_LITE); mobidb-lite (MOBIDB_LITE); mobidb-lite (MOBIDB_LITE); mobidb-lite (MOBIDB_LITE); mobidb-lite (MOBIDB_LITE); PTHR22742 (PANTHER); PTHR22742:SF3 (PANTHER); IPR001132 (PROSITE_PROFILES); IPR008984 (SUPERFAMILY)	F:GO:0005515; P:GO:0006355; C:GO:0005622	F:protein binding; P:regulation of transcription, DNA-templated; C:intracellular	SMA2_CAEEL Dwarfin sma-2 OS=Caenorhabditis elegans GN=sma-2 PE=2 SV=2	18	9.28e-09	0.4289	Sodium:neurotransmitter symporter family	No	23.6043	1	139.875	2.95291	0.379557	3.02151	3.02259	0.527237	3.02179	0.427828(TRUE)	-28706.9
GMOY004544-RA	kruppel homolog 1	1.01224	1	2320.15	2348.55	Krueppel homolog 1 isoform X2	20	0	85	9	F:GO:0003676; C:GO:0005634; F:GO:0003700; F:GO:0046872; P:GO:0010977; P:GO:0035075; P:GO:0006355; P:GO:0007552; P:GO:0045316	F:nucleic acid binding; C:nucleus; F:transcription factor activity, sequence-specific DNA binding; F:metal ion binding; P:negative regulation of neuron projection development; P:response to ecdysone; P:regulation of transcription, DNA-templated; P:metamorphosis; P:negative regulation of compound eye photoreceptor development			IPR015880 (SMART); IPR013087 (G3DSA:3.30.160.GENE3D); IPR013087 (G3DSA:3.30.160.GENE3D); PF13894 (PFAM); mobidb-lite (MOBIDB_LITE); mobidb-lite (MOBIDB_LITE); PTHR24384:SF162 (PANTHER); PTHR24384 (PANTHER); IPR007087 (PROSITE_PROFILES); IPR007087 (PROSITE_PROFILES); IPR007087 (PROSITE_PROFILES); IPR007087 (PROSITE_PROFILES); IPR007087 (PROSITE_PROFILES); IPR007087 (PROSITE_PROFILES); IPR007087 (P…	F:GO:0003676; F:GO:0046872	F:nucleic acid binding; F:metal ion binding	KRH1_DROME Krueppel homolog 1 OS=Drosophila melanogaster GN=Kr-h1 PE=2 SV=2	20	1.05e-162	0.627	Zinc finger, C2H2 type	No	11.8526	1	35.9613	0.675038	0.1588	0.695382	0.669584	0.180192	0.674844	0.2997(TRUE)	-55140.2
GMOY004550-RA	hypothetical protein	1.34076	1	15.7	21.05	---NA---									G3DSA:1.20.5.590 (GENE3D)	no GO terms	no GO terms	---NA---	0			Unknown function	No	0	0	1	0	0	0.966825	0	0	43.7766	0.18999(TRUE)	-585.224
GMOY004582-RA	hypothetical protein	-1.17496	0.858343	941.2	801.05	proline-rich subfamily 1	20	3.89e-21	75.3	1	C:GO:0016021	C:integral component of membrane			mobidb-lite (MOBIDB_LITE); mobidb-lite (MOBIDB_LITE)	no GO terms	no GO terms	---NA---	0			MH2 domain; MAD homology domain 2 (MH2) profile; Domain B in dwarfin family proteins	Signal_peptide	22.838	1	270.125	4.3856	0.539791	5.12593	5.06338	0.857782	4.54106	0.163664(TRUE)	-22129.2
GMOY004589-RA	hypothetical protein	1.05236	1	30357	31946.5	muscle M-line assembly unc-89 isoform X5	20	0	77.55	7	F:GO:0000166; P:GO:0010906; F:GO:0004683; F:GO:0005200; P:GO:0006468; C:GO:0005875; F:GO:0004687	F:nucleotide binding; P:regulation of glucose metabolic process; F:calmodulin-dependent protein kinase activity; F:structural constituent of cytoskeleton; P:protein phosphorylation; C:microtubule associated complex; F:myosin light chain kinase activity	EC:2.7.11; EC:2.7.11.18; EC:2.7.11.17	Transferring phosphorus-containing groups; [Myosin light-chain] kinase; Calcium/calmodulin-dependent protein kinase	IPR003599 (SMART); IPR003598 (SMART); IPR013783 (G3DSA:2.60.40.GENE3D); IPR013783 (G3DSA:2.60.40.GENE3D); IPR013098 (PFAM); IPR013783 (G3DSA:2.60.40.GENE3D); IPR013783 (G3DSA:2.60.40.GENE3D); IPR013783 (G3DSA:2.60.40.GENE3D); IPR013783 (G3DSA:2.60.40.GENE3D); IPR013783 (G3DSA:2.60.40.GENE3D); mobidb-lite (MOBIDB_LITE); mobidb-lite (MOBIDB_LITE); mobidb-lite (MOBIDB_LITE); mobidb-lite (MOBIDB_LITE…	F:GO:0005515	F:protein binding	UNC89_CAEEL Muscle M-line assembly unc-89 OS=Caenorhabditis elegans GN=unc-89 PE=1 SV=3	20	1.09e-46	0.3855	Unknown function	Transmembrane	9.58937	1	95.5143	0.393658	0.0891336	0.376826	0.409582	0.0867729	0.388948	0.388689(TRUE)	-362379
GMOY004595-RA	hypothetical protein	-2.33184	0.201804	466.95	200.25	isoform A	12	1.71e-31	44.17						no IPS match	no IPS match	no IPS match	---NA---	0			Unknown function	No	3.48189	1	14.6987	0.537566	0.216475	0.576254	0.590756	0.24327	0.551427	0.295295(TRUE)	-13670.2
GMOY004630-RA	hypothetical protein	-1.36585	0.916644	213.55	156.35	osiris isoform C	20	0	68.8	1	C:GO:0016021	C:integral component of membrane			IPR012464 (PFAM); mobidb-lite (MOBIDB_LITE); mobidb-lite (MOBIDB_LITE); PTHR21879:SF29 (PANTHER); IPR012464 (PANTHER)	no GO terms	no GO terms	---NA---	0			Protein of unknown function (DUF1676)	Transmembrane	11.9083	1	45.5746	2.58837	0.517053	2.81591	2.86937	0.725188	2.63272	0.325125(TRUE)	-6029.74
GMOY004644-RA	hypothetical protein	-1.35326	0.85828	10734.8	7932.5	isoform A	20	0	80.65	10	F:GO:0016614; C:GO:0005925; F:GO:0003779; F:GO:0046872; F:GO:0050660; F:GO:0009055; P:GO:0055114; P:GO:0007475; F:GO:0051537; P:GO:0007016	F:oxidoreductase activity, acting on CH-OH group of donors; C:focal adhesion; F:actin binding; F:metal ion binding; F:flavin adenine dinucleotide binding; F:electron carrier activity; P:oxidation-reduction process; P:apposition of dorsal and ventral imaginal disc-derived wing surfaces; F:2 iron, 2 sulfur cluster binding; P:cytoskeletal anchoring at plasma membrane			IPR000980 (SMART); IPR006020 (SMART); IPR000980 (G3DSA:3.30.505.GENE3D); IPR013625 (PFAM); IPR000980 (PFAM); IPR011993 (G3DSA:2.30.29.GENE3D); mobidb-lite (MOBIDB_LITE); mobidb-lite (MOBIDB_LITE); mobidb-lite (MOBIDB_LITE); mobidb-lite (MOBIDB_LITE); PTHR12305 (PANTHER); PTHR12305:SF75 (PANTHER); IPR000980 (PROSITE_PROFILES); cd09927 (CDD); IPR033929 (CDD); IPR000980 (SUPERFAMILY); IPR011993 (SUP…	F:GO:0005515	F:protein binding	TENS1_BOVIN Tensin-1 OS=Bos taurus GN=TNS1 PE=2 SV=1	11	2.8e-86	0.62	Unknown function	No	5.09411	1	20.0499	0.169315	0.0602008	0.174492	0.172898	0.0572918	0.173547	0.333734(TRUE)	-203796
GMOY004672-RA	hypothetical protein	-1.09616	1	10275.6	9374.25	isoform D	20	0	63.1						mobidb-lite (MOBIDB_LITE); mobidb-lite (MOBIDB_LITE); mobidb-lite (MOBIDB_LITE); mobidb-lite (MOBIDB_LITE); mobidb-lite (MOBIDB_LITE); mobidb-lite (MOBIDB_LITE)	no GO terms	no GO terms	---NA---	0			Immunoglobulin	No	11.0827	1	79.8317	0.547975	0.117985	0.566074	0.572624	0.125322	0.562178	0.405305(TRUE)	-174356
GMOY004676-RA	hypothetical protein	-1.15669	0.0187757	4718.9	4079.65	PREDICTED: uncharacterized protein LOC101888989	20	3.94e-127	55.6	1	F:GO:0042302	F:structural constituent of cuticle			IPR000618 (PFAM); PTHR10380:SF156 (PANTHER); PTHR10380 (PANTHER); IPR000618 (PROSITE_PROFILES); IPR000618 (PROSITE_PROFILES)	F:GO:0042302	F:structural constituent of cuticle	---NA---	0			Src homology 2 (SH2) domain profile; Phosphotyrosine-binding domain, phosphotyrosine-interaction (PI) domain	Signal_peptide	20.4987	1	102.735	1.23104	0.198546	1.2105	1.18929	0.215608	1.20124	0.356957(TRUE)	-95798.2
GMOY004684-RA	hypothetical protein	-1.19713	0.993762	58.3	48.7	alpha-tocopherol transfer -like	20	1.64e-125	73.2	1	P:GO:0022008	P:neurogenesis			IPR001071 (PRINTS); IPR011074 (SMART); IPR001251 (G3DSA:3.40.525.GENE3D); IPR001251 (PFAM); PTHR10174 (PANTHER); PTHR10174:SF182 (PANTHER); IPR001251 (PROSITE_PROFILES); cd00170 (CDD); IPR011074 (SUPERFAMILY); IPR001251 (SUPERFAMILY)	P:GO:0006810; C:GO:0005622; F:GO:0005215	P:transport; C:intracellular; F:transporter activity	TTPAL_MOUSE Alpha-tocopherol transfer -like OS=Mus musculus GN=Ttpal PE=1 SV=3	19	7.62e-29	0.4621	Cellular retinaldehyde-binding protein signature, CRAL-TRIO lipid binding domain profile.	No	1.5925	1	10.5452	0.797738	0.466451	1.15304	1.09546	0.673216	0.96359	0.314314(TRUE)	-1895.33
GMOY004701-RA	hypothetical protein	1.47609	0.489688	144.3	213	male sterile (3) 76Cc	17	2.83e-39	43.47	3	P:GO:0048515; C:GO:0005575; F:GO:0003674	P:spermatid differentiation; C:cellular_component; F:molecular_function			no IPS match	no IPS match	no IPS match	---NA---	0			Unknown function	No	3.45459	1	16.9875	1.184	0.409306	1.45289	1.43564	0.612902	1.17984	0.223423(TRUE)	-3090.96
GMOY004735-RA	hypothetical protein	-1.07433	1	213.2	198.45	Hunchback	20	1.97e-67	62.1	10	F:GO:0000980; P:GO:0000122; P:GO:0008293; P:GO:0007362; F:GO:0003705; P:GO:0007400; P:GO:0044324; P:GO:0048513; P:GO:0045944; P:GO:0007424	F:RNA polymerase II distal enhancer sequence-specific DNA binding; P:negative regulation of transcription from RNA polymerase II promoter; P:torso signaling pathway; P:terminal region determination; F:transcription factor activity, RNA polymerase II distal enhancer sequence-specific binding; P:neuroblast fate determination; P:regulation of transcription involved in anterior/posterior axis specifi…			IPR015880 (SMART); G3DSA:1.10.601.10 (GENE3D); IPR013087 (G3DSA:3.30.160.GENE3D); mobidb-lite (MOBIDB_LITE); mobidb-lite (MOBIDB_LITE); mobidb-lite (MOBIDB_LITE); mobidb-lite (MOBIDB_LITE); mobidb-lite (MOBIDB_LITE); IPR027742 (PTHR10032:PANTHER); IPR027775 (PANTHER); IPR007087 (PROSITE_PROFILES); IPR007087 (PROSITE_PROFILES); SSF57667 (SUPERFAMILY); SSF57667 (SUPERFAMILY)	F:GO:0003676; C:GO:0005634; F:GO:0003700; P:GO:0040034; P:GO:0006351; F:GO:0046872; P:GO:0006357; F:GO:0000981	F:nucleic acid binding; C:nucleus; F:transcription factor activity, sequence-specific DNA binding; P:regulation of development, heterochronic; P:transcription, DNA-templated; F:metal ion binding; P:regulation of transcription from RNA polymerase II promoter; F:RNA polymerase II transcription factor activity, sequence-specific DNA binding	HUNB_MUSDO hunchback OS=Musca domestica GN=hb PE=3 SV=2	20	2.4e-67	0.6245	Unknown function	No	8.89384	1	45.2519	2.55968	0.524438	2.68641	2.72687	0.765297	2.6339	0.326426(TRUE)	-5232.44
GMOY004744-RA	hypothetical protein	-1.44094	0.890083	12825.9	8901.05	alpha- sarcomeric isoform X1	20	0	91.4	8	C:GO:0030018; C:GO:0005925; F:GO:0003779; F:GO:0005509; P:GO:0007629; P:GO:0045214; P:GO:0007016; P:GO:0031532	C:Z disc; C:focal adhesion; F:actin binding; F:calcium ion binding; P:flight behavior; P:sarcomere organization; P:cytoskeletal anchoring at plasma membrane; P:actin cytoskeleton reorganization			SM01184 (SMART); IPR018159 (SMART); IPR001715 (SMART); IPR002048 (SMART); IPR011992 (G3DSA:1.10.238.GENE3D); IPR001715 (G3DSA:1.10.418.GENE3D); G3DSA:1.20.58.60 (GENE3D); IPR011992 (G3DSA:1.10.238.GENE3D); IPR002017 (PFAM); IPR002048 (PFAM); G3DSA:1.20.58.60 (GENE3D); IPR001715 (G3DSA:1.10.418.GENE3D); IPR014837 (PFAM); IPR001715 (PFAM); PTHR11915 (PANTHER); PTHR11915:SF346 (PANTHER); IPR001715 (…	F:GO:0005515; F:GO:0005509	F:protein binding; F:calcium ion binding	ACTN_DROME Alpha- sarcomeric OS=Drosophila melanogaster GN=Actn PE=1 SV=2	20	0	0.7665	Chitin-binding type R&R domain profile; Insect cuticle protein	No	16.5826	1	74.7266	0.552368	0.100846	0.549641	0.559131	0.105122	0.580154	0.2003(TRUE)	-216244
GMOY004749-RA	hypothetical protein	-1.03944	1	955.4	919.15	ADP-ribosylation factor 5B	20	6.15e-113	95.6	6	F:GO:0005525; C:GO:0005802; P:GO:0000042; P:GO:0007264; F:GO:0003924; P:GO:0042147	F:GTP binding; C:trans-Golgi network; P:protein targeting to Golgi; P:small GTPase mediated signal transduction; F:GTPase activity; P:retrograde transport, endosome to Golgi	EC:3.6.1.15	Nucleoside-triphosphate phosphatase	IPR006689 (PRINTS); SM00177 (SMART); SM00178 (SMART); IPR006689 (PFAM); IPR005225 (TIGRFAM); IPR027417 (G3DSA:3.40.50.GENE3D); PTHR11711 (PANTHER); PTHR11711:SF227 (PANTHER); IPR024156 (PROSITE_PROFILES); cd04153 (CDD); IPR027417 (SUPERFAMILY)	F:GO:0005525; P:GO:0007264; C:GO:0005622	F:GTP binding; P:small GTPase mediated signal transduction; C:intracellular	ARL5B_MOUSE ADP-ribosylation factor 5B OS=Mus musculus GN=Arl5b PE=2 SV=3	20	4.77e-89	0.793	Zinc finger C2H2 type domain signature.	No	3.49057	1	19.4967	0.843869	0.330723	1.08578	1.04885	0.440262	0.874445	0.152352(TRUE)	-6671.85
GMOY004778-RA	serotonin receptor 7	-1.01795	1	1318.85	1295.6	5-hydroxytryptamine receptor 1	20	0	85.7	9	P:GO:0016546; C:GO:0005887; F:GO:0004952; P:GO:0007192; P:GO:0007212; P:GO:0060180; F:GO:0004993; P:GO:0016543; P:GO:0016545	P:male courtship behavior, proboscis-mediated licking; C:integral component of plasma membrane; F:dopamine neurotransmitter receptor activity; P:adenylate cyclase-activating serotonin receptor signaling pathway; P:dopamine receptor signaling pathway; P:female mating behavior; F:G-protein coupled serotonin receptor activity; P:male courtship behavior, orientation prior to leg tapping and wing vibr…			IPR000276 (PRINTS); IPR000929 (PRINTS); IPR000276 (SMART); IPR000276 (PFAM); G3DSA:1.20.1070.10 (GENE3D); mobidb-lite (MOBIDB_LITE); PTHR24247 (PANTHER); PTHR24247:SF124 (PANTHER); IPR017452 (PROSITE_PROFILES); SSF81321 (SUPERFAMILY)	F:GO:0004930; F:GO:0004952; C:GO:0005887; P:GO:0007186; C:GO:0016021	F:G-protein coupled receptor activity; F:dopamine neurotransmitter receptor activity; C:integral component of plasma membrane; P:G-protein coupled receptor signaling pathway; C:integral component of membrane	5HT1R_DROME 5-hydroxytryptamine receptor 1 OS=Drosophila melanogaster GN=5-HT7 PE=2 SV=1	20	0	0.583	Spectrin repeats; EF-hand calcium-binding domain profile; Actinin-type actin-binding domain signature 2; Calponin homology domain	Transmembrane	5.25094	1	29.3032	0.604249	0.190411	0.606398	0.607412	0.199536	0.610036	0.193894(TRUE)	-30783.5
GMOY004784-RA	homothorax	-1.01412	1	111.3	109.75	Homeobox homothorax	20	8.09e-17	94.55	3	C:GO:0005634; F:GO:0003677; P:GO:0006355	C:nucleus; F:DNA binding; P:regulation of transcription, DNA-templated			no IPS match	no IPS match	no IPS match	HTH_DROME Homeobox homothorax OS=Drosophila melanogaster GN=hth PE=1 SV=1	1	2.71e-16	1	small_GTP: small GTP-binding protein domain; GTP-binding SAR1 protein signature; Sar1p-like members of the Ras-family of small GTPases; small GTPase Arf family profile; ADP-ribosylation factor family	No	20.3387	1	94.9823	6.34644	0.757482	7.15706	7.35396	1.73768	6.43193	0.382282(TRUE)	-3442.37
GMOY004789-RA	hypothetical protein	-1.11822	0.103547	7959.7	7118.2	integrin alpha-PS2 isoform X1	20	0	76.55	33	P:GO:0008360; P:GO:0007494; F:GO:0050839; P:GO:0007157; P:GO:0007411; P:GO:0051492; P:GO:0007298; P:GO:0007475; P:GO:0035160; P:GO:0007414; P:GO:0021551; C:GO:0008305; P:GO:0007435; C:GO:0009925; P:GO:0007229; P:GO:0007427; C:GO:0005925; F:GO:0046982; C:GO:0042383; P:GO:0007608; P:GO:0034446; P:GO:0007160; P:GO:0016337; P:GO:0035099; P:GO:0045214; F:GO:0004872; P:GO:0007426; F:GO:1990430; F:GO:00…	P:regulation of cell shape; P:midgut development; F:cell adhesion molecule binding; P:heterophilic cell-cell adhesion via plasma membrane cell adhesion molecules; P:axon guidance; P:regulation of stress fiber assembly; P:border follicle cell migration; P:apposition of dorsal and ventral imaginal disc-derived wing surfaces; P:maintenance of epithelial integrity, open tracheal system; P:axonal defa…			IPR000413 (PRINTS); IPR013519 (SMART); IPR013517 (PFAM); G3DSA:2.130.10.130 (GENE3D); G3DSA:2.60.40.1460 (GENE3D); IPR018184 (PFAM); G3DSA:2.60.40.1530 (GENE3D); G3DSA:1.20.5.930 (GENE3D); IPR013649 (PFAM); G3DSA:2.60.40.1510 (GENE3D); mobidb-lite (MOBIDB_LITE); mobidb-lite (MOBIDB_LITE); mobidb-lite (MOBIDB_LITE); mobidb-lite (MOBIDB_LITE); PTHR23220 (PANTHER); PTHR23220:SF104 (PANTHER); IPR0135…	P:GO:0007155; C:GO:0008305	P:cell adhesion; C:integrin complex	ITA2_DROME Integrin alpha-PS2 OS=Drosophila melanogaster GN=if PE=1 SV=2	20	0	0.5225	G-protein coupled receptors family 1 profile; Rhodopsin-like GPCR superfamily signature; 7 transmembrane receptor (rhodopsin family); Dopamine receptor signature	Transmembrane	5.35378	1	38.6055	0.276908	0.0890157	0.317256	0.310148	0.0908668	0.283842	0.258959(TRUE)	-151225
GMOY004790-RA	hypothetical protein	1.26527	0.967586	626.15	792.25	integrin alpha-PS2 isoform X1	20	1.58e-35	85.3	33	P:GO:0008360; P:GO:0007494; F:GO:0050839; P:GO:0007157; P:GO:0007411; P:GO:0051492; P:GO:0007298; P:GO:0007475; P:GO:0035160; P:GO:0007414; P:GO:0021551; C:GO:0008305; P:GO:0007435; C:GO:0009925; P:GO:0007229; P:GO:0007427; C:GO:0005925; F:GO:0046982; C:GO:0042383; P:GO:0007608; P:GO:0034446; P:GO:0007160; P:GO:0016337; P:GO:0035099; P:GO:0045214; F:GO:0004872; P:GO:0007426; F:GO:1990430; F:GO:00…	P:regulation of cell shape; P:midgut development; F:cell adhesion molecule binding; P:heterophilic cell-cell adhesion via plasma membrane cell adhesion molecules; P:axon guidance; P:regulation of stress fiber assembly; P:border follicle cell migration; P:apposition of dorsal and ventral imaginal disc-derived wing surfaces; P:maintenance of epithelial integrity, open tracheal system; P:axonal defa…			G3DSA:2.130.10.130 (GENE3D); PTHR23220:SF104 (PANTHER); PTHR23220 (PANTHER); SSF69318 (SUPERFAMILY)	no GO terms	no GO terms	ITA2_DROME Integrin alpha-PS2 OS=Drosophila melanogaster GN=if PE=1 SV=2	14	2e-32	0.5971	Unknown function	No	1.78988	1	36.0469	0.600776	0.30532	0.743469	0.718242	0.37755	0.662817	0.315916(TRUE)	-15046.2
GMOY004791-RA	Chd64	1.43823	0.0234967	29855.4	42939.1	calponin transgelin	20	3.21e-118	92.45	3	F:GO:0005516; F:GO:0003779; P:GO:0031032	F:calmodulin binding; F:actin binding; P:actomyosin structure organization			IPR003096 (PRINTS); IPR001997 (PRINTS); IPR001715 (SMART); IPR001715 (G3DSA:1.10.418.GENE3D); IPR001715 (PFAM); IPR000557 (PFAM); PTHR18959 (PANTHER); PTHR18959:SF61 (PANTHER); IPR000557 (PROSITE_PROFILES); IPR001715 (PROSITE_PROFILES); IPR001715 (CDD); IPR001715 (SUPERFAMILY)	F:GO:0005515; F:GO:0003779; P:GO:0031032	F:protein binding; F:actin binding; P:actomyosin structure organization	MYPH_ECHGR Myophilin OS=Echinococcus granulosus PE=2 SV=1	20	7.51e-55	0.582	Integrin alpha; FG-GAP repeat profile.	No	1	1.01645	8.53776	0.0331713	0.0224281	0.0384043	0.0318189	0.0246181	0.0365464	0.202302(TRUE)	-512896
GMOY004848-RA	hypothetical protein	1.19172	0.915687	4943.2	5890.9	SNF4 AMP-activated kinase gamma isoform C	20	9.83e-164	63.75	11	C:GO:0005634; P:GO:2001020; P:GO:0010906; C:GO:0005737; P:GO:0006914; P:GO:0006629; P:GO:0042595; P:GO:0045787; P:GO:0009267; P:GO:0030730; P:GO:0042632	C:nucleus; P:regulation of response to DNA damage stimulus; P:regulation of glucose metabolic process; C:cytoplasm; P:autophagy; P:lipid metabolic process; P:behavioral response to starvation; P:positive regulation of cell cycle; P:cellular response to starvation; P:sequestering of triglyceride; P:cholesterol homeostasis			mobidb-lite (MOBIDB_LITE); mobidb-lite (MOBIDB_LITE); mobidb-lite (MOBIDB_LITE); mobidb-lite (MOBIDB_LITE); mobidb-lite (MOBIDB_LITE); mobidb-lite (MOBIDB_LITE); mobidb-lite (MOBIDB_LITE); mobidb-lite (MOBIDB_LITE); mobidb-lite (MOBIDB_LITE); mobidb-lite (MOBIDB_LITE)	no GO terms	no GO terms	---NA---	0			Unknown function	No	5.14495	1	20.3791	0.254849	0.0840467	0.264622	0.268159	0.0898035	0.25497	0.340741(TRUE)	-105082
GMOY004854-RA	hypothetical protein	-1.23677	1	237.15	191.75	neuroligin isoform D	20	0	80.55	5	C:GO:0005615; P:GO:0051124; C:GO:0016021; C:GO:0031594; F:GO:0052689	C:extracellular space; P:synaptic growth at neuromuscular junction; C:integral component of membrane; C:neuromuscular junction; F:carboxylic ester hydrolase activity	EC:3.1.1.1	Carboxylesterase	IPR002018 (PFAM); IPR029058 (G3DSA:3.40.50.GENE3D); mobidb-lite (MOBIDB_LITE); mobidb-lite (MOBIDB_LITE); mobidb-lite (MOBIDB_LITE); PTHR11559 (PANTHER); PTHR11559:SF307 (PANTHER); IPR029058 (SUPERFAMILY)	no GO terms	no GO terms	NLGNX_HUMAN Neuroligin- X-linked OS=Homo sapiens GN=NLGN4X PE=1 SV=1	20	1.38e-17	0.47	Calponin homology domain profile; Smooth muscle protein/calponin family signature	Transmembrane	9.91558	1	98.8645	3.96296	0.711072	5.22456	5.34639	1.21074	4.25686	0.158258(TRUE)	-4677.65
GMOY004872-RA	cg4360	1.11267	1	1980.05	2203.15	gastrula zinc finger	20	0	67.7	2	F:GO:0003676; F:GO:0046872	F:nucleic acid binding; F:metal ion binding			IPR015880 (SMART); IPR007087 (PFAM); IPR013087 (G3DSA:3.30.160.GENE3D); IPR013087 (G3DSA:3.30.160.GENE3D); PF13894 (PFAM); IPR007087 (PFAM); IPR013087 (G3DSA:3.30.160.GENE3D); mobidb-lite (MOBIDB_LITE); mobidb-lite (MOBIDB_LITE); PTHR24388 (PANTHER); IPR007087 (PROSITE_PROFILES); IPR007087 (PROSITE_PROFILES); IPR007087 (PROSITE_PROFILES); IPR007087 (PROSITE_PROFILES); IPR007087 (PROSITE_PROFILES)…	F:GO:0003676; F:GO:0046872	F:nucleic acid binding; F:metal ion binding	ZN879_MOUSE Zinc finger 879 OS=Mus musculus GN=Znf879 PE=2 SV=1	20	3.06e-35	0.476	Zinc finger, C2H2 type	No	9.16588	1	31.8659	0.621412	0.150063	0.607933	0.618667	0.18625	0.617465	0.185786(TRUE)	-49364
GMOY004886-RA	hypothetical protein	1.40785	0.0026891	13113.4	18461.8	phosphatidylinositol 3-kinase 2	20	2.81e-84	68.4	12	P:GO:0000122; P:GO:0050774; F:GO:0003700; P:GO:0010906; F:GO:0046982; P:GO:0030308; P:GO:0006909; P:GO:0048812; F:GO:0043565; P:GO:0051726; P:GO:0050965; C:GO:0005654	P:negative regulation of transcription from RNA polymerase II promoter; P:negative regulation of dendrite morphogenesis; F:transcription factor activity, sequence-specific DNA binding; P:regulation of glucose metabolic process; F:protein heterodimerization activity; P:negative regulation of cell growth; P:phagocytosis; P:neuron projection morphogenesis; F:sequence-specific DNA binding; P:regulati…			IPR011598 (SMART); IPR011598 (G3DSA:4.10.280.GENE3D); IPR011598 (PFAM); mobidb-lite (MOBIDB_LITE); mobidb-lite (MOBIDB_LITE); mobidb-lite (MOBIDB_LITE); mobidb-lite (MOBIDB_LITE); mobidb-lite (MOBIDB_LITE); mobidb-lite (MOBIDB_LITE); PTHR11969:SF33 (PANTHER); PTHR11969 (PANTHER); IPR011598 (PROSITE_PROFILES); cd00083 (CDD); IPR011598 (SUPERFAMILY)	F:GO:0046983	F:protein dimerization activity	MNT_XENLA Max-binding MNT OS=Xenopus laevis GN=mnt PE=2 SV=1	6	1.78e-22	0.63	Unknown function	No	12.8903	1	178.703	0.763877	0.154347	0.804635	0.799532	0.160748	0.802213	0.343243(TRUE)	-230836
GMOY004887-RA	hypothetical protein	1.25465	0.979581	131.75	165.3	lame isoform B	20	3.37e-60	46.2	1	P:GO:0061061	P:muscle structure development			mobidb-lite (MOBIDB_LITE); mobidb-lite (MOBIDB_LITE)	no GO terms	no GO terms	---NA---	0			Carboxylesterase family	No	28.2904	1	159.342	9.7467	0.857319	11.7794	11.5676	2.34181	9.8393	0.306807(TRUE)	-3646.08
GMOY004893-RA	hypothetical protein	1.14292	1	108.45	123.95	cuticular analogous to peritrophins 3-B precursor	20	3.28e-165	79.85	6	F:GO:0008061; F:GO:0005272; P:GO:0006030; C:GO:0016021; P:GO:0035725; C:GO:0005576	F:chitin binding; F:sodium channel activity; P:chitin metabolic process; C:integral component of membrane; P:sodium ion transmembrane transport; C:extracellular region			IPR002557 (SMART); IPR002557 (G3DSA:2.170.140.GENE3D); IPR002557 (PFAM); mobidb-lite (MOBIDB_LITE); mobidb-lite (MOBIDB_LITE); PTHR23301 (PANTHER); PTHR23301:SF41 (PANTHER); IPR002557 (PROSITE_PROFILES); IPR002557 (PROSITE_PROFILES); IPR002557 (PROSITE_PROFILES); IPR002557 (SUPERFAMILY); IPR002557 (SUPERFAMILY); IPR002557 (SUPERFAMILY)	F:GO:0008061; P:GO:0006030; C:GO:0005576	F:chitin binding; P:chitin metabolic process; C:extracellular region	CHIT3_DROME Probable chitinase 3 OS=Drosophila melanogaster GN=Cht3 PE=2 SV=2	1	4.46e-05	0.43	Myc-type, basic helix-loop-helix (bHLH) domain profile; Helix-loop-helix DNA-binding domain	No	1	1.68189	34.2451	0.797912	0.777562	1.70476	1.66309	1.15237	1.36106	0.287588(TRUE)	-3124.29
GMOY004908-RA	hypothetical protein	1.03539	1	1066.7	1104.45	AF4 FMR2 family member 4	20	1.15e-170	73.3	3	P:GO:0008063; F:GO:0005121; C:GO:0005576	P:Toll signaling pathway; F:Toll binding; C:extracellular region			IPR032104 (PFAM); mobidb-lite (MOBIDB_LITE); mobidb-lite (MOBIDB_LITE); mobidb-lite (MOBIDB_LITE); mobidb-lite (MOBIDB_LITE); mobidb-lite (MOBIDB_LITE); PTHR23199 (PANTHER); PTHR23199:SF18 (PANTHER); IPR029034 (SUPERFAMILY)	no GO terms	no GO terms	---NA---	0			Unknown function	No	16.0884	1	91.6091	2.17216	0.359549	2.05921	2.05367	0.46206	2.22926	0.166366(TRUE)	-25512.4
GMOY004909-RA	deformed	-1.07472	1	364.6	339.25	homeotic deformed	20	1.97e-178	69	12	P:GO:0000122; P:GO:0007380; C:GO:0005634; P:GO:0035289; P:GO:1990403; F:GO:0003705; F:GO:0000977; P:GO:0045944; P:GO:0060323; F:GO:0033613; F:GO:0001158; P:GO:1902339	P:negative regulation of transcription from RNA polymerase II promoter; P:specification of segmental identity, head; C:nucleus; P:posterior head segmentation; P:embryonic brain development; F:transcription factor activity, RNA polymerase II distal enhancer sequence-specific binding; F:RNA polymerase II regulatory region sequence-specific DNA binding; P:positive regulation of transcription from RN…			IPR020479 (PRINTS); IPR017995 (PRINTS); IPR001356 (SMART); IPR001356 (PFAM); IPR009057 (G3DSA:1.10.10.GENE3D); mobidb-lite (MOBIDB_LITE); mobidb-lite (MOBIDB_LITE); mobidb-lite (MOBIDB_LITE); mobidb-lite (MOBIDB_LITE); mobidb-lite (MOBIDB_LITE); PTHR24326 (PANTHER); PTHR24326:SF403 (PANTHER); IPR001356 (PROSITE_PROFILES); cd00086 (CDD); IPR009057 (SUPERFAMILY)	F:GO:0003677; C:GO:0005634; F:GO:0003700; P:GO:0006355	F:DNA binding; C:nucleus; F:transcription factor activity, sequence-specific DNA binding; P:regulation of transcription, DNA-templated	DFD_DROME Homeotic deformed OS=Drosophila melanogaster GN=Dfd PE=1 SV=2	20	7.25e-148	0.855	Chitin-binding type-2 domain profile; Chitin binding Peritrophin-A domain	No	51.1188	1	449.505	14.5665	0.82954	16.5229	16.372	2.45153	14.7909	0.218919(TRUE)	-8355.5
GMOY004910-RA	hypothetical protein	-1.87312	0.52949	43.55	23.25	germ cell-less	20	0	67.5	7	P:GO:0016480; C:GO:0005938; P:GO:0007278; P:GO:0007279; C:GO:0034399; P:GO:0007315; C:GO:0005643	P:negative regulation of transcription from RNA polymerase III promoter; C:cell cortex; P:pole cell fate determination; P:pole cell formation; C:nuclear periphery; P:pole plasm assembly; C:nuclear pore			IPR000210 (SMART); G3DSA:3.30.710.10 (GENE3D); IPR000210 (PFAM); mobidb-lite (MOBIDB_LITE); PTHR23231:SF23 (PANTHER); PTHR23231 (PANTHER); IPR000210 (PROSITE_PROFILES); IPR011333 (SUPERFAMILY)	F:GO:0005515	F:protein binding	GCL_DROME germ cell-less OS=Drosophila melanogaster GN=gcl PE=2 SV=1	20	1.22e-161	0.475	Unknown function	No	0	0	1	0	0	0.976377	0	0	10.9635	0.335836(TRUE)	-1102.05
GMOY004952-RA	hypothetical protein	1.15049	0.967586	169.45	194.95	---NA---									mobidb-lite (MOBIDB_LITE)	no GO terms	no GO terms	---NA---	0			Homeodomain; Homeotic antennapedia protein signature	Signal_peptide	4.19935	1	77.1749	2.23173	0.647055	3.20841	3.48693	1.23581	2.51241	0.222723(TRUE)	-4365.58
GMOY004957-RA	hypothetical protein	1.08687	1	10986.6	11941	tropomyosin-2 isoform X12	20	5.81e-44	95.15	11	F:GO:0051015; P:GO:0055093; P:GO:0010591; C:GO:0016529; P:GO:0006936; P:GO:0045451; C:GO:0005829; C:GO:0031941; C:GO:0030017; C:GO:0070865; P:GO:0048813	F:actin filament binding; P:response to hyperoxia; P:regulation of lamellipodium assembly; C:sarcoplasmic reticulum; P:muscle contraction; P:pole plasm oskar mRNA localization; C:cytosol; C:filamentous actin; C:sarcomere; C:investment cone; P:dendrite morphogenesis			G3DSA:1.20.5.340 (GENE3D); IPR000533 (PFAM); PTHR19269 (PANTHER); SSF57997 (SUPERFAMILY)	no GO terms	no GO terms	TPM1_DROME Tropomyosin- isoforms 9A A B OS=Drosophila melanogaster GN=Tm1 PE=2 SV=2	20	3.22e-41	0.825	BTB/POZ domain, Broad-Complex, Tramtrack and Bric a brac	No	1.17178	1	7.60899	0.0534117	0.033799	0.0568382	0.0506972	0.0360507	0.0576173	0.322422(TRUE)	-229696
GMOY004958-RA	hypothetical protein	1.1803	0.979585	1770.35	2089.55	la-related CG11505 isoform X2	20	1.76e-143	64.05	1	F:GO:0000166	F:nucleotide binding			IPR006630 (SMART); IPR006630 (PFAM); IPR011991 (G3DSA:1.10.10.GENE3D); IPR012677 (G3DSA:3.30.70.GENE3D); mobidb-lite (MOBIDB_LITE); mobidb-lite (MOBIDB_LITE); mobidb-lite (MOBIDB_LITE); mobidb-lite (MOBIDB_LITE); mobidb-lite (MOBIDB_LITE); mobidb-lite (MOBIDB_LITE); mobidb-lite (MOBIDB_LITE); mobidb-lite (MOBIDB_LITE); mobidb-lite (MOBIDB_LITE); PTHR22792:SF77 (PANTHER); PTHR22792 (PANTHER); IPR0…	F:GO:0000166	F:nucleotide binding	Y1505_DROME La-related CG11505 OS=Drosophila melanogaster GN=CG11505 PE=1 SV=2	6	4.49e-81	0.72	Unknown function	No	11.202	1	45.8193	1.00335	0.191215	0.879939	0.870631	0.224118	1.00535	0.171572(TRUE)	-44585.2
GMOY004979-RA	hypothetical protein	1.30044	0.40025	9761.55	12694.3	proto-oncogene c-Fos	20	0	60	9	C:GO:0005634; F:GO:0003700; F:GO:0005515; P:GO:0006955; P:GO:0010906; P:GO:0055088; P:GO:0007399; F:GO:0043565; P:GO:0006357	C:nucleus; F:transcription factor activity, sequence-specific DNA binding; F:protein binding; P:immune response; P:regulation of glucose metabolic process; P:lipid homeostasis; P:nervous system development; F:sequence-specific DNA binding; P:regulation of transcription from RNA polymerase II promoter			IPR000837 (PRINTS); IPR004827 (SMART); G3DSA:1.20.5.170 (GENE3D); IPR004827 (PFAM); mobidb-lite (MOBIDB_LITE); mobidb-lite (MOBIDB_LITE); mobidb-lite (MOBIDB_LITE); PTHR23351:SF42 (PANTHER); IPR000837 (PANTHER); IPR004827 (PROSITE_PROFILES); cd14722 (CDD); SSF57959 (SUPERFAMILY)	F:GO:0003677; F:GO:0003700; P:GO:0006355; F:GO:0043565; P:GO:0006357	F:DNA binding; F:transcription factor activity, sequence-specific DNA binding; P:regulation of transcription, DNA-templated; F:sequence-specific DNA binding; P:regulation of transcription from RNA polymerase II promoter	ATF3_DROME Activating transcription factor 3 OS=Drosophila melanogaster GN=Atf3 PE=1 SV=1	20	2.45e-63	0.6315	Tropomyosin like	No	3.31132	1	66.1274	0.2873	0.109338	0.298428	0.295869	0.109148	0.302258	0.197898(TRUE)	-177486
GMOY004981-RA	hypothetical protein	1.11441	1	2003.25	2232.45	cAMP-specific 3 ,5 -cyclic isoform I-like	20	9.34e-55	59.35	12	P:GO:0007617; P:GO:0007614; P:GO:0007615; P:GO:0048675; P:GO:0010738; P:GO:0046331; P:GO:0007268; P:GO:0040040; P:GO:0042221; F:GO:0008081; P:GO:0007623; P:GO:0001661	P:mating behavior; P:short-term memory; P:anesthesia-resistant memory; P:axon extension; P:regulation of protein kinase A signaling; P:lateral inhibition; P:chemical synaptic transmission; P:thermosensory behavior; P:response to chemical; F:phosphoric diester hydrolase activity; P:circadian rhythm; P:conditioned taste aversion			mobidb-lite (MOBIDB_LITE); mobidb-lite (MOBIDB_LITE)	no GO terms	no GO terms	PDE4A_DROME cAMP-specific 3 ,5 -cyclic isoform I OS=Drosophila melanogaster GN=dnc PE=1 SV=2	1	9.79e-29	0.57	La domain, La-type HTH domain profile, Domain in the RNA-binding Lupus La protein; unknown function	No	4.9436	1	52.4619	0.661409	0.190128	0.774382	0.745648	0.243508	0.710847	0.466466(TRUE)	-42327.2
GMOY005027-RA	hypothetical protein	-1.14792	0.718509	720.95	628.05	RNA polymerase II degradation factor 1-like	20	4.79e-103	44.55	1	P:GO:0044699	P:single-organism process			IPR029034 (G3DSA:2.10.90.GENE3D); IPR000072 (PFAM); mobidb-lite (MOBIDB_LITE); PTHR21719 (PANTHER); IPR000072 (PROSITE_PROFILES); IPR029034 (SUPERFAMILY)	F:GO:0008083; C:GO:0016020	F:growth factor activity; C:membrane	---NA---	0			Fos transforming protein signature; Basic-leucine zipper (bZIP) domain profile.	No	7.66602	1	34.2345	1.03198	0.268605	1.19787	1.18813	0.323025	1.00739	0.261261(TRUE)	-17811.4
GMOY005045-RA	hypothetical protein	1.67109	0.10322	22993.4	38424.1	trypsin alpha-4-like	20	2.37e-140	76.4	2	P:GO:0006508; F:GO:0004252	P:proteolysis; F:serine-type endopeptidase activity	EC:3.4.21	Acting on peptide bonds (peptidases)	no IPS match	no IPS match	no IPS match	HYPB_HYPLI Hypodermin-B OS=Hypoderma lineatum PE=1 SV=1	20	7.78e-83	0.6925	Unknown function	No	1	2.30531	15.5638	0.054468	0.0538274	0.0731831	0.0610447	0.0538674	0.0686146	0.22973(TRUE)	-370571
GMOY005061-RA	hypothetical protein	1.12007	0.967586	1649	1847	isoform B	20	1.29e-137	69.95	4	F:GO:0008157; P:GO:0048149; P:GO:0070873; F:GO:2001069	F:protein phosphatase 1 binding; P:behavioral response to ethanol; P:regulation of glycogen metabolic process; F:glycogen binding			IPR017434 (PIRSF); IPR005036 (PFAM); PTHR12307 (PANTHER); PTHR12307:SF22 (PANTHER); IPR005036 (PROSITE_PROFILES)	F:GO:0005515	F:protein binding	PPR3C_BOVIN phosphatase 1 regulatory subunit 3C OS=Bos taurus GN=PPP1R3C PE=2 SV=1	20	1.86e-36	0.5395	Platelet-derived growth factor (PDGF) family profile.	No	1.61975	1	11.1081	0.188099	0.106025	0.216657	0.202361	0.115007	0.217007	0.232032(TRUE)	-38873.9
GMOY005068-RA	hypothetical protein	-1.07948	0.969901	434.6	402.6	cAMP-specific 3 ,5 -cyclic isoform F isoform X6	15	2.44e-60	66.2	15	P:GO:0046958; P:GO:0007165; P:GO:0007268; P:GO:0008355; P:GO:0007623; P:GO:0001661; F:GO:0004114; P:GO:0007614; P:GO:0007615; P:GO:0048477; P:GO:0048675; P:GO:0010738; P:GO:0007619; P:GO:0046331; P:GO:0040040	P:nonassociative learning; P:signal transduction; P:chemical synaptic transmission; P:olfactory learning; P:circadian rhythm; P:conditioned taste aversion; F:3',5'-cyclic-nucleotide phosphodiesterase activity; P:short-term memory; P:anesthesia-resistant memory; P:oogenesis; P:axon extension; P:regulation of protein kinase A signaling; P:courtship behavior; P:lateral inhibition; P:thermosensory be…	EC:3.1.4.17	3',5'-cyclic-nucleotide phosphodiesterase	mobidb-lite (MOBIDB_LITE); mobidb-lite (MOBIDB_LITE); mobidb-lite (MOBIDB_LITE); mobidb-lite (MOBIDB_LITE)	no GO terms	no GO terms	PDE4B_DROME cAMP-specific 3 ,5 -cyclic phosphodiesterase OS=Drosophila melanogaster GN=dnc PE=1 SV=4	1	4.28e-40	0.64	Chymotrypsin serine protease family (S1) signature, Serine proteases, trypsin family, histidine active site, Trypsin, Trypsin-like serine protease	No	18.5145	1	123.938	4.47125	0.550732	4.37439	4.41488	0.868753	4.59548	0.273674(TRUE)	-11281.5
GMOY005086-RA	hypothetical protein	1.0896	0.967586	1799.6	1960.85	ubiquitin 3	20	1.23e-66	92.95	3	P:GO:0008150; C:GO:0005575; F:GO:0003674	P:biological_process; C:cellular_component; F:molecular_function			PF13881 (PFAM); G3DSA:1.20.1000.10 (GENE3D); mobidb-lite (MOBIDB_LITE); mobidb-lite (MOBIDB_LITE); mobidb-lite (MOBIDB_LITE); mobidb-lite (MOBIDB_LITE); mobidb-lite (MOBIDB_LITE); PTHR13169 (PANTHER); PTHR13169:SF12 (PANTHER); IPR000626 (PROSITE_PROFILES); IPR029071 (SUPERFAMILY)	F:GO:0005515	F:protein binding	UBL3_HUMAN Ubiquitin 3 OS=Homo sapiens GN=UBL3 PE=1 SV=1	4	3.31e-47	0.79	Ubiquitin-2 like Rad60 SUMO-like, Ubiquitin domain profile.	No	5.16134	1	16.3714	0.340926	0.133586	0.408199	0.391133	0.12661	0.342995	0.194094(TRUE)	-42552.9
GMOY005131-RA	steamer duck (focal adhesion protein PINCH-1)	1.19649	0	5382.15	6439.7	LIM and senescent cell antigen-like-containing domain 1 isoform X2	20	0	89.1	9	P:GO:0007391; F:GO:0008270; C:GO:0005925; C:GO:0031252; P:GO:0009880; P:GO:0008258; P:GO:0046854; P:GO:0007475; P:GO:0046329	P:dorsal closure; F:zinc ion binding; C:focal adhesion; C:cell leading edge; P:embryonic pattern specification; P:head involution; P:phosphatidylinositol phosphorylation; P:apposition of dorsal and ventral imaginal disc-derived wing surfaces; P:negative regulation of JNK cascade			IPR001781 (SMART); IPR001781 (G3DSA:2.10.110.GENE3D); IPR001781 (G3DSA:2.10.110.GENE3D); IPR001781 (G3DSA:2.10.110.GENE3D); IPR001781 (PFAM); IPR017351 (PANTHER); PTHR24210:SF13 (PANTHER); IPR001781 (PROSITE_PROFILES); IPR001781 (PROSITE_PROFILES); IPR001781 (PROSITE_PROFILES); IPR001781 (PROSITE_PROFILES); cd09333 (CDD); cd09335 (CDD); cd09332 (CDD); cd09331 (CDD); SSF57716 (SUPERFAMILY); SSF577…	F:GO:0008270	F:zinc ion binding	LIMS1_HUMAN LIM and senescent cell antigen-like-containing domain 1 OS=Homo sapiens GN=LIMS1 PE=1 SV=4	20	2.53e-126	0.4965	CBM21 (carbohydrate binding type-21) domain profile; Putative phosphatase regulatory subunit	Transmembrane	2.09299	1	9.84172	0.110231	0.0536937	0.122676	0.11534	0.0606713	0.111023	0.407007(TRUE)	-115953
GMOY005141-RA	hypothetical protein	1.39759	0.475271	319.8	446.95	LIM homeobox Lhx1	20	9.64e-150	84.15	8	C:GO:0005634; P:GO:0007480; F:GO:0008270; P:GO:0045892; P:GO:0045893; F:GO:0043565; P:GO:0048749; P:GO:0007479	C:nucleus; P:imaginal disc-derived leg morphogenesis; F:zinc ion binding; P:negative regulation of transcription, DNA-templated; P:positive regulation of transcription, DNA-templated; F:sequence-specific DNA binding; P:compound eye development; P:leg disc proximal/distal pattern formation			IPR001356 (SMART); IPR001356 (PFAM); IPR009057 (G3DSA:1.10.10.GENE3D); mobidb-lite (MOBIDB_LITE); mobidb-lite (MOBIDB_LITE); PTHR24208 (PANTHER); PTHR24208:SF149 (PANTHER); IPR001356 (PROSITE_PROFILES); cd00086 (CDD); IPR009057 (SUPERFAMILY)	F:GO:0003677	F:DNA binding	LHX1_DANRE LIM homeobox Lhx1 OS=Danio rerio GN=lhx1a PE=2 SV=1	20	6.15e-37	0.685	Unknown function	No	40.0442	1	273.219	9.86912	0.762861	11.0346	11.1535	1.79679	10.0178	0.285485(TRUE)	-8695.35
GMOY005142-RA	hypothetical protein	-1.11361	0.410484	1634.45	1467.7	rho guanine nucleotide exchange factor 10	20	5.22e-90	66.7	3	P:GO:0007480; P:GO:0035025; F:GO:0005089	P:imaginal disc-derived leg morphogenesis; P:positive regulation of Rho protein signal transduction; F:Rho guanyl-nucleotide exchange factor activity			IPR000219 (G3DSA:1.20.900.GENE3D); mobidb-lite (MOBIDB_LITE); mobidb-lite (MOBIDB_LITE); mobidb-lite (MOBIDB_LITE); mobidb-lite (MOBIDB_LITE); mobidb-lite (MOBIDB_LITE); PTHR12877:SF18 (PANTHER); PTHR12877 (PANTHER)	P:GO:0035023; F:GO:0005089	P:regulation of Rho protein signal transduction; F:Rho guanyl-nucleotide exchange factor activity	ARGAL_PONAB Rho guanine nucleotide exchange factor 10 OS=Pongo abelii GN=ARHGEF10L PE=2 SV=1	5	0.000151	0.722	LIM zinc-binding domain signature.	No	8.53988	1	118.139	1.51109	0.321492	1.53183	1.55052	0.421185	1.51119	0.175475(TRUE)	-35725.3
GMOY005159-RA	hypothetical protein	1.26416	0.911915	9539.3	12059.2	Lola isoform A	20	9.75e-89	84.9	21	P:GO:0035167; P:GO:0044719; P:GO:0045467; P:GO:0045476; P:GO:0048854; P:GO:0007464; P:GO:0002121; C:GO:0005654; P:GO:0048813; F:GO:0003676; F:GO:0003700; P:GO:0007526; P:GO:0031987; F:GO:0005515; P:GO:0008406; P:GO:0010906; P:GO:0001964; F:GO:0046872; P:GO:0045893; P:GO:0016199; P:GO:0019730	P:larval lymph gland hemopoiesis; P:regulation of imaginal disc-derived wing size; P:R7 cell development; P:nurse cell apoptotic process; P:brain morphogenesis; P:R3/R4 cell fate commitment; P:inter-male aggressive behavior; C:nucleoplasm; P:dendrite morphogenesis; F:nucleic acid binding; F:transcription factor activity, sequence-specific DNA binding; P:larval somatic muscle development; P:locomo…			IPR000210 (SMART); IPR015880 (SMART); IPR000210 (PFAM); G3DSA:3.30.710.10 (GENE3D); mobidb-lite (MOBIDB_LITE); mobidb-lite (MOBIDB_LITE); mobidb-lite (MOBIDB_LITE); mobidb-lite (MOBIDB_LITE); mobidb-lite (MOBIDB_LITE); mobidb-lite (MOBIDB_LITE); mobidb-lite (MOBIDB_LITE); mobidb-lite (MOBIDB_LITE); PTHR23110 (PANTHER); PTHR23110:SF74 (PANTHER); IPR007087 (PROSITE_PROFILES); IPR000210 (PROSITE_PRO…	F:GO:0005515; F:GO:0046872	F:protein binding; F:metal ion binding	LOLA2_DROME Longitudinals lacking isoforms H M V OS=Drosophila melanogaster GN=lola PE=1 SV=2	20	8.22e-79	0.7305	Homeobox' domain profile; Homeodomain	Transmembrane	12.6716	1	83.5115	0.599474	0.127755	0.551321	0.542075	0.123857	0.595417	0.412312(TRUE)	-182521
GMOY005191-RA	hypothetical protein	-1.36286	0.601685	18613.7	13657.8	Nose resistant to fluoxetine	20	0	59.4	3	F:GO:0016747; C:GO:0016020; C:GO:0016021	F:transferase activity, transferring acyl groups other than amino-acyl groups; C:membrane; C:integral component of membrane			IPR006621 (SMART); mobidb-lite (MOBIDB_LITE); mobidb-lite (MOBIDB_LITE); mobidb-lite (MOBIDB_LITE); mobidb-lite (MOBIDB_LITE); mobidb-lite (MOBIDB_LITE); mobidb-lite (MOBIDB_LITE); mobidb-lite (MOBIDB_LITE); PTHR11161:SF29 (PANTHER); PTHR11161 (PANTHER)	no GO terms	no GO terms	NRF6_CAEEL Nose resistant to fluoxetine 6 OS=Caenorhabditis elegans GN=nrf-6 PE=1 SV=3	1	5.36e-08	0.39	Unknown function	Signal_peptide, Transmembrane	4.99641	1	56.3072	0.228832	0.0694076	0.243646	0.242651	0.0782453	0.236156	0.151952(TRUE)	-318989
GMOY005195-RA	hypothetical protein	1.3346	1	1717.4	2292.05	myocyte-specific enhancer factor 2 isoform X1	20	9.25e-155	90.25	21	P:GO:0019915; F:GO:0000977; P:GO:0007498; P:GO:0007520; F:GO:0046983; P:GO:0007496; F:GO:0001205; F:GO:0004222; F:GO:0001158; P:GO:0048747; P:GO:0032968; C:GO:0005634; P:GO:0000165; P:GO:0007507; F:GO:0001077; P:GO:0052576; P:GO:0045475; P:GO:0007519; P:GO:0030707; P:GO:0019730; P:GO:0016202	P:lipid storage; F:RNA polymerase II regulatory region sequence-specific DNA binding; P:mesoderm development; P:myoblast fusion; F:protein dimerization activity; P:anterior midgut development; F:transcriptional activator activity, RNA polymerase II distal enhancer sequence-specific binding; F:metalloendopeptidase activity; F:enhancer sequence-specific DNA binding; P:muscle fiber development; P:po…	EC:3.4.24	Acting on peptide bonds (peptidases)	no IPS match	no IPS match	no IPS match	MEF2_DROME Myocyte-specific enhancer factor 2 OS=Drosophila melanogaster GN=Mef2 PE=1 SV=3	20	4.23e-130	0.681	C2H2-type zinc finger; Broad-Complex, Tramtrack and Bric a brac	No	7.3727	1	77.6605	1.08301	0.2625	1.20309	1.20595	0.336201	1.16533	0.223223(TRUE)	-31877.1
GMOY005233-RA	hypothetical protein	1.16626	0.967586	1101.9	1285.1	PREDICTED: uncharacterized protein LOC101889165	17	3.66e-15	71						mobidb-lite (MOBIDB_LITE)	no GO terms	no GO terms	---NA---	0			N-terminal domain in C. elegans NRF-6 (Nose Resistant to Fluoxetine-4) and NDG-4 (resistant to nordihydroguaiaretic acid-4).	Transmembrane	23.0033	1	140.733	2.93459	0.386997	3.14642	3.13224	0.54552	2.89147	0.41972(TRUE)	-27199.2
GMOY005234-RA	hypothetical protein	-1.36299	0.00352988	131487	96469.8	leucine-rich repeat-containing DDB_G0290503 isoform X1	20	0	62.15						IPR031994 (PFAM); mobidb-lite (MOBIDB_LITE); mobidb-lite (MOBIDB_LITE); mobidb-lite (MOBIDB_LITE); mobidb-lite (MOBIDB_LITE); mobidb-lite (MOBIDB_LITE); mobidb-lite (MOBIDB_LITE); mobidb-lite (MOBIDB_LITE); mobidb-lite (MOBIDB_LITE); mobidb-lite (MOBIDB_LITE); mobidb-lite (MOBIDB_LITE); PTHR13140 (PANTHER); PTHR13140:SF555 (PANTHER)	no GO terms	no GO terms	NFH_RAT Neurofilament heavy polypeptide OS=Rattus norvegicus GN=Nefh PE=1 SV=4	1	8.42e-06	0.43	MADS-box domain signature; SRF-type transcription factor (DNA-binding and dimerisation domain)	No	29.9521	1	110.313	0.27997	0.0399509	0.25697	0.258199	0.0459521	0.281106	0.373574(TRUE)	-1736560
GMOY005263-RA	hypothetical protein	1.79952	0.916644	62.35	112.2	---NA---									no IPS match	no IPS match	no IPS match	---NA---	0			Unknown function	Signal_peptide, Transmembrane	5.39565	1	51.7308	3.24809	0.773177	4.96043	5.00926	1.68044	3.15402	0.271071(TRUE)	-1850.73
GMOY005264-RA	hypothetical protein	1.17922	1	650.3	766.85	small conductance calcium-activated potassium channel -	20	7.08e-122	70.35	5	P:GO:0006813; F:GO:0009881; C:GO:0016021; F:GO:0016286; P:GO:0016057	P:potassium ion transport; F:photoreceptor activity; C:integral component of membrane; F:small conductance calcium-activated potassium channel activity; P:regulation of membrane potential in photoreceptor cell			mobidb-lite (MOBIDB_LITE); mobidb-lite (MOBIDB_LITE)	no GO terms	no GO terms	KCNN_DROME Small conductance calcium-activated potassium channel OS=Drosophila melanogaster GN=SK PE=2 SV=2	1	1.78e-80	0.61	Unknown function	No	13.366	1	190.823	3.69132	0.550288	4.14651	4.15777	0.937573	3.77639	0.170571(TRUE)	-15945.3
GMOY005269-RA	hypothetical protein	1.09307	1	273.45	298.9	---NA---									no IPS match	no IPS match	no IPS match	---NA---	0			Unknown function	No	1.66081	1	20.0023	0.646188	0.324252	0.779565	0.77003	0.39867	0.75359	0.194595(TRUE)	-6870.79
GMOY005291-RA	hypothetical protein	-1.32914	0.924967	12842.6	9662.35	adhesive plaque matrix isoform X2	20	0	66.3	2	C:GO:0016020; C:GO:0016021	C:membrane; C:integral component of membrane			mobidb-lite (MOBIDB_LITE); mobidb-lite (MOBIDB_LITE); mobidb-lite (MOBIDB_LITE); mobidb-lite (MOBIDB_LITE); mobidb-lite (MOBIDB_LITE); mobidb-lite (MOBIDB_LITE); mobidb-lite (MOBIDB_LITE); PTHR42674 (PANTHER)	no GO terms	no GO terms	---NA---	0			Unknown function	Signal_peptide	121.79	1	691.896	4.78906	0.277699	4.78108	4.69971	0.343973	4.77826	0.455255(TRUE)	-210699
GMOY005298-RA	wingless-type MMTV integration site family, member 6	1.06718	1	386.25	412.2	Wnt oncogene analog isoform B	20	0	75.65	4	P:GO:0044719; P:GO:0016055; F:GO:0005102; C:GO:0005578	P:regulation of imaginal disc-derived wing size; P:Wnt signaling pathway; F:receptor binding; C:proteinaceous extracellular matrix			IPR005817 (PRINTS); IPR005817 (SMART); IPR005817 (PFAM); IPR005817 (PANTHER); PTHR12027:SF113 (PANTHER)	P:GO:0007275; P:GO:0016055; C:GO:0005576; F:GO:0005102	P:multicellular organism development; P:Wnt signaling pathway; C:extracellular region; F:receptor binding	WNT6_MOUSE Wnt-6 OS=Mus musculus GN=Wnt6 PE=1 SV=2	20	4.18e-104	0.5465	Wnt protein signature	No	13.103	1	56.6513	2.1712	0.423262	2.56379	2.55845	0.564827	2.18544	0.340941(TRUE)	-10426.2
GMOY005299-RA	hypothetical protein	-1.19553	0.618697	527.05	440.85	peroxidasin homolog	20	0	82.05	6	F:GO:0004601; P:GO:0006979; C:GO:0016020; P:GO:0098869; P:GO:0055114; F:GO:0020037	F:peroxidase activity; P:response to oxidative stress; C:membrane; P:cellular oxidant detoxification; P:oxidation-reduction process; F:heme binding	EC:1.11.1.7	Peroxidase	IPR019791 (PRINTS); IPR019791 (PFAM); IPR019791 (G3DSA:1.10.640.GENE3D); mobidb-lite (MOBIDB_LITE); PTHR11475 (PANTHER); PTHR11475:SF103 (PANTHER); IPR019791 (PROSITE_PROFILES); IPR019791 (PROSITE_PROFILES); cd09823 (CDD); IPR010255 (SUPERFAMILY); IPR010255 (SUPERFAMILY)	F:GO:0004601; P:GO:0006979; P:GO:0055114; F:GO:0020037	F:peroxidase activity; P:response to oxidative stress; P:oxidation-reduction process; F:heme binding	PXDN_MOUSE Peroxidasin homolog OS=Mus musculus GN=Pxdn PE=1 SV=2	20	1.1e-109	0.52	Unknown function	No	1.10832	1	4.59415	0.158491	0.116674	0.194848	0.187482	0.126029	0.180082	0.293193(TRUE)	-16695
GMOY005316-RA	hypothetical protein	-1.10571	0.916644	18893.3	17087.1	isoform N	20	5.72e-122	60.25						mobidb-lite (MOBIDB_LITE); mobidb-lite (MOBIDB_LITE); mobidb-lite (MOBIDB_LITE); mobidb-lite (MOBIDB_LITE); mobidb-lite (MOBIDB_LITE); mobidb-lite (MOBIDB_LITE); mobidb-lite (MOBIDB_LITE); mobidb-lite (MOBIDB_LITE); mobidb-lite (MOBIDB_LITE); PTHR21601 (PANTHER)	no GO terms	no GO terms	---NA---	0			Unknown function	No	19.6071	1	161.35	0.763065	0.125691	0.786805	0.77796	0.124925	0.768554	0.222523(TRUE)	-306504
GMOY005319-RA	hypothetical protein	1.29333	0.967586	1291.9	1670.85	cuticular isoform D	20	1.69e-42	88.85	3	P:GO:0040003; F:GO:0008010; C:GO:0031012	P:chitin-based cuticle development; F:structural constituent of chitin-based larval cuticle; C:extracellular matrix			IPR000618 (PRINTS); IPR000618 (PFAM); mobidb-lite (MOBIDB_LITE); mobidb-lite (MOBIDB_LITE); PTHR10380 (PANTHER); PTHR10380:SF171 (PANTHER); IPR000618 (PROSITE_PROFILES)	F:GO:0042302	F:structural constituent of cuticle	CU17_BOMMO Larval cuticle LCP-17 OS=Bombyx mori GN=LCP17 PE=2 SV=1	20	1.58e-24	0.654	Animal heme peroxidase superfamily profile; Animal haem peroxidase	No	30.6467	1	510.243	5.71542	0.615323	6.83866	6.84494	1.05193	5.7964	0.365866(TRUE)	-30392
GMOY005341-RA	hypothetical protein	-1.66071	3.68768e-10	7386.65	4447.9	isoform C	20	0	64.05	11	P:GO:0030866; P:GO:0045793; P:GO:0043297; P:GO:0007015; P:GO:0016331; P:GO:0007436; C:GO:0016324; P:GO:0010004; P:GO:0035149; P:GO:0040018; P:GO:0042249	P:cortical actin cytoskeleton organization; P:positive regulation of cell size; P:apical junction assembly; P:actin filament organization; P:morphogenesis of embryonic epithelium; P:larval salivary gland morphogenesis; C:apical plasma membrane; P:gastrulation involving germ band extension; P:lumen formation, open tracheal system; P:positive regulation of multicellular organism growth; P:establish…			mobidb-lite (MOBIDB_LITE); mobidb-lite (MOBIDB_LITE); mobidb-lite (MOBIDB_LITE); mobidb-lite (MOBIDB_LITE); mobidb-lite (MOBIDB_LITE); mobidb-lite (MOBIDB_LITE); mobidb-lite (MOBIDB_LITE); mobidb-lite (MOBIDB_LITE); mobidb-lite (MOBIDB_LITE); mobidb-lite (MOBIDB_LITE); mobidb-lite (MOBIDB_LITE); PTHR10024:SF303 (PANTHER); PTHR10024 (PANTHER)	no GO terms	no GO terms	---NA---	0			Unknown function	No	8.19539	1	45.4362	0.406487	0.0992693	0.428196	0.414521	0.103728	0.400639	0.332032(TRUE)	-142940
GMOY005388-RA	hypothetical protein	1.43914	1	240.7	346.4	phosphatidylinositol-binding clathrin assembly LAP	20	3.07e-20	99.6	11	P:GO:0007270; P:GO:0016183; P:GO:0048268; C:GO:0005905; C:GO:0008021; P:GO:2000370; P:GO:0042331; F:GO:0030276; C:GO:0030136; F:GO:0005545; P:GO:0007269	P:neuron-neuron synaptic transmission; P:synaptic vesicle coating; P:clathrin coat assembly; C:clathrin-coated pit; C:synaptic vesicle; P:positive regulation of clathrin-dependent endocytosis; P:phototaxis; F:clathrin binding; C:clathrin-coated vesicle; F:1-phosphatidylinositol binding; P:neurotransmitter secretion			no IPS match	no IPS match	no IPS match	PICAL_DROME Phosphatidylinositol-binding clathrin assembly LAP OS=Drosophila melanogaster GN=lap PE=1 SV=3	8	8.5e-21	0.845	Unknown function	Signal_peptide	1.69739	1	8.65271	0.445103	0.23327	0.483597	0.420901	0.277204	0.457316	0.164965(TRUE)	-6988.03
GMOY005408-RA	hypothetical protein	1.16427	1	2612.45	3041.6	---NA---									no IPS match	no IPS match	no IPS match	---NA---	0			Chitin-binding type R&R domain signature; Insect cuticle protein signature	Signal_peptide	4.52805	1	46.6236	0.472334	0.160457	0.597641	0.557135	0.182516	0.50397	0.318118(TRUE)	-64460.6
GMOY005424-RA	hypothetical protein	1.35934	1	73.05	99.3	isoform B	17	1.46e-14	82.12	15	P:GO:0016348; P:GO:0006366; F:GO:0043565; P:GO:0008343; P:GO:0045944; F:GO:0000981; P:GO:0000122; P:GO:0048067; C:GO:0005634; F:GO:0046872; P:GO:0048477; P:GO:0019099; P:GO:0035316; P:GO:0070896; P:GO:0035017	P:imaginal disc-derived leg joint morphogenesis; P:transcription from RNA polymerase II promoter; F:sequence-specific DNA binding; P:adult feeding behavior; P:positive regulation of transcription from RNA polymerase II promoter; F:RNA polymerase II transcription factor activity, sequence-specific DNA binding; P:negative regulation of transcription from RNA polymerase II promoter; P:cuticle pigmen…			mobidb-lite (MOBIDB_LITE); mobidb-lite (MOBIDB_LITE)	no GO terms	no GO terms	OVO_DROME ovo OS=Drosophila melanogaster GN=ovo PE=1 SV=2	1	5.96e-13	0.94	Unknown function	No	5.37063	1	76.2786	3.36428	0.84519	6.59165	6.61796	2.45168	3.63935	0.292593(TRUE)	-1653.56
GMOY005427-RA	hypothetical protein	-1.29082	1	25.3	19.6	---NA---									no IPS match	no IPS match	no IPS match	---NA---	0			Unknown function	No	1.41002	1	20.7015	1.20053	0.771463	2.7605	2.78986	1.64421	1.70491	0.417918(TRUE)	-799.924
GMOY005433-RA	hypothetical protein	-1.2537	0.967586	33.85	27	---NA---									mobidb-lite (MOBIDB_LITE)	no GO terms	no GO terms	---NA---	0			Unknown function	No	0	0	1	0	0	0.952174	0	0	17.3386	0.167868(TRUE)	-984.969
GMOY005549-RA	odorant binding protein 3	1.12667	0.342775	393.95	443.85	odorant binding	20	5.86e-166	67.45	1	F:GO:0005549	F:odorant binding			IPR006170 (SMART); IPR006170 (PFAM); IPR006170 (G3DSA:1.10.238.GENE3D); IPR006170 (G3DSA:1.10.238.GENE3D); PTHR11857:SF38 (PANTHER); PTHR11857 (PANTHER); IPR006170 (SUPERFAMILY); IPR006170 (SUPERFAMILY)	F:GO:0005549	F:odorant binding	---NA---	0			Unknown function	No	6.29662	1	31.136	1.18459	0.331083	1.18204	1.13652	0.448152	1.2073	0.302002(TRUE)	-10466.4
GMOY005550-RA	odorant binding protein 11	-1.36006	0.71098	44.95	33.05	Odorant-binding 83g	20	1.3e-83	81.7	3	P:GO:0007606; F:GO:0005549; C:GO:0005576	P:sensory perception of chemical stimulus; F:odorant binding; C:extracellular region			IPR006170 (SMART); IPR006170 (PFAM); IPR006170 (G3DSA:1.10.238.GENE3D); PTHR11857 (PANTHER); PTHR11857:SF36 (PANTHER); IPR006170 (SUPERFAMILY)	F:GO:0005549	F:odorant binding	OB99A_DROME General odorant-binding 99a OS=Drosophila melanogaster GN=Obp99a PE=1 SV=2	2	1.17e-21	0.485	PBP/GOBP family, Insect pheromone/odorant binding protein domains.	Signal_peptide	1	1.14624	5.90438	0.538959	0.455705	0.768317	0.754607	0.567072	0.663614	0.358759(TRUE)	-1628.98
GMOY005551-RA	hypothetical protein	-1.07733	1	1417.55	1315.8	isoform E	20	0	59.1	18	P:GO:0007350; P:GO:0046777; C:GO:0005783; P:GO:0035071; P:GO:0048854; F:GO:0004674; P:GO:0009306; C:GO:0005875; C:GO:0005634; P:GO:0000165; P:GO:0007548; P:GO:0031987; P:GO:0001964; P:GO:0042051; P:GO:0000381; P:GO:0030717; P:GO:2000255; P:GO:0034125	P:blastoderm segmentation; P:protein autophosphorylation; C:endoplasmic reticulum; P:salivary gland cell autophagic cell death; P:brain morphogenesis; F:protein serine/threonine kinase activity; P:protein secretion; C:microtubule associated complex; C:nucleus; P:MAPK cascade; P:sex differentiation; P:locomotion involved in locomotory behavior; P:startle response; P:compound eye photoreceptor deve…	EC:2.7.11	Transferring phosphorus-containing groups	no IPS match	no IPS match	no IPS match	DOA_DROME Serine threonine- kinase Doa OS=Drosophila melanogaster GN=Doa PE=1 SV=2	1	0.000903	0.43	Unknown function	No	16.6775	1	136.148	2.29503	0.404378	2.38885	2.42904	0.542147	2.32334	0.205105(TRUE)	-28355.2
GMOY005552-RA	hypothetical protein	1.21836	0.916644	1886.35	2298.25	isoform H	6	5.03e-09	85.83	3	F:GO:0005524; F:GO:0004672; P:GO:0006468	F:ATP binding; F:protein kinase activity; P:protein phosphorylation			mobidb-lite (MOBIDB_LITE); mobidb-lite (MOBIDB_LITE); mobidb-lite (MOBIDB_LITE)	no GO terms	no GO terms	---NA---	0			PBP/GOBP family; Insect pheromone/odorant binding protein domains.	Transmembrane	7.85552	1	189.11	1.57837	0.354711	1.73843	1.79845	0.491298	1.69682	0.237638(TRUE)	-40411.2
GMOY005560-RA	hypothetical protein	-1.2766	0.916644	425.3	333.15	---NA---									no IPS match	no IPS match	no IPS match	---NA---	0			Unknown function	Transmembrane	13.3132	1	64.5801	2.26512	0.452417	2.65356	2.65167	0.582026	2.3381	0.316416(TRUE)	-11612.4
GMOY005578-RA	hypothetical protein	-1.05866	1	37.9	35.8	cadherin-related tumor suppressor	20	0	77.6	24	P:GO:0008283; P:GO:0016339; P:GO:0016318; P:GO:0000904; P:GO:0032880; P:GO:0008285; P:GO:0007157; P:GO:0090176; P:GO:0007156; P:GO:0048105; F:GO:0004872; P:GO:0045317; P:GO:0007446; C:GO:0005887; F:GO:0005509; F:GO:0045296; P:GO:0044331; P:GO:0045571; P:GO:0045198; P:GO:0001737; P:GO:0030178; P:GO:0035329; P:GO:0018149; P:GO:0035159	P:cell proliferation; P:calcium-dependent cell-cell adhesion via plasma membrane cell adhesion molecules; P:ommatidial rotation; P:cell morphogenesis involved in differentiation; P:regulation of protein localization; P:negative regulation of cell proliferation; P:heterophilic cell-cell adhesion via plasma membrane cell adhesion molecules; P:microtubule cytoskeleton organization involved in establ…			IPR002126 (PRINTS); IPR002126 (SMART); IPR002126 (G3DSA:2.60.40.GENE3D); IPR002126 (G3DSA:2.60.40.GENE3D); IPR002126 (PFAM); IPR002126 (G3DSA:2.60.40.GENE3D); IPR002126 (G3DSA:2.60.40.GENE3D); mobidb-lite (MOBIDB_LITE); mobidb-lite (MOBIDB_LITE); PTHR24026 (PANTHER); IPR002126 (PROSITE_PROFILES); IPR002126 (PROSITE_PROFILES); IPR002126 (PROSITE_PROFILES); IPR002126 (PROSITE_PROFILES); IPR002126 (…	F:GO:0005509; C:GO:0016020; P:GO:0007156	F:calcium ion binding; C:membrane; P:homophilic cell adhesion via plasma membrane adhesion molecules	FAT_DROME Cadherin-related tumor suppressor OS=Drosophila melanogaster GN=ft PE=1 SV=3	20	0	0.478	Unknown function	Transmembrane	5.3655	1	46.7229	4.05533	0.846533	6.38576	6.49617	2.35278	4.11794	0.325425(TRUE)	-1104.49
GMOY005671-RA	hypothetical protein	1.07017	1	12659.3	13547.6	Cdc6	20	0	73.8	2	F:GO:0000166; P:GO:0009987	F:nucleotide binding; P:cellular process			IPR015163 (SMART); G3DSA:1.10.8.60 (GENE3D); IPR011991 (G3DSA:1.10.10.GENE3D); IPR015163 (PFAM); IPR003959 (PFAM); IPR027417 (G3DSA:3.40.50.GENE3D); PTHR10763 (PANTHER); PTHR10763:SF32 (PANTHER); IPR015163 (CDD); IPR011991 (SUPERFAMILY); IPR027417 (SUPERFAMILY)	F:GO:0005524	F:ATP binding	CDC6_HUMAN Cell division control 6 homolog OS=Homo sapiens GN=CDC6 PE=1 SV=1	20	6.97e-82	0.505	Unknown function	No	5.6371	1	37.6658	0.250493	0.0837698	0.304493	0.30927	0.0848752	0.265409	0.273473(TRUE)	-177114
GMOY005672-RA	hypothetical protein	1.1827	0.722529	96876.6	114576	LIM domain-binding 3 isoform X3	20	2.7e-114	84.9	5	P:GO:0030239; C:GO:0030018; P:GO:0007498; F:GO:0051371; F:GO:0008157	P:myofibril assembly; C:Z disc; P:mesoderm development; F:muscle alpha-actinin binding; F:protein phosphatase 1 binding			IPR006643 (SMART); IPR031847 (PFAM); PTHR24210:SF17 (PANTHER); IPR017351 (PANTHER)	no GO terms	no GO terms	---NA---	0			Cadherin domain	No	8.32037	1	134.585	0.4744	0.0846075	0.409259	0.415976	0.0987806	0.482496	0.251852(TRUE)	-461425
GMOY005682-RA	hypothetical protein	1.11175	0.967586	143380	159402	myosin alkali light chain 1	20	2.15e-84	93.8	6	C:GO:0005859; F:GO:0005509; P:GO:0006936; P:GO:0007498; C:GO:0005829; F:GO:0000146	C:muscle myosin complex; F:calcium ion binding; P:muscle contraction; P:mesoderm development; C:cytosol; F:microfilament motor activity	EC:3.6.1.15	Nucleoside-triphosphate phosphatase	IPR011992 (G3DSA:1.10.238.GENE3D); IPR011992 (G3DSA:1.10.238.GENE3D); PTHR23048:SF15 (PANTHER); PTHR23048 (PANTHER); IPR002048 (PROSITE_PROFILES); IPR002048 (PROSITE_PROFILES); IPR011992 (SUPERFAMILY)	F:GO:0005509	F:calcium ion binding	MLC1_DROSI Myosin light chain alkali OS=Drosophila simulans GN=Mlc1 PE=3 SV=3	20	9.25e-86	0.778	CDC6, C terminal; ATPase family associated with various cellular activities (AAA)	No	4.98922	1	63.1912	0.0895239	0.0285901	0.0829556	0.0803186	0.0286042	0.106604	0.166967(TRUE)	-1833000
GMOY005694-RA	hypothetical protein	1.16032	0.0041572	7531.9	8739.4	PAB-dependent poly(A)-specific ribonuclease subunit PAN3 isoform X1	20	0	94.75	9	F:GO:0005524; F:GO:0005515; C:GO:0031251; P:GO:0010606; C:GO:0000932; F:GO:0004672; P:GO:0006397; P:GO:0006468; P:GO:0000289	F:ATP binding; F:protein binding; C:PAN complex; P:positive regulation of cytoplasmic mRNA processing body assembly; C:P-body; F:protein kinase activity; P:mRNA processing; P:protein phosphorylation; P:nuclear-transcribed mRNA poly(A) tail shortening			IPR032050 (PFAM); mobidb-lite (MOBIDB_LITE); PTHR12272 (PANTHER)	no GO terms	no GO terms	PAN3_DROME PAB-dependent poly(A)-specific ribonuclease subunit PAN3 OS=Drosophila melanogaster GN=CG11486 PE=1 SV=1	20	1.88e-165	0.587	ZASP-like motif	No	4.35577	1	17.4282	0.179725	0.0671391	0.187873	0.187666	0.0724505	0.188763	0.406106(TRUE)	-134872
GMOY005703-RA	hypothetical protein	1.12177	0.916644	333991	374660	myosin heavy chain	20	0	90.65	4	C:GO:0016459; F:GO:0005524; F:GO:0003779; F:GO:0003774	C:myosin complex; F:ATP binding; F:actin binding; F:motor activity	EC:3.6.1.15	Nucleoside-triphosphate phosphatase	IPR001609 (PRINTS); IPR000048 (SMART); IPR001609 (SMART); IPR002928 (PFAM); G3DSA:1.20.5.340 (GENE3D); IPR004009 (PFAM); IPR001609 (PFAM); IPR027401 (G3DSA:4.10.270.GENE3D); mobidb-lite (MOBIDB_LITE); mobidb-lite (MOBIDB_LITE); mobidb-lite (MOBIDB_LITE); PTHR13140:SF544 (PANTHER); PTHR13140 (PANTHER); PD968187 (PRODOM); IPR001609 (PROSITE_PROFILES); IPR000048 (PROSITE_PROFILES); cd14909 (CDD); SS…	C:GO:0016459; F:GO:0005524; F:GO:0005515; F:GO:0003774	C:myosin complex; F:ATP binding; F:protein binding; F:motor activity	MYSA_DROME Myosin heavy muscle OS=Drosophila melanogaster GN=Mhc PE=1 SV=4	20	0	0.693	EF-hand calcium-binding domain profile.	Transmembrane	7.12062	1	71.14	0.0683318	0.0190366	0.0856575	0.0819764	0.0192725	0.0696877	0.246046(TRUE)	-3547820
GMOY005729-RA	hypothetical protein	-1.11127	0.916644	527.8	474.95	---NA---									mobidb-lite (MOBIDB_LITE)	no GO terms	no GO terms	---NA---	0			Unknown function	No	6.22137	1	78.091	1.62427	0.421048	2.04855	2.05987	0.597672	1.69725	0.268969(TRUE)	-13071.2
GMOY005736-RA	hypothetical protein	-1.07261	1	6965.15	6493.65	ras guanine nucleotide exchange factor P isoform X1	20	2.78e-22	65.35	3	P:GO:0008150; C:GO:0005575; F:GO:0003674	P:biological_process; C:cellular_component; F:molecular_function			mobidb-lite (MOBIDB_LITE); mobidb-lite (MOBIDB_LITE); mobidb-lite (MOBIDB_LITE); mobidb-lite (MOBIDB_LITE); mobidb-lite (MOBIDB_LITE); mobidb-lite (MOBIDB_LITE)	no GO terms	no GO terms	---NA---	0			Myosin motor domain profile; BETA-DEFENSIN ANTIBIOTIC PRECURSOR ANTIMICROBIAL DEFENSIN BETA SIGNAL DEFENSIN BD-32 DEFB-32; Short calmodulin-binding motif containing conserved Ile and Gln residues; IQ motif profile.	No	9.03563	1	67.8724	0.554369	0.12732	0.605703	0.586152	0.14794	0.562354	0.38999(TRUE)	-123157
GMOY005797-RA	hypothetical protein	-3.82993	0.987662	28.15	7.35	---NA---									no IPS match	no IPS match	no IPS match	---NA---	0			Unknown function	Signal_peptide	2.33477	1	17.3927	1.39413	0.643499	2.148	2.32989	1.05328	1.72627	0.361361(TRUE)	-1234.14
GMOY005869-RA	Trehalose-1-phosphate	1.07855	0.982414	32144.4	34669.4	trehalose-6-phosphate synthase	20	0	88.8	4	C:GO:0005811; F:GO:0004805; P:GO:0045494; P:GO:0005992	C:lipid particle; F:trehalose-phosphatase activity; P:photoreceptor cell maintenance; P:trehalose biosynthetic process	EC:3.1.3.12; EC:3.1.3.41	Trehalose-phosphatase; 4-nitrophenylphosphatase	IPR006379 (TIGRFAM); IPR006977 (PFAM); IPR023214 (G3DSA:3.40.50.GENE3D); IPR003337 (PFAM); IPR003337 (TIGRFAM); PTHR21236 (PANTHER); PTHR21236:SF15 (PANTHER); IPR023214 (SUPERFAMILY)	F:GO:0003824; C:GO:0016020; P:GO:0005992	F:catalytic activity; C:membrane; P:trehalose biosynthetic process	TPSP_THETK Bifunctional trehalose-6-phosphate synthase phosphatase OS=Thermoproteus tenax (strain ATCC 35583 NBRC 100435 JCM 9277 Kra 1) GN=tpsp PE=1 SV=1	20	1.21e-96	0.52	Unknown function	Transmembrane	2.39082	1	20.3052	0.071538	0.0311044	0.073882	0.0690136	0.0320791	0.0716111	0.215315(TRUE)	-511836
GMOY005911-RA	hypothetical protein	1.21267	0.91095	7356.35	8920.8	capon isoform X3	20	0	79.85	3	P:GO:0008150; C:GO:0005575; F:GO:0003674	P:biological_process; C:cellular_component; F:molecular_function			mobidb-lite (MOBIDB_LITE); mobidb-lite (MOBIDB_LITE); mobidb-lite (MOBIDB_LITE); mobidb-lite (MOBIDB_LITE); mobidb-lite (MOBIDB_LITE); mobidb-lite (MOBIDB_LITE); PTHR11232 (PANTHER); PTHR11232:SF77 (PANTHER)	no GO terms	no GO terms	CAPON_DROME Capon OS=Drosophila melanogaster GN=CG42673 PE=2 SV=1	3	5.75e-77	0.7567	Unknown function	No	8.58723	1	120.119	0.700534	0.162462	0.802259	0.771241	0.175987	0.730387	0.248148(TRUE)	-132248
GMOY005970-RA	hypothetical protein	-1.27409	0.986428	3292.95	2584.55	---NA---									mobidb-lite (MOBIDB_LITE)	no GO terms	no GO terms	---NA---	0			T6PP: trehalose-phosphatase; HAD-SF-IIB: HAD hydrolase, family IIB; Yip1 domain	No	10.9763	1	88.6088	1.10811	0.221768	1.12804	1.1198	0.245296	1.08437	0.376476(TRUE)	-60659.5
GMOY006020-RA	hypothetical protein	1.05653	1	1442.55	1524.1	iroquois-class homeodomain irx-5 isoform X1	20	0	53.9	6	F:GO:0003677; P:GO:0008150; C:GO:0005634; P:GO:0006355; C:GO:0005575; F:GO:0003674	F:DNA binding; P:biological_process; C:nucleus; P:regulation of transcription, DNA-templated; C:cellular_component; F:molecular_function			IPR001356 (SMART); IPR013783 (G3DSA:2.60.40.GENE3D); G3DSA:1.10.10.60 (GENE3D); IPR013783 (G3DSA:2.60.40.GENE3D); IPR008422 (PFAM); mobidb-lite (MOBIDB_LITE); PTHR11211:SF27 (PANTHER); PTHR11211 (PANTHER); IPR001356 (PROSITE_PROFILES); cd00086 (CDD); IPR009057 (SUPERFAMILY)	F:GO:0003677; P:GO:0006355	F:DNA binding; P:regulation of transcription, DNA-templated	MKX_HUMAN Homeobox Mohawk OS=Homo sapiens GN=MKX PE=2 SV=2	20	2.46e-16	0.63	Homeobox KN domain	No	19.4911	1	75.5682	1.73197	0.275255	1.85361	1.78877	0.354334	1.70354	0.375976(TRUE)	-32693
GMOY006034-RB	mitochondrial ADP/ATP carrier protein	-1.02977	1	25030.8	24307.1	ADP,ATP carrier	20	0	96.1	25	P:GO:0046716; P:GO:0040011; F:GO:0005471; P:GO:0008340; P:GO:2001171; P:GO:0009612; P:GO:0051124; P:GO:0006839; P:GO:0048489; P:GO:0007629; P:GO:0051560; P:GO:0001508; P:GO:0015867; P:GO:0015866; P:GO:0051900; P:GO:0055085; P:GO:0051480; P:GO:0007268; C:GO:0005743; C:GO:0005811; P:GO:0070050; P:GO:0048477; P:GO:0010507; C:GO:0016021; P:GO:0034599	P:muscle cell cellular homeostasis; P:locomotion; F:ATP:ADP antiporter activity; P:determination of adult lifespan; P:positive regulation of ATP biosynthetic process; P:response to mechanical stimulus; P:synaptic growth at neuromuscular junction; P:mitochondrial transport; P:synaptic vesicle transport; P:flight behavior; P:mitochondrial calcium ion homeostasis; P:action potential; P:ATP transport…			IPR002113 (PRINTS); IPR002067 (PRINTS); IPR023395 (G3DSA:1.50.40.GENE3D); IPR018108 (PFAM); PTHR24089:SF506 (PANTHER); PTHR24089 (PANTHER); IPR018108 (PROSITE_PROFILES); IPR023395 (SUPERFAMILY)	P:GO:0055085; P:GO:0006810; F:GO:0005215; C:GO:0005743	P:transmembrane transport; P:transport; F:transporter activity; C:mitochondrial inner membrane	ADT_DROME ADP,ATP carrier OS=Drosophila melanogaster GN=sesB PE=2 SV=4	20	0	0.883	Unknown function	Transmembrane	1.33494	1	9.91762	0.408611	0.258746	0.485077	0.460199	0.268766	0.470628	0.174174(TRUE)	-6876.49
GMOY006101-RA	hypothetical protein	-1.36553	0.530161	752.2	550.85	dendritic arbor reduction 1	20	2.03e-64	95.5	9	P:GO:0000122; C:GO:0005634; F:GO:0003700; P:GO:1903861; F:GO:0046872; P:GO:0007026; F:GO:0043565; P:GO:0045944; P:GO:0050775	P:negative regulation of transcription from RNA polymerase II promoter; C:nucleus; F:transcription factor activity, sequence-specific DNA binding; P:positive regulation of dendrite extension; F:metal ion binding; P:negative regulation of microtubule depolymerization; F:sequence-specific DNA binding; P:positive regulation of transcription from RNA polymerase II promoter; P:positive regulation of d…			IPR013087 (SMART); G3DSA:3.30.160.60 (GENE3D); G3DSA:3.30.160.60 (GENE3D); G3DSA:2.20.28.30 (GENE3D); G3DSA:3.30.160.60 (GENE3D); mobidb-lite (MOBIDB_LITE); mobidb-lite (MOBIDB_LITE); mobidb-lite (MOBIDB_LITE); mobidb-lite (MOBIDB_LITE); PTHR24409:SF215 (PANTHER); PTHR24409 (PANTHER); IPR013087 (PROSITE_PROFILES); IPR013087 (SUPERFAMILY)	F:GO:0003676	F:nucleic acid binding	KLF5_MOUSE Krueppel-like factor 5 OS=Mus musculus GN=Klf5 PE=2 SV=2	20	1.85e-52	0.811	Unknown function	No	9.98099	1	43.0554	1.27148	0.27221	1.38182	1.40317	0.339514	1.30225	0.178679(TRUE)	-19029.2
GMOY006113-RB	hypothetical protein	-1.09728	1	4805.7	4379.65	proton-coupled folate transporter-like	20	9.12e-25	76.65	4	P:GO:0031427; P:GO:0055085; C:GO:0016021; F:GO:0005215	P:response to methotrexate; P:transmembrane transport; C:integral component of membrane; F:transporter activity			no IPS match	no IPS match	no IPS match	CYB_DROSI Cytochrome b OS=Drosophila simulans GN=mt:Cyt-b PE=3 SV=1	20	6.91e-10	0.693	Mitochondrial carrier protein signature, Adenine nucleotide translocator signature, Solute carrier (Solcar) repeat profile.	Transmembrane	3.67615	1	156.539	0.644695	0.193112	0.721077	0.678876	0.232437	0.688604	0.2003(TRUE)	-112215
GMOY006121-RA	hypothetical protein	-1.52573	0.312958	130.45	85.5	PREDICTED: uncharacterized protein LOC101900435, partial	20	1.61e-141	62.2	2	C:GO:0016020; C:GO:0016021	C:membrane; C:integral component of membrane			mobidb-lite (MOBIDB_LITE)	no GO terms	no GO terms	---NA---	0			Zinc-finger double domain	Transmembrane	6.73561	1	41.6568	2.45648	0.539729	2.75411	2.68803	0.946552	2.64845	0.184985(TRUE)	-3688.34
GMOY006145-RA	hypothetical protein	-1.06731	1	8775.65	8222.2	filamin-A isoform X1	20	0	76.45	1	F:GO:0051015	F:actin filament binding			IPR001715 (SMART); IPR001298 (SMART); IPR001715 (G3DSA:1.10.418.GENE3D); IPR013783 (G3DSA:2.60.40.GENE3D); IPR017868 (PFAM); IPR001715 (PFAM); IPR013783 (G3DSA:2.60.40.GENE3D); IPR013783 (G3DSA:2.60.40.GENE3D); IPR013783 (G3DSA:2.60.40.GENE3D); IPR013783 (G3DSA:2.60.40.GENE3D); PTHR11915:SF331 (PANTHER); PTHR11915 (PANTHER); IPR017868 (PROSITE_PROFILES); IPR017868 (PROSITE_PROFILES); IPR017868 (P…	F:GO:0005515	F:protein binding	FLNA_DROME Filamin-A OS=Drosophila melanogaster GN=cher PE=1 SV=2	20	0	0.5555	Unknown function	No	1.10379	1	4.75691	0.0469854	0.0306486	0.05015	0.0456505	0.0303835	0.048136	0.252953(TRUE)	-193116
GMOY006183-RA	hypothetical protein	1.24634	0.916644	12578.6	15677.2	CG7409	20	1.69e-67	85.55	2	P:GO:0009408; P:GO:0042026	P:response to heat; P:protein refolding			IPR001436 (PRINTS); IPR008978 (G3DSA:2.60.40.GENE3D); IPR002068 (PFAM); IPR031107 (PANTHER); PTHR11527:SF176 (PANTHER); IPR002068 (PROSITE_PROFILES); cd06526 (CDD); IPR008978 (SUPERFAMILY)	no GO terms	no GO terms	HSP27_DROME Heat shock 27 OS=Drosophila melanogaster GN=Hsp27 PE=1 SV=2	20	3.02e-21	0.555	Unknown function	No	310.163	1	4934.16	22.514	0.652706	21.9059	21.9059	1.05596	22.6415	0.393093(TRUE)	-223411
GMOY006184-RA	hypothetical protein	1.72469	1.07757e-13	181.25	312.6	fibrillin-1 isoform X1	20	0	50.35	3	F:GO:0005509; F:GO:0005201; C:GO:0005578	F:calcium ion binding; F:extracellular matrix structural constituent; C:proteinaceous extracellular matrix			IPR001881 (SMART); IPR000436 (SMART); IPR000742 (SMART); G3DSA:2.10.25.10 (GENE3D); IPR001881 (PFAM); G3DSA:2.10.25.10 (GENE3D); G3DSA:2.10.25.10 (GENE3D); G3DSA:2.10.25.10 (GENE3D); G3DSA:2.10.70.10 (GENE3D); G3DSA:2.10.70.10 (GENE3D); IPR003410 (PFAM); PF14670 (PFAM); IPR000436 (PFAM); G3DSA:2.10.70.10 (GENE3D); G3DSA:2.10.25.10 (GENE3D); G3DSA:2.10.25.10 (GENE3D); G3DSA:2.10.70.10 (GENE3D); G3…	F:GO:0005515; F:GO:0005509	F:protein binding; F:calcium ion binding	FBN2_HUMAN Fibrillin-2 OS=Homo sapiens GN=FBN2 PE=1 SV=3	20	1.39e-97	0.4475	Calponin homology domain profile; Filamin/ABP280 repeat; Filamin-type immunoglobulin domains	Signal_peptide, Transmembrane	13.0462	1	66.2106	3.70595	0.600304	3.91977	3.91826	1.01403	3.7679	0.27027(TRUE)	-5013.24
GMOY006187-RA	hypothetical protein	1.15174	1	380.25	437.95	isoform A	20	5.58e-61	85						mobidb-lite (MOBIDB_LITE); mobidb-lite (MOBIDB_LITE); mobidb-lite (MOBIDB_LITE); mobidb-lite (MOBIDB_LITE); PTHR24404:SF39 (PANTHER); PTHR24404 (PANTHER)	no GO terms	no GO terms	---NA---	0			Unknown function	No	5.32131	1	18.4979	0.776485	0.251698	0.808601	0.821584	0.285151	0.825452	0.294795(TRUE)	-11923
GMOY006216-RA	hypothetical protein	-1.18313	0.861572	425.75	359.85	zinc finger 704 isoform X2	20	2.15e-29	69.3	7	F:GO:0005524; F:GO:0004329; F:GO:0046872; F:GO:0003824; P:GO:0009396; P:GO:0055114; F:GO:0004488	F:ATP binding; F:formate-tetrahydrofolate ligase activity; F:metal ion binding; F:catalytic activity; P:folic acid-containing compound biosynthetic process; P:oxidation-reduction process; F:methylenetetrahydrofolate dehydrogenase (NADP+) activity			G3DSA:3.30.160.60 (GENE3D); mobidb-lite (MOBIDB_LITE); PTHR13006 (PANTHER)	no GO terms	no GO terms	---NA---	0			Hsp20/alpha crystallin family	No	14.9361	1	58.1253	2.36312	0.433954	2.55917	2.47162	0.578516	2.47124	0.342543(TRUE)	-10748.6
GMOY006249-RA	hypothetical protein	1.05601	1	2769.95	2925.1	isoform C	20	2.22e-160	93.95	11	C:GO:0005737; C:GO:0032154; P:GO:0048488; P:GO:0006937; P:GO:0008104; P:GO:0045313; C:GO:0045202; F:GO:0005543; P:GO:0006887; C:GO:0005886; P:GO:0007269	C:cytoplasm; C:cleavage furrow; P:synaptic vesicle endocytosis; P:regulation of muscle contraction; P:protein localization; P:rhabdomere membrane biogenesis; C:synapse; F:phospholipid binding; P:exocytosis; C:plasma membrane; P:neurotransmitter secretion			IPR003005 (PRINTS); IPR004148 (SMART); IPR004148 (PFAM); G3DSA:1.20.1270.60 (GENE3D); PTHR10663:SF289 (PANTHER); PTHR10663 (PANTHER); IPR004148 (PROSITE_PROFILES); IPR027267 (SUPERFAMILY)	F:GO:0005515; C:GO:0005737	F:protein binding; C:cytoplasm	AMPH_CHICK Amphiphysin OS=Gallus gallus GN=AMPH PE=2 SV=1	19	1.03e-44	0.5311	Sushi domain (SCR repeat), Calcium-binding EGF domain, HYR domain, Complement Clr-like EGF-like, Coagulation Factor Xa inhibitory site, Aspartic acid and asparagine hydroxylation site, BETA-DEFENSIN ANTIBIOTIC PRECURSOR ANTIMICROBIAL DEFENSIN BETA SIGNAL DEFENSIN BD-32 DEFB-32, EGF-like domain signature 2, Domain abundant in complement control proteins; SUSHI repeat; short complement-like repeat …	Signal_peptide	8.91613	1	43.2277	0.633216	0.157074	0.656681	0.681381	0.173884	0.656632	0.261662(TRUE)	-58452.3
GMOY006258-RA	hypothetical protein	1.11818	0.805644	7398.9	8273.3	Uracil-DNA degrading isoform B	20	4.2e-135	84.05	6	F:GO:0003677; P:GO:0006308; F:GO:0003723; F:GO:0004844; F:GO:0032296; P:GO:0035074	F:DNA binding; P:DNA catabolic process; F:RNA binding; F:uracil DNA N-glycosylase activity; F:double-stranded RNA-specific ribonuclease activity; P:pupation			mobidb-lite (MOBIDB_LITE)	no GO terms	no GO terms	ETV1_HUMAN ETS translocation variant 1 OS=Homo sapiens GN=ETV1 PE=1 SV=2	20	2.81e-39	0.8175	Unknown function	No	1.39555	1	7.03776	0.0670572	0.0418914	0.0689168	0.0660137	0.0380702	0.0711917	0.346847(TRUE)	-160018
GMOY006263-RA	hypothetical protein	1.411	0.967586	962.65	1358.3	held out wings isoform X1	20	4.72e-155	88.55	2	P:GO:0006417; F:GO:0003727	P:regulation of translation; F:single-stranded RNA binding			IPR004087 (SMART); IPR004088 (G3DSA:3.30.1370.GENE3D); IPR004088 (PFAM); PTHR11208:SF64 (PANTHER); PTHR11208 (PANTHER); PS50084 (PROSITE_PROFILES); cd02395 (CDD); IPR004088 (SUPERFAMILY)	F:GO:0003676; F:GO:0003723	F:nucleic acid binding; F:RNA binding	HOW_DROME held out wings OS=Drosophila melanogaster GN=how PE=1 SV=1	20	3.46e-133	0.659	BAR domain profile; Amphiphysin signature	No	10.413	1	63.8475	1.50123	0.309161	1.55868	1.71963	0.398658	1.53022	0.236637(TRUE)	-21723.1
GMOY006264-RA	hypothetical protein	1.23235	1	766.5	944.6	isoform A	20	6.32e-84	96.45	1	F:GO:0008270	F:zinc ion binding			no IPS match	no IPS match	no IPS match	LIMD_DICDI LIM domain-containing D OS=Dictyostelium discoideum GN=limD PE=2 SV=1	10	7.83e-08	0.52	LIM domain, Zinc-binding domain present in Lin-11, Isl-1, Mec-3.	No	25.6135	1	103.854	3.26661	0.384074	3.37216	3.3896	0.574106	3.20041	0.220621(TRUE)	-18993.5
GMOY006267-RA	hypothetical protein	1.37745	0.729862	63.85	87.95	serine threonine- phosphatase beta isoform	20	0	87.15	14	P:GO:0006470; P:GO:0007476; P:GO:0007498; P:GO:0090263; P:GO:0007059; P:GO:0007301; P:GO:0007312; P:GO:1904886; P:GO:0046329; C:GO:0000164; F:GO:0046872; P:GO:0014706; P:GO:0031991; F:GO:0017018	P:protein dephosphorylation; P:imaginal disc-derived wing morphogenesis; P:mesoderm development; P:positive regulation of canonical Wnt signaling pathway; P:chromosome segregation; P:female germline ring canal formation; P:oocyte nucleus migration involved in oocyte dorsal/ventral axis specification; P:beta-catenin destruction complex disassembly; P:negative regulation of JNK cascade; C:protein p…	EC:3.1.3.16; EC:3.1.3.41	Protein-serine/threonine phosphatase; 4-nitrophenylphosphatase	IPR006186 (PRINTS); IPR006186 (SMART); IPR004843 (PFAM); IPR031675 (PFAM); IPR029052 (G3DSA:3.60.21.GENE3D); PTHR11668 (PANTHER); PTHR11668:SF355 (PANTHER); cd07414 (CDD); IPR029052 (SUPERFAMILY)	F:GO:0016787	F:hydrolase activity	PP1B_DROME Serine threonine- phosphatase beta isoform OS=Drosophila melanogaster GN=flw PE=1 SV=1	20	0	0.8755	Unknown function	No	0	0	1	0	0	0.961035	0	0	7.51752	0.235135(TRUE)	-1472.83
GMOY006302-RA	hypothetical protein	1.11371	1	1365.35	1520.6	CD82 antigen	20	3.59e-169	87.65	2	C:GO:0005887; P:GO:0007166	C:integral component of plasma membrane; P:cell surface receptor signaling pathway			IPR000301 (PRINTS); IPR008952 (G3DSA:1.10.1450.GENE3D); IPR018499 (PFAM); IPR000301 (PIRSF); PTHR19282 (PANTHER); PTHR19282:SF271 (PANTHER); cd03155 (CDD); IPR008952 (SUPERFAMILY)	C:GO:0016021	C:integral component of membrane	CD81_BOVIN CD81 antigen OS=Bos taurus GN=CD81 PE=2 SV=1	20	6.35e-26	0.491	K homology RNA-binding domain	Transmembrane	9.95694	1	118.777	1.64527	0.35672	1.99122	1.97912	0.454559	1.69814	0.239239(TRUE)	-30396.9
GMOY006324-RA	hypothetical protein	-1.19895	1	159.4	132.95	---NA---									no IPS match	no IPS match	no IPS match	---NA---	0			Serine/threonine phosphatase family signature, Calcineurin-like phosphoesterase, Protein phosphatase 2A homologues, catalytic domain.	Transmembrane	8.48694	1	57.573	3.09688	0.610941	3.45965	3.40274	1.03607	2.8696	0.168068(TRUE)	-4176.59
GMOY006328-RA	hypothetical protein	1.17711	1	46.3	54.5	isoform A	20	0	82.6	5	C:GO:0016021; P:GO:0003383; P:GO:0022404; P:GO:0016476; P:GO:0042335	C:integral component of membrane; P:apical constriction; P:molting cycle process; P:regulation of embryonic cell shape; P:cuticle development			IPR001507 (SMART); IPR003609 (SMART); G3DSA:3.50.4.10 (GENE3D); G3DSA:3.50.4.10 (GENE3D); IPR003609 (PFAM); mobidb-lite (MOBIDB_LITE); PTHR22963 (PANTHER); PTHR22963:SF53 (PANTHER); IPR001507 (PROSITE_PROFILES); SSF57414 (SUPERFAMILY)	no GO terms	no GO terms	CUT1_CAEEL Cuticlin-1 OS=Caenorhabditis elegans GN=cut-1 PE=2 SV=2	1	0.000436	0.41	Tetraspanin family; Transmembrane four family signature	Transmembrane	4.21552	1	44.2254	2.73992	0.785639	4.76496	4.53406	1.77413	2.98763	0.301101(TRUE)	-1610.21
GMOY006331-RA	hypothetical protein	1.11166	0.967586	101.2	112.5	PREDICTED: uncharacterized protein LOC101898092 isoform X1	20	8.61e-110	76.4	1	C:GO:0005615	C:extracellular space			IPR010562 (SMART); IPR010562 (PFAM); PTHR11008 (PANTHER); PTHR11008:SF29 (PANTHER)	no GO terms	no GO terms	PBCB_SCHGR beta-carotene-binding OS=Schistocerca gregaria PE=1 SV=1	1	0.000332	0.45	Haemolymph juvenile hormone binding protein (JHBP), Juvenile hormone binding protein domains in insects.	Signal_peptide	10.305	1	48.7684	3.60812	0.632149	4.09393	4.05286	1.21367	3.66173	0.167968(TRUE)	-3065.75
GMOY006352-RA	hypothetical protein	1.33447	0.510903	22750	30359.2	phosphopantothenoylcysteine decarboxylase subunit VHS3	2	4.85e-13	72.5						mobidb-lite (MOBIDB_LITE)	no GO terms	no GO terms	---NA---	0			Unknown function	No	9.41356	1	37.3626	0.210564	0.0464225	0.179554	0.190451	0.0543876	0.207328	0.348749(TRUE)	-425604
GMOY006386-RA	hypothetical protein	1.00872	1	11926.3	12030.3	isoform B	20	0	79.55	3	P:GO:0008150; C:GO:0005575; F:GO:0003674	P:biological_process; C:cellular_component; F:molecular_function			G3DSA:1.20.1170.10 (GENE3D); G3DSA:1.20.5.730 (GENE3D); G3DSA:1.20.5.340 (GENE3D); G3DSA:1.20.120.330 (GENE3D); mobidb-lite (MOBIDB_LITE); IPR029605 (PANTHER); PTHR18870:SF13 (PANTHER); SSF57997 (SUPERFAMILY)	no GO terms	no GO terms	---NA---	0			Zona pellucida-like domain, divergent subfamily of APPLE domains	Transmembrane	8.2214	1	43.7268	0.320953	0.086016	0.30492	0.319337	0.0830851	0.323043	0.187588(TRUE)	-217243
GMOY006388-RA	hypothetical protein	1.19132	0.725865	8001.6	9532.45	kibra	20	0	81	9	P:GO:0035330; P:GO:0060253; F:GO:0005515; C:GO:0005737; P:GO:0001745; P:GO:0006351; P:GO:0006355; P:GO:0007298; C:GO:0016324	P:regulation of hippo signaling; P:negative regulation of glial cell proliferation; F:protein binding; C:cytoplasm; P:compound eye morphogenesis; P:transcription, DNA-templated; P:regulation of transcription, DNA-templated; P:border follicle cell migration; C:apical plasma membrane			IPR001202 (SMART); IPR000008 (SMART); G3DSA:2.20.70.10 (GENE3D); G3DSA:2.20.70.10 (GENE3D); IPR000008 (G3DSA:2.60.40.GENE3D); IPR001202 (PFAM); G3DSA:2.20.70.10 (GENE3D); IPR000008 (PFAM); mobidb-lite (MOBIDB_LITE); mobidb-lite (MOBIDB_LITE); mobidb-lite (MOBIDB_LITE); mobidb-lite (MOBIDB_LITE); mobidb-lite (MOBIDB_LITE); PTHR14791 (PANTHER); PTHR14791:SF33 (PANTHER); IPR001202 (PROSITE_PROFILES)…	F:GO:0005515	F:protein binding	KIBRA_DROMO kibra OS=Drosophila mojavensis GN=Kibra PE=3 SV=1	20	0	0.7185	Unknown function	Signal_peptide	8.71657	1	39.2308	0.362647	0.0984673	0.364868	0.368101	0.0972444	0.371387	0.364064(TRUE)	-159733
GMOY006419-RA	hypothetical protein	1.15426	1	567.55	655.1	isoform C	20	3.54e-72	69.15	1	P:GO:0007476	P:imaginal disc-derived wing morphogenesis			G3DSA:2.30.30.140 (GENE3D); IPR031940 (PFAM); PTHR13006:SF13 (PANTHER); PTHR13006 (PANTHER)	no GO terms	no GO terms	ZN395_XENLA Zinc finger 395 OS=Xenopus laevis GN=znf395 PE=2 SV=1	1	0.000244	0.53	Unknown function	Transmembrane	3.71198	1	28.9396	0.807426	0.271295	0.834258	0.918255	0.336958	0.834464	0.253854(TRUE)	-13763.7
GMOY006429-RA	hypothetical protein	-1.42147	0.916339	3400.8	2392.45	isoform D	20	0	80.1	7	P:GO:0018108; P:GO:0050774; C:GO:0005925; F:GO:0005518; C:GO:0016021; P:GO:0038063; P:GO:0050965	P:peptidyl-tyrosine phosphorylation; P:negative regulation of dendrite morphogenesis; C:focal adhesion; F:collagen binding; C:integral component of membrane; P:collagen-activated tyrosine kinase receptor signaling pathway; P:detection of temperature stimulus involved in sensory perception of pain			IPR000421 (SMART); IPR000421 (PFAM); IPR008979 (G3DSA:2.60.120.GENE3D); IPR008979 (G3DSA:2.60.120.GENE3D); mobidb-lite (MOBIDB_LITE); IPR034299 (PTHR24416:PANTHER); PTHR24416 (PANTHER); IPR000421 (PROSITE_PROFILES); cd00057 (CDD); IPR008979 (SUPERFAMILY)	C:GO:0005887; F:GO:0038062	C:integral component of plasma membrane; F:protein tyrosine kinase collagen receptor activity	DDR2_HUMAN Discoidin domain-containing receptor 2 OS=Homo sapiens GN=DDR2 PE=1 SV=2	20	1.26e-67	0.5205	Protein kinase C conserved region 2 (CalB); WW/rsp5/WWP domain signature; Domain with 2 conserved Trp (W) residues	Transmembrane	74.6235	1	681.946	7.04192	0.456017	7.51335	7.54354	0.741887	6.91134	0.232733(TRUE)	-73908.9
GMOY006490-RA	ionotropic glutamate receptor	-1.06889	1	3526.65	3299.35	glutamate receptor kainate 2	20	0	77.6	8	F:GO:0015277; P:GO:0060025; C:GO:0045211; P:GO:0034220; C:GO:0016021; C:GO:0030054; P:GO:0035235; F:GO:0005234	F:kainate selective glutamate receptor activity; P:regulation of synaptic activity; C:postsynaptic membrane; P:ion transmembrane transport; C:integral component of membrane; C:cell junction; P:ionotropic glutamate receptor signaling pathway; F:extracellular-glutamate-gated ion channel activity			IPR001508 (PRINTS); IPR001320 (SMART); IPR019594 (SMART); G3DSA:1.10.287.70 (GENE3D); IPR001828 (PFAM); IPR001320 (PFAM); G3DSA:3.40.50.2300 (GENE3D); IPR027887 (PFAM); G3DSA:3.40.190.10 (GENE3D); IPR019594 (PFAM); G3DSA:3.40.190.10 (GENE3D); mobidb-lite (MOBIDB_LITE); mobidb-lite (MOBIDB_LITE); PTHR18966 (PANTHER); PTHR18966:SF286 (PANTHER); cd13714 (CDD); cd06382 (CDD); SSF53850 (SUPERFAMILY); …	F:GO:0005216; P:GO:0006811; C:GO:0016020; F:GO:0004872; F:GO:0004970; F:GO:0005234	F:ion channel activity; P:ion transport; C:membrane; F:receptor activity; F:ionotropic glutamate receptor activity; F:extracellular-glutamate-gated ion channel activity	GRIK3_RAT Glutamate receptor kainate 3 OS=Rattus norvegicus GN=Grik3 PE=1 SV=1	20	3.3e-173	0.545	Unknown function	Transmembrane	209.349	1	1417.15	16.1199	0.562997	16.2438	16.3601	1.01006	16.3629	0.181882(TRUE)	-74686.3
GMOY006499-RA	hypothetical protein	-1.56104	0.0261642	5540.6	3549.3	myosin light chain smooth muscle isoform X6	20	3.31e-66	64.75						IPR003599 (SMART); IPR013098 (PFAM); IPR013783 (G3DSA:2.60.40.GENE3D); IPR013783 (G3DSA:2.60.40.GENE3D); mobidb-lite (MOBIDB_LITE); mobidb-lite (MOBIDB_LITE); PTHR13817 (PANTHER); PTHR13817:SF34 (PANTHER); IPR007110 (PROSITE_PROFILES); IPR007110 (SUPERFAMILY)	F:GO:0005515	F:protein binding	MYPC2_CHICK Myosin-binding fast-type OS=Gallus gallus GN=MYBPC2 PE=1 SV=3	20	7.55e-10	0.472	Coagulation factors 5/8 type C domain (FA58C)	Transmembrane	4.38163	1	19.4946	0.201827	0.0755561	0.22333	0.22461	0.0787043	0.218259	0.347447(TRUE)	-117265
GMOY006501-RA	hypothetical protein	1.0182	1	5050.95	5142.9	cGMP-dependent kinase	20	0	91.8	16	P:GO:0032095; P:GO:0046959; P:GO:0008045; F:GO:0004692; P:GO:0008016; P:GO:0008345; P:GO:0006468; C:GO:0005886; P:GO:0009744; P:GO:0007616; P:GO:0030536; F:GO:0005524; P:GO:0007614; C:GO:0005829; P:GO:0019233; P:GO:0030510	P:regulation of response to food; P:habituation; P:motor neuron axon guidance; F:cGMP-dependent protein kinase activity; P:regulation of heart contraction; P:larval locomotory behavior; P:protein phosphorylation; C:plasma membrane; P:response to sucrose; P:long-term memory; P:larval feeding behavior; F:ATP binding; P:short-term memory; C:cytosol; P:sensory perception of pain; P:regulation of BMP …	EC:2.7.11; EC:2.7.11.12	Transferring phosphorus-containing groups; cGMP-dependent protein kinase	IPR002374 (PRINTS); IPR000961 (SMART); IPR000595 (SMART); IPR000719 (SMART); IPR014710 (G3DSA:2.60.120.GENE3D); IPR000595 (PFAM); IPR014710 (G3DSA:2.60.120.GENE3D); G3DSA:1.10.510.10 (GENE3D); IPR000719 (PFAM); G3DSA:3.30.200.20 (GENE3D); mobidb-lite (MOBIDB_LITE); mobidb-lite (MOBIDB_LITE); mobidb-lite (MOBIDB_LITE); mobidb-lite (MOBIDB_LITE); PTHR24353:SF90 (PANTHER); PTHR24353 (PANTHER); IPR00…	F:GO:0005524; F:GO:0004692; F:GO:0004672; F:GO:0004674; P:GO:0006468	F:ATP binding; F:cGMP-dependent protein kinase activity; F:protein kinase activity; F:protein serine/threonine kinase activity; P:protein phosphorylation	KGP25_DROME cGMP-dependent isozyme 2 forms cD5 T2 OS=Drosophila melanogaster GN=for PE=2 SV=3	20	0	0.725	cGMP-dependent protein kinase signature, Cyclic nucleotide-binding domain, Protein kinases ATP-binding region signature.	No	2.84876	1	9.38488	0.116736	0.0522722	0.127054	0.136138	0.0581803	0.123437	0.226226(TRUE)	-116666
GMOY006509-RA	hypothetical protein	1.41745	0.801444	3359.45	4761.85	PAR-domain isoform I	20	2.47e-14	94.15	11	C:GO:0005634; F:GO:0001077; F:GO:0042803; P:GO:0045893; P:GO:0042023; F:GO:0043565; P:GO:0007067; P:GO:0007584; P:GO:0007623; P:GO:0019216; P:GO:0040007	C:nucleus; F:transcriptional activator activity, RNA polymerase II core promoter proximal region sequence-specific binding; F:protein homodimerization activity; P:positive regulation of transcription, DNA-templated; P:DNA endoreduplication; F:sequence-specific DNA binding; P:mitotic nuclear division; P:response to nutrient; P:circadian rhythm; P:regulation of lipid metabolic process; P:growth			mobidb-lite (MOBIDB_LITE); mobidb-lite (MOBIDB_LITE)	no GO terms	no GO terms	---NA---	0			NMDA receptor signature; Ligand-gated ion channel; Receptor family ligand binding region; Ligated ion channel L-glutamate- and glycine-binding site; Domain of unknown function (DUF4464); Bacterial extracellular solute-binding proteins, family 3; Eukaryotic homologues of bacterial periplasmic substrate binding proteins.	No	5.90563	1	38.1747	0.439877	0.136246	0.481359	0.462365	0.147688	0.432389	0.16026(TRUE)	-78363.3
GMOY006521-RA	odorant binding protein 5	-1.93112	0.30039	110.75	57.35	odorant binding 19c	20	4.59e-128	66.85	1	F:GO:0005549	F:odorant binding			IPR006170 (PFAM); IPR006170 (G3DSA:1.10.238.GENE3D); PTHR11857 (PANTHER); PTHR11857:SF39 (PANTHER); IPR006170 (SUPERFAMILY)	F:GO:0005549	F:odorant binding	OB19D_DROME General odorant-binding 19d OS=Drosophila melanogaster GN=Obp19d PE=2 SV=2	2	0.000136	0.45	PBP/GOBP family	Signal_peptide	20.0343	1	92.3585	6.33244	0.777233	7.15919	7.15114	1.66861	6.44062	0.352653(TRUE)	-3251.03
GMOY006538-RA	hypothetical protein	-1.09026	0.97934	1965.35	1802.65	RING finger nhl-1 isoform X4	20	1.93e-62	100	8	P:GO:0030239; C:GO:0030018; F:GO:0004842; F:GO:0008270; P:GO:0046716; P:GO:0006941; P:GO:0016567; P:GO:0048747	P:myofibril assembly; C:Z disc; F:ubiquitin-protein transferase activity; F:zinc ion binding; P:muscle cell cellular homeostasis; P:striated muscle contraction; P:protein ubiquitination; P:muscle fiber development			no IPS match	no IPS match	no IPS match	NHL1_CAEEL RING finger nhl-1 OS=Caenorhabditis elegans GN=nhl-1 PE=1 SV=2	20	4.28e-31	0.5975	Immunoglobulin	Transmembrane	3.381	1	32.196	0.403457	0.162262	0.530093	0.505539	0.181997	0.422519	0.207207(TRUE)	-41708.9
GMOY006547-RA	hypothetical protein	-1.19131	1	209.85	176.15	micronuclear linker histone poly isoform X1	20	6.85e-14	91.55	2	F:GO:0008083; C:GO:0016021	F:growth factor activity; C:integral component of membrane			G3DSA:2.80.10.50 (GENE3D); mobidb-lite (MOBIDB_LITE); mobidb-lite (MOBIDB_LITE); IPR008996 (SUPERFAMILY)	no GO terms	no GO terms	---NA---	0			Unknown function	Signal_peptide	4.70878	1	51.0801	1.7059	0.483677	2.2666	2.27409	0.655789	1.86311	0.163564(TRUE)	-6033.77
GMOY006586-RA	hypothetical protein	-1.07894	1	621.2	575.75	phosphatase and actin regulator 4 isoform X7	20	1.81e-12	98.15						IPR015943 (G3DSA:2.130.10.GENE3D); mobidb-lite (MOBIDB_LITE); mobidb-lite (MOBIDB_LITE); mobidb-lite (MOBIDB_LITE)	F:GO:0005515	F:protein binding	---NA---	0			Zinc finger RING-type profile.	No	13.5669	1	92.8182	2.7626	0.438887	3.06993	3.03471	0.651739	2.87304	0.307107(TRUE)	-13813
GMOY006588-RA	hypothetical protein	1.32192	1	900.7	1190.65	isoform I	20	2.99e-62	92.25	7	C:GO:0034707; P:GO:0016319; P:GO:1902476; P:GO:0006909; F:GO:0005254; P:GO:0002121; C:GO:0005886	C:chloride channel complex; P:mushroom body development; P:chloride transmembrane transport; P:phagocytosis; F:chloride channel activity; P:inter-male aggressive behavior; C:plasma membrane			IPR006990 (PFAM); IPR006990 (PANTHER); PTHR12424:SF18 (PANTHER)	no GO terms	no GO terms	TTY2_DROME tweety-2 OS=Drosophila melanogaster GN=CG3638 PE=1 SV=2	14	3.93e-55	0.5614	Unknown function	Transmembrane	7.36734	1	29.8792	0.879177	0.242979	0.913094	0.920376	0.264655	0.896173	0.218819(TRUE)	-21048.3
GMOY006595-RA	hypothetical protein	1.11531	1	13698.9	15278.4	isoform A	20	0	78.05	6	P:GO:0010906; F:GO:0004683; F:GO:0005200; P:GO:0006468; C:GO:0005875; F:GO:0004687	P:regulation of glucose metabolic process; F:calmodulin-dependent protein kinase activity; F:structural constituent of cytoskeleton; P:protein phosphorylation; C:microtubule associated complex; F:myosin light chain kinase activity	EC:2.7.11; EC:2.7.11.18; EC:2.7.11.17	Transferring phosphorus-containing groups; [Myosin light-chain] kinase; Calcium/calmodulin-dependent protein kinase	IPR003598 (SMART); IPR003599 (SMART); IPR013783 (G3DSA:2.60.40.GENE3D); IPR013783 (G3DSA:2.60.40.GENE3D); IPR013783 (G3DSA:2.60.40.GENE3D); IPR013098 (PFAM); IPR013783 (G3DSA:2.60.40.GENE3D); IPR013783 (G3DSA:2.60.40.GENE3D); IPR013783 (G3DSA:2.60.40.GENE3D); mobidb-lite (MOBIDB_LITE); PTHR10489 (PANTHER); PTHR10489:SF824 (PANTHER); IPR007110 (PROSITE_PROFILES); cd00096 (CDD); IPR007110 (SUPERFAM…	F:GO:0005515	F:protein binding	UNC89_CAEEL Muscle M-line assembly unc-89 OS=Caenorhabditis elegans GN=unc-89 PE=1 SV=3	20	1.63e-43	0.404	Unknown function	No	9.54033	1	261.009	1.12621	0.210531	1.18244	1.16879	0.267298	1.20254	0.414214(TRUE)	-147928
GMOY006607-RA	hypothetical protein	-1.02017	1	103.7	101.65	lethal(3)malignant blood neoplasm 1	20	1.25e-30	79.45	6	P:GO:0035220; P:GO:0040003; F:GO:0008010; C:GO:0031012; P:GO:0022416; C:GO:0005886	P:wing disc development; P:chitin-based cuticle development; F:structural constituent of chitin-based larval cuticle; C:extracellular matrix; P:chaeta development; C:plasma membrane			IPR000618 (PFAM); mobidb-lite (MOBIDB_LITE); mobidb-lite (MOBIDB_LITE); PTHR10380 (PANTHER); PTHR10380:SF154 (PANTHER); IPR000618 (PROSITE_PROFILES)	F:GO:0042302	F:structural constituent of cuticle	MBN_DROME lethal(3)malignant blood neoplasm 1 OS=Drosophila melanogaster GN=l(3)mbn PE=2 SV=2	1	1.2e-29	0.8	Tweety	No	1.94367	1	26.5031	1.09389	0.551663	1.68947	1.54812	0.76864	1.21079	0.275676(TRUE)	-3043.94
GMOY006627-RA	hypothetical protein	-1.19067	1	695.65	584.25	zygotic gap knirps	20	3.09e-102	81.25	17	F:GO:0008270; P:GO:0006351; P:GO:0007088; P:GO:0035151; P:GO:0008544; P:GO:0035290; F:GO:0043565; P:GO:0007354; P:GO:0043401; P:GO:0046845; P:GO:0048813; P:GO:0000122; P:GO:0007517; C:GO:0005634; F:GO:0001078; P:GO:0007427; F:GO:0070491	F:zinc ion binding; P:transcription, DNA-templated; P:regulation of mitotic nuclear division; P:regulation of tube size, open tracheal system; P:epidermis development; P:trunk segmentation; F:sequence-specific DNA binding; P:zygotic determination of anterior/posterior axis, embryo; P:steroid hormone mediated signaling pathway; P:branched duct epithelial cell fate determination, open tracheal syst…			IPR001628 (PRINTS); IPR001628 (SMART); IPR001628 (PFAM); IPR013088 (G3DSA:3.30.50.GENE3D); mobidb-lite (MOBIDB_LITE); PTHR24079:SF1 (PANTHER); PTHR24079 (PANTHER); IPR001628 (PROSITE_PROFILES); SSF57716 (SUPERFAMILY)	C:GO:0005634; F:GO:0003700; F:GO:0008270; P:GO:0006355; F:GO:0043565	C:nucleus; F:transcription factor activity, sequence-specific DNA binding; F:zinc ion binding; P:regulation of transcription, DNA-templated; F:sequence-specific DNA binding	KNIR_DROME Zygotic gap knirps OS=Drosophila melanogaster GN=kni PE=1 SV=1	20	5.86e-55	0.6845	Immunoglobulin	No	9.64926	1	52.5903	1.51514	0.334402	1.71914	1.69608	0.436744	1.5179	0.354755(TRUE)	-16068.8
GMOY006651-RA	hypothetical protein	-1.2161	0.206663	462.3	380.15	PREDICTED: uncharacterized protein LOC101894468	20	0	66.4	5	P:GO:0055085; C:GO:0016020; C:GO:0016021; C:GO:0005575; F:GO:0003674	P:transmembrane transport; C:membrane; C:integral component of membrane; C:cellular_component; F:molecular_function			G3DSA:1.20.1250.20 (GENE3D); G3DSA:1.20.1250.20 (GENE3D); G3DSA:1.20.1250.20 (GENE3D); IPR011701 (PFAM); PTHR23507 (PANTHER); PTHR23507:SF23 (PANTHER); IPR020846 (CDD); IPR020846 (SUPERFAMILY)	P:GO:0055085; C:GO:0016021	P:transmembrane transport; C:integral component of membrane	TSCOT_MOUSE Thymic stromal cotransporter OS=Mus musculus GN=Slc46a2 PE=1 SV=2	3	7.31e-08	0.38	Insect cuticle protein; Chitin-binding type R&R domain profile.	No	27.8628	1	146.109	5.06364	0.593105	5.60013	5.59964	0.915722	5.08904	0.292192(TRUE)	-11431
GMOY006672-RA	hypothetical protein	-1.67696	2.74739e-70	3279.55	1955.65	---NA---									no IPS match	no IPS match	no IPS match	---NA---	0			Nuclear hormones receptors DNA-binding region signature; C4-type steroid receptor zinc finger signature; c4 zinc finger in nuclear hormone receptors; Zinc finger, C4 type (two domains)	Transmembrane	92.1092	1	351.861	4.61117	0.380953	5.42249	5.42095	0.528275	4.72845	0.17027(TRUE)	-71055.6
GMOY006688-RA	hypothetical protein	1.29671	1	537.05	696.4	longitudinals lacking isoforms N O W X Y isoform X1	20	3.75e-62	97	9	F:GO:0031208; P:GO:0031935; F:GO:0042803; C:GO:0031519; P:GO:0007476; F:GO:0043565; P:GO:0006342; P:GO:0007315; P:GO:0042048	F:POZ domain binding; P:regulation of chromatin silencing; F:protein homodimerization activity; C:PcG protein complex; P:imaginal disc-derived wing morphogenesis; F:sequence-specific DNA binding; P:chromatin silencing; P:pole plasm assembly; P:olfactory behavior			IPR000210 (SMART); IPR000210 (PFAM); G3DSA:3.30.710.10 (GENE3D); PTHR23110:SF77 (PANTHER); PTHR23110 (PANTHER); IPR000210 (PROSITE_PROFILES); IPR011333 (SUPERFAMILY)	F:GO:0005515	F:protein binding	BRC4_DROME Broad-complex core isoform 6 OS=Drosophila melanogaster GN=br PE=1 SV=2	20	2.52e-31	0.6945	Major Facilitator Superfamily	No	9.24444	1	53.6261	1.66783	0.371804	1.93014	1.8387	0.473158	1.69799	0.266166(TRUE)	-13199.2
GMOY006693-RA	hypothetical protein	-1.18896	0.916644	3418.25	2875	mucin-4-like isoform X3	20	0	55.35						mobidb-lite (MOBIDB_LITE); mobidb-lite (MOBIDB_LITE); mobidb-lite (MOBIDB_LITE); mobidb-lite (MOBIDB_LITE); mobidb-lite (MOBIDB_LITE); mobidb-lite (MOBIDB_LITE); mobidb-lite (MOBIDB_LITE); mobidb-lite (MOBIDB_LITE); mobidb-lite (MOBIDB_LITE); mobidb-lite (MOBIDB_LITE); mobidb-lite (MOBIDB_LITE); mobidb-lite (MOBIDB_LITE)	no GO terms	no GO terms	---NA---	0			Unknown function	No	14.9109	1	82.2488	1.16539	0.203136	1.07999	1.07694	0.226038	1.17879	0.320821(TRUE)	-67913.2
GMOY006700-RA	hypothetical protein	1.51237	0.625513	569.8	861.75	lamin Dm0	20	5.58e-145	67	27	P:GO:0031081; P:GO:0090435; P:GO:0008285; P:GO:0035262; P:GO:0007097; F:GO:0005198; P:GO:0007430; P:GO:0008344; C:GO:0005875; C:GO:0072686; P:GO:0001745; P:GO:0050777; P:GO:0007084; P:GO:0040003; P:GO:0007283; P:GO:0048546; P:GO:0007569; C:GO:0005635; C:GO:0005811; C:GO:0005813; F:GO:0005515; P:GO:0007417; P:GO:0051297; P:GO:0070870; C:GO:0005638; P:GO:0046331; P:GO:0071763	P:nuclear pore distribution; P:protein localization to nuclear envelope; P:negative regulation of cell proliferation; P:gonad morphogenesis; P:nuclear migration; F:structural molecule activity; P:terminal branching, open tracheal system; P:adult locomotory behavior; C:microtubule associated complex; C:mitotic spindle; P:compound eye morphogenesis; P:negative regulation of immune response; P:mitot…			IPR001664 (SMART); G3DSA:1.20.5.170 (GENE3D); IPR006730 (PFAM); IPR001664 (PFAM); G3DSA:1.20.5.170 (GENE3D); G3DSA:1.20.5.340 (GENE3D); IPR001664 (PANTHER); PTHR23239:SF280 (PANTHER); IPR029032 (SUPERFAMILY); SSF64593 (SUPERFAMILY)	C:GO:0005634; P:GO:1901031; F:GO:0005198; C:GO:0005882	C:nucleus; P:regulation of response to reactive oxygen species; F:structural molecule activity; C:intermediate filament	LAM0_DROME Lamin Dm0 OS=Drosophila melanogaster GN=Lam PE=1 SV=4	20	7.64e-117	0.5685	Broad-Complex, Tramtrack and Bric a brac	Transmembrane	7.49411	1	37.6949	1.19881	0.314989	1.26338	1.27064	0.378505	1.23273	0.170571(TRUE)	-14058.8
GMOY006718-RA	hypothetical protein	1.1114	1	19400.3	21561.5	---NA---									no IPS match	no IPS match	no IPS match	---NA---	0			Unknown function	Transmembrane	1	1.17859	4.64163	0.0248349	0.0182733	0.0296936	0.0282725	0.0187885	0.0282256	0.370871(TRUE)	-476528
GMOY006729-RA	hypothetical protein	1.1936	0.916644	21472.4	25629.5	glutamic acid-rich isoform X1	20	0	78.7	4	F:GO:0051015; P:GO:0060297; C:GO:0005865; P:GO:0030838	F:actin filament binding; P:regulation of sarcomere organization; C:striated muscle thin filament; P:positive regulation of actin filament polymerization			IPR003124 (SMART); IPR003124 (PFAM); G3DSA:1.20.1480.30 (GENE3D); mobidb-lite (MOBIDB_LITE); mobidb-lite (MOBIDB_LITE); mobidb-lite (MOBIDB_LITE); mobidb-lite (MOBIDB_LITE); mobidb-lite (MOBIDB_LITE); PTHR12618 (PANTHER); PTHR12618:SF23 (PANTHER); IPR003124 (PROSITE_PROFILES); IPR003124 (PROSITE_PROFILES)	F:GO:0003779	F:actin binding	ACTOB_DICDI Actobindin-B C OS=Dictyostelium discoideum GN=abnB PE=3 SV=1	1	1.8e-05	0.54	Intermediate filament protein; PA26 p53-induced protein (sestrin)	No	19.4622	1	174.577	0.782705	0.129389	0.846095	0.840922	0.123484	0.793796	0.288388(TRUE)	-334386
GMOY006732-RA	hypothetical protein	-2.18408	0.916644	21.95	10.05	---NA---									no IPS match	no IPS match	no IPS match	---NA---	0			Unknown function	No	0	0	1	0	0	0.986537	0	0	41.1411	0.325125(TRUE)	-530.495
GMOY006737-RA	hypothetical protein	-1.20372	0.991646	84.2	69.95	cuticle 19	17	8.21e-21	80.76	1	F:GO:0042302	F:structural constituent of cuticle			no IPS match	no IPS match	no IPS match	---NA---	0			Wiskott Aldrich syndrome homology region 2	No	1	1.31693	11.176	0.684643	0.601739	1.25646	1.18049	0.922841	0.933907	0.368168(TRUE)	-1494.04
GMOY006759-RA	hypothetical protein	1.00898	1	1001.9	1010.9	---NA---									no IPS match	no IPS match	no IPS match	---NA---	0			Unknown function	No	14.2167	1	73.9402	1.82014	0.324868	1.93773	1.92058	0.438407	1.72146	0.170771(TRUE)	-22698.4
GMOY006831-RA	epidermal growth factor receptor	-1.23699	0.0220745	2764	2234.45	epidermal growth factor receptor isoform X1	20	0	85.35	67	P:GO:0035088; P:GO:0061331; P:GO:0018108; P:GO:0007173; P:GO:0008340; P:GO:0030031; P:GO:0007455; P:GO:0042694; P:GO:0007298; P:GO:0008586; P:GO:0035160; P:GO:0007458; P:GO:0003015; P:GO:0001742; P:GO:0016330; F:GO:0019904; P:GO:0035277; P:GO:0035310; P:GO:0008071; P:GO:0016318; P:GO:0090303; P:GO:0030381; C:GO:0035230; P:GO:0007421; P:GO:0045610; P:GO:0007422; P:GO:0008355; P:GO:0007420; P:GO:00…	P:establishment or maintenance of apical/basal cell polarity; P:epithelial cell proliferation involved in Malpighian tubule morphogenesis; P:peptidyl-tyrosine phosphorylation; P:epidermal growth factor receptor signaling pathway; P:determination of adult lifespan; P:cell projection assembly; P:eye-antennal disc morphogenesis; P:muscle cell fate specification; P:border follicle cell migration; P:i…	EC:2.7.10; EC:2.7.10.1; EC:2.7.11	Transferring phosphorus-containing groups; Receptor protein-tyrosine kinase; Transferring phosphorus-containing groups	IPR001245 (PRINTS); IPR020635 (SMART); IPR006212 (SMART); G3DSA:2.10.220.10 (GENE3D); G3DSA:2.10.220.10 (GENE3D); IPR000494 (G3DSA:3.80.20.GENE3D); G3DSA:2.10.220.10 (GENE3D); IPR000494 (PFAM); G3DSA:3.30.200.20 (GENE3D); IPR006211 (PFAM); G3DSA:2.10.220.10 (GENE3D); G3DSA:2.10.220.10 (GENE3D); G3DSA:4.10.1140.10 (GENE3D); IPR000494 (G3DSA:3.80.20.GENE3D); IPR032778 (PFAM); IPR001245 (PFAM); G3DS…	F:GO:0005524; F:GO:0004713; F:GO:0004714; C:GO:0016020; P:GO:0007169; F:GO:0004672; P:GO:0006468	F:ATP binding; F:protein tyrosine kinase activity; F:transmembrane receptor protein tyrosine kinase activity; C:membrane; P:transmembrane receptor protein tyrosine kinase signaling pathway; F:protein kinase activity; P:protein phosphorylation	EGFR_DROME Epidermal growth factor receptor OS=Drosophila melanogaster GN=Egfr PE=1 SV=3	20	0	0.595	Tyrosine kinase catalytic domain signature, Receptor L domain, Growth factor receptor domain IV, Furin-like cysteine rich region	Transmembrane	2.66784	1	8.64406	0.156559	0.0812092	0.152054	0.151472	0.072719	0.163922	0.196396(TRUE)	-67857.8
GMOY006837-RA	hypothetical protein	-1.21829	0.999397	106.6	87.5	transcription factor btd	20	3.93e-105	89.1	10	P:GO:0000122; P:GO:0007480; P:GO:0035288; P:GO:0035289; F:GO:0046872; F:GO:0003705; F:GO:0043565; F:GO:0008134; P:GO:0007376; P:GO:0045944	P:negative regulation of transcription from RNA polymerase II promoter; P:imaginal disc-derived leg morphogenesis; P:anterior head segmentation; P:posterior head segmentation; F:metal ion binding; F:transcription factor activity, RNA polymerase II distal enhancer sequence-specific binding; F:sequence-specific DNA binding; F:transcription factor binding; P:cephalic furrow formation; P:positive reg…			IPR013087 (SMART); G3DSA:3.30.160.60 (GENE3D); IPR013083 (G3DSA:3.30.40.GENE3D); G3DSA:3.30.160.60 (GENE3D); G3DSA:3.30.160.60 (GENE3D); mobidb-lite (MOBIDB_LITE); mobidb-lite (MOBIDB_LITE); mobidb-lite (MOBIDB_LITE); mobidb-lite (MOBIDB_LITE); mobidb-lite (MOBIDB_LITE); PTHR23235 (PANTHER); PTHR23235:SF25 (PANTHER); IPR013087 (PROSITE_PROFILES); IPR013087 (PROSITE_PROFILES); IPR013087 (PROSITE_P…	F:GO:0003676	F:nucleic acid binding	BTD_DROME Transcription factor btd OS=Drosophila melanogaster GN=btd PE=2 SV=1	20	1e-102	0.7185	Zinc-finger double domain	No	16.4903	1	76.7013	5.79688	0.76819	6.90968	7.10936	1.73182	5.99873	0.163964(TRUE)	-2827.5
GMOY006862-RA	hypothetical protein	1.59643	0.99559	201.7	322	---NA---									no IPS match	no IPS match	no IPS match	---NA---	0			Insect cuticle protein signature, Chitin-binding type R&R domain profile.	No	4.67235	1	36.892	2.19194	0.585314	3.09624	2.94882	1.01182	2.32315	0.231131(TRUE)	-2815.21
GMOY006877-RA	hypothetical protein	-1.27426	0.916644	244.85	192.15	Mariner Mos1	20	1.13e-21	64.7	3	F:GO:0008168; F:GO:0016740; P:GO:0032259	F:methyltransferase activity; F:transferase activity; P:methylation			IPR001254 (PFAM); G3DSA:2.40.10.10 (GENE3D); G3DSA:2.40.10.10 (GENE3D); mobidb-lite (MOBIDB_LITE); PTHR24256:SF354 (PANTHER); PTHR24256 (PANTHER); IPR009003 (SUPERFAMILY)	P:GO:0006508; F:GO:0004252	P:proteolysis; F:serine-type endopeptidase activity	MOS1T_DROMA Mariner Mos1 transposase OS=Drosophila mauritiana GN=mariner\T PE=1 SV=1	5	4.99e-15	0.458	Unknown function	No	2.41337	1	289.163	1.99573	0.833766	6.22381	6.39866	2.0317	2.53765	0.285385(TRUE)	-5406.95
GMOY006945-RA	hypothetical protein	1.58368	0.0163481	142.8	226.15	lipophorin receptor isoform D	20	4.33e-15	75.45	5	P:GO:0032370; F:GO:0005509; P:GO:0048812; F:GO:0071813; C:GO:0005886	P:positive regulation of lipid transport; F:calcium ion binding; P:neuron projection morphogenesis; F:lipoprotein particle binding; C:plasma membrane			IPR002172 (SMART); G3DSA:4.10.400.10 (GENE3D); IPR002172 (PFAM); G3DSA:4.10.1220.10 (GENE3D); PTHR10529:SF284 (PANTHER); PTHR10529 (PANTHER); IPR002172 (PROSITE_PROFILES); cd00112 (CDD); IPR002172 (SUPERFAMILY)	F:GO:0005515	F:protein binding	LDLR1_XENLA Low-density lipo receptor 1 OS=Xenopus laevis GN=ldlr-a PE=2 SV=1	20	1.66e-09	0.642	Unknown function	No	1	2.0661	9.95104	0.449652	0.453587	0.646341	0.606557	0.516857	0.626402	0.231832(TRUE)	-4514.95
GMOY006966-RA	hypothetical protein	-1.14643	0.967586	3270.7	2852.95	probable serine threonine- kinase clkA	20	3.99e-41	67.7	54	P:GO:0051171; C:GO:0030426; P:GO:0050793; C:GO:0043198; P:GO:0007409; P:GO:0071495; C:GO:0043197; C:GO:0005829; P:GO:2000112; P:GO:0050877; C:GO:0030424; P:GO:0050830; P:GO:0051402; F:GO:0033130; C:GO:0043232; C:GO:0043235; C:GO:0005641; P:GO:0045931; F:GO:0004867; P:GO:0006928; F:GO:0019870; P:GO:0001878; C:GO:0031904; P:GO:0010468; P:GO:0010466; P:GO:1901360; F:GO:0043167; P:GO:0002576; C:GO:00…	P:regulation of nitrogen compound metabolic process; C:growth cone; P:regulation of developmental process; C:dendritic shaft; P:axonogenesis; P:cellular response to endogenous stimulus; C:dendritic spine; C:cytosol; P:regulation of cellular macromolecule biosynthetic process; P:neurological system process; C:axon; P:defense response to Gram-positive bacterium; P:neuron apoptotic process; F:acetyl…			IPR002223 (PRINTS); IPR002223 (SMART); IPR002223 (PFAM); IPR002223 (G3DSA:4.10.410.GENE3D); mobidb-lite (MOBIDB_LITE); mobidb-lite (MOBIDB_LITE); PTHR10083:SF247 (PANTHER); PTHR10083 (PANTHER); IPR002223 (PROSITE_PROFILES); cd00109 (CDD); IPR002223 (SUPERFAMILY)	F:GO:0004867	F:serine-type endopeptidase inhibitor activity	VKT1_ANTEL -actitoxin-Ael3a OS=Anthopleura elegantissima PE=1 SV=1	20	4.22e-13	0.6255	Kinesin motor domain	Signal_peptide	33.6308	1	317.739	3.28393	0.368541	3.24748	3.25526	0.442292	3.27999	0.311712(TRUE)	-69119.2
GMOY006970-RA	hypothetical protein	1.00839	1	4768.55	4808.55	basement membrane-specific heparan sulfate proteoglycan core isoform X1	20	6.21e-37	48.65	10	C:GO:0005811; P:GO:2001262; C:GO:0005604; P:GO:0008045; P:GO:0045199; F:GO:0005509; C:GO:0005829; P:GO:0072347; P:GO:0007415; C:GO:0005654	C:lipid particle; P:positive regulation of semaphorin-plexin signaling pathway; C:basement membrane; P:motor neuron axon guidance; P:maintenance of epithelial cell apical/basal polarity; F:calcium ion binding; C:cytosol; P:response to anesthetic; P:defasciculation of motor neuron axon; C:nucleoplasm			no IPS match	no IPS match	no IPS match	VLDLR_CHICK Very low-density lipo receptor OS=Gallus gallus GN=VLDLR PE=1 SV=1	20	7.32e-09	0.4195	Trypsin	No	1	1.38363	36.4067	0.169105	0.13757	0.219828	0.184285	0.140077	0.224384	0.197297(TRUE)	-97106.3
GMOY006974-RA	hypothetical protein	1.29316	1	13750.5	17781.7	neurochondrin homolog	20	0	87.95	3	C:GO:0030425; C:GO:0043025; P:GO:0003012	C:dendrite; C:neuronal cell body; P:muscle system process			IPR011989 (G3DSA:1.25.10.GENE3D); IPR008709 (PFAM); IPR008709 (PANTHER); IPR016024 (SUPERFAMILY)	F:GO:0005488	F:binding	NCDN_DROME Neurochondrin homolog OS=Drosophila melanogaster GN=Neurochondrin PE=2 SV=1	7	0	0.5314	C-terminal domain of the ECSIT protein	No	2.03154	1	21.1272	0.111224	0.0556534	0.135487	0.119123	0.0545227	0.114554	0.287287(TRUE)	-222448
GMOY006975-RA	hypothetical protein	1.16586	0.916644	2711.9	3161.7	isoform B	20	1.61e-94	52.15						mobidb-lite (MOBIDB_LITE); mobidb-lite (MOBIDB_LITE); mobidb-lite (MOBIDB_LITE); mobidb-lite (MOBIDB_LITE); mobidb-lite (MOBIDB_LITE)	no GO terms	no GO terms	---NA---	0			Unknown function	No	5.46979	1	17.7937	0.318024	0.101335	0.308643	0.302121	0.112567	0.320578	0.421321(TRUE)	-61648.2
GMOY007010-RA	stripe	1.01496	1	1142.7	1159.8	isoform C	20	2.6e-171	68.55	11	F:GO:0003676; P:GO:0007427; P:GO:0007390; P:GO:0007417; P:GO:0010906; F:GO:0046872; P:GO:0006909; P:GO:0042440; P:GO:0007398; P:GO:0007525; P:GO:0016204	F:nucleic acid binding; P:epithelial cell migration, open tracheal system; P:germ-band shortening; P:central nervous system development; P:regulation of glucose metabolic process; F:metal ion binding; P:phagocytosis; P:pigment metabolic process; P:ectoderm development; P:somatic muscle development; P:determination of muscle attachment site			IPR013087 (SMART); G3DSA:3.30.160.60 (GENE3D); PF00096 (PFAM); G3DSA:3.30.160.60 (GENE3D); G3DSA:1.10.510.10 (GENE3D); G3DSA:3.30.160.60 (GENE3D); G3DSA:3.30.160.60 (GENE3D); G3DSA:3.30.160.60 (GENE3D); mobidb-lite (MOBIDB_LITE); mobidb-lite (MOBIDB_LITE); mobidb-lite (MOBIDB_LITE); mobidb-lite (MOBIDB_LITE); mobidb-lite (MOBIDB_LITE); PTHR24409 (PANTHER); PTHR24409:SF252 (PANTHER); IPR013087 (PR…	F:GO:0003676	F:nucleic acid binding	EGR3_MOUSE Early growth response 3 OS=Mus musculus GN=Egr3 PE=2 SV=2	20	1.24e-59	0.869	LDL-receptor class A (LDLRA) domain profile; Low-density lipoprotein receptor domain class A	No	62.347	1	655.397	11.3777	0.692751	13.5836	13.4424	1.27872	11.4194	0.267968(TRUE)	-24420.7
GMOY007058-RA	hypothetical protein	1.70762	0.423583	431.8	737.35	60S ribosomal L34	20	5.73e-40	86.8	5	F:GO:0003723; F:GO:0003735; P:GO:0002181; P:GO:0042254; C:GO:0022625	F:RNA binding; F:structural constituent of ribosome; P:cytoplasmic translation; P:ribosome biogenesis; C:cytosolic large ribosomal subunit			IPR008195 (PRINTS); IPR008195 (PFAM); PTHR10759:SF19 (PANTHER); IPR008195 (PANTHER)	F:GO:0003735; C:GO:0005840; C:GO:0005622; P:GO:0006412	F:structural constituent of ribosome; C:ribosome; C:intracellular; P:translation	RL34_AEDAL 60S ribosomal L34 OS=Aedes albopictus GN= 34 PE=2 SV=2	20	2.02e-32	0.6735	BPTI/Kunitz family of serine protease inhibitors; Pancreatic trypsin inhibitor (Kunitz) family profile.	No	2.02176	1	12.7535	0.409645	0.203645	0.461866	0.450807	0.222622	0.434089	0.397297(TRUE)	-12708.7
GMOY007065-RA	hypothetical protein	1.12482	1	953.35	1072.35	heterogeneous nuclear ribonucleo Q isoform X3	20	5.38e-10	73.85						no IPS match	no IPS match	no IPS match	---NA---	0			LDL-receptor class A (LDLRA) domain profile.	No	5.97021	1	65.111	1.15725	0.31552	1.44392	1.4257	0.389431	1.21085	0.295495(TRUE)	-22005
GMOY007094-RA	hypothetical protein	1.80547	0	1528.85	2760.3	low-density lipo receptor-like isoform X1	20	1.21e-30	64.9	3	F:GO:0005509; C:GO:0016020; C:GO:0016021	F:calcium ion binding; C:membrane; C:integral component of membrane			no IPS match	no IPS match	no IPS match	---NA---	0			Neurochondrin	Transmembrane	1	4.42504	28.8352	0.276114	0.368796	0.473692	0.290678	0.392283	0.424159	0.213914(TRUE)	-38445.6
GMOY007096-RA	hypothetical protein	-1.05218	1	1519.35	1444	isoform C	20	0	91.15	2	C:GO:0016021; F:GO:0016740	C:integral component of membrane; F:transferase activity			IPR008166 (PFAM); PTHR21461:SF25 (PANTHER); PTHR21461 (PANTHER)	no GO terms	no GO terms	---NA---	0			Zinc finger C2H2 type domain profile.	Transmembrane	1	1.28501	5.48215	0.106659	0.0873508	0.128899	0.113179	0.0854251	0.123882	0.184284(TRUE)	-43931.7
GMOY007101-RA	hypothetical protein	-1.00339	1	280.9	279.95	G1 S-specific cyclin-D2	20	1.53e-67	81.65	8	P:GO:0008283; C:GO:0005634; P:GO:0030307; F:GO:0005515; F:GO:0016538; P:GO:0007005; P:GO:0016049; P:GO:0007259	P:cell proliferation; C:nucleus; P:positive regulation of cell growth; F:protein binding; F:cyclin-dependent protein serine/threonine kinase regulator activity; P:mitochondrion organization; P:cell growth; P:JAK-STAT cascade			IPR004367 (SMART); IPR013763 (G3DSA:1.10.472.GENE3D); IPR004367 (PFAM); mobidb-lite (MOBIDB_LITE); IPR015451 (PTHR10177:PANTHER); PTHR10177 (PANTHER); IPR013763 (SUPERFAMILY)	C:GO:0005634; P:GO:0007049	C:nucleus; P:cell cycle	CCND2_CHICK G1 S-specific cyclin-D2 OS=Gallus gallus GN=CCND2 PE=3 SV=1	20	4.71e-11	0.5305	Ribosomal protein L34 signature	No	2.59269	1	14.1209	0.594575	0.270041	0.718903	0.727589	0.311195	0.645216	0.14044(TRUE)	-8049.1
GMOY007114-RA	tyrosine phosphotase IVA1	1.08427	1	16031.1	17382.1	tyrosine phosphatase type IVA 1 isoform X1	20	1.07e-55	93.15	6	C:GO:0005634; C:GO:0005737; F:GO:0004727; P:GO:0035335; C:GO:0005886; F:GO:0008138	C:nucleus; C:cytoplasm; F:prenylated protein tyrosine phosphatase activity; P:peptidyl-tyrosine dephosphorylation; C:plasma membrane; F:protein tyrosine/serine/threonine phosphatase activity	EC:3.1.3.16; EC:3.1.3.48; EC:3.1.3.41	Protein-serine/threonine phosphatase; Protein-tyrosine-phosphatase; 4-nitrophenylphosphatase	IPR000242 (PFAM); IPR029021 (G3DSA:3.90.190.GENE3D); PTHR23339 (PANTHER); PTHR23339:SF87 (PANTHER); IPR000387 (PROSITE_PROFILES); IPR029021 (SUPERFAMILY)	F:GO:0004725; P:GO:0006470; F:GO:0016791; P:GO:0016311	F:protein tyrosine phosphatase activity; P:protein dephosphorylation; F:phosphatase activity; P:dephosphorylation	TP4A1_RAT tyrosine phosphatase type IVA 1 OS=Rattus norvegicus GN=Ptp4a1 PE=1 SV=1	13	4.62e-31	0.7938	Unknown function	No	11.3439	1	94.1736	0.522002	0.095376	0.452418	0.456891	0.100901	0.529846	0.238238(TRUE)	-278140
GMOY007126-RA	sine oculis	1.07676	1	2553.5	2749.5	sine oculis	20	8.95e-170	89.05	14	P:GO:0035271; P:GO:0007283; P:GO:0007455; F:GO:0043565; F:GO:0008134; P:GO:0007623; P:GO:0045944; P:GO:0008347; C:GO:0005634; P:GO:0009649; P:GO:0001744; P:GO:0001745; P:GO:0001746; F:GO:0003705	P:ring gland development; P:spermatogenesis; P:eye-antennal disc morphogenesis; F:sequence-specific DNA binding; F:transcription factor binding; P:circadian rhythm; P:positive regulation of transcription from RNA polymerase II promoter; P:glial cell migration; C:nucleus; P:entrainment of circadian clock; P:optic lobe placode formation; P:compound eye morphogenesis; P:Bolwig's organ morphogenesis;…			IPR001356 (SMART); IPR031701 (PFAM); IPR001356 (PFAM); G3DSA:3.30.240.10 (GENE3D); G3DSA:1.10.10.60 (GENE3D); mobidb-lite (MOBIDB_LITE); mobidb-lite (MOBIDB_LITE); mobidb-lite (MOBIDB_LITE); PTHR10390:SF50 (PANTHER); PTHR10390 (PANTHER); IPR001356 (PROSITE_PROFILES); cd00086 (CDD); IPR009057 (SUPERFAMILY)	F:GO:0003677	F:DNA binding	SO_DROME sine oculis OS=Drosophila melanogaster GN=so PE=2 SV=1	20	1.4e-143	0.873	Unknown function	No	36.4339	1	197.416	2.76372	0.321732	3.11681	3.11008	0.407952	2.77162	0.336637(TRUE)	-57090.5
GMOY007161-RA	hypothetical protein	1.06717	0.727368	2564.95	2737.25	SET and MYND domain-containing 4	20	0	77.3	4	P:GO:0010629; F:GO:0042826; P:GO:0042051; C:GO:0005737	P:negative regulation of gene expression; F:histone deacetylase binding; P:compound eye photoreceptor development; C:cytoplasm			IPR027363 (G3DSA:1.20.120.GENE3D); IPR002893 (PFAM); IPR001214 (PFAM); G3DSA:1.10.150.160 (GENE3D); IPR011990 (G3DSA:1.25.40.GENE3D); G3DSA:3.90.1410.10 (GENE3D); PTHR12197:SF222 (PANTHER); PTHR12197 (PANTHER); IPR002893 (PROSITE_PROFILES); SSF144232 (SUPERFAMILY); SSF82199 (SUPERFAMILY); IPR011990 (SUPERFAMILY)	F:GO:0005515	F:protein binding	SMYD4_HUMAN SET and MYND domain-containing 4 OS=Homo sapiens GN=SMYD4 PE=2 SV=3	20	1.03e-36	0.3985	Glycosyltransferase family 92	No	2.8528	1	31.421	0.375678	0.132696	0.39094	0.364313	0.15522	0.37545	0.153353(TRUE)	-55477.7
GMOY007166-RA	hypothetical protein	1.27462	0.733664	6628.85	8449.25	isoform C	20	7.81e-51	62.65	12	P:GO:0006967; P:GO:0008063; C:GO:0005737; P:GO:0030097; P:GO:0006909; P:GO:0007399; P:GO:0046843; C:GO:0031594; P:GO:0009950; F:GO:0008134; P:GO:0006974; P:GO:0019732	P:positive regulation of antifungal peptide biosynthetic process; P:Toll signaling pathway; C:cytoplasm; P:hemopoiesis; P:phagocytosis; P:nervous system development; P:dorsal appendage formation; C:neuromuscular junction; P:dorsal/ventral axis specification; F:transcription factor binding; P:cellular response to DNA damage stimulus; P:antifungal humoral response			no IPS match	no IPS match	no IPS match	CACT_DROME NF-kappa-B inhibitor cactus OS=Drosophila melanogaster GN=cact PE=1 SV=2	20	3.02e-50	0.6055	Cyclin, C-terminal domain	No	15.5971	1	105.042	0.839596	0.146538	0.908853	0.894463	0.181615	0.852083	0.293493(TRUE)	-135479
GMOY007179-RA	hypothetical protein	1.11413	1	1390.9	1549.65	syntaxin-1A isoform X2	20	4.1e-180	93.75	16	P:GO:0007274; C:GO:0008021; P:GO:0007482; F:GO:0005484; F:GO:0000149; P:GO:0006886; P:GO:0007349; C:GO:0005886; P:GO:0007317; P:GO:0016081; C:GO:0043195; P:GO:0000281; P:GO:0031629; C:GO:0016021; C:GO:0031201; P:GO:0017157	P:neuromuscular synaptic transmission; C:synaptic vesicle; P:haltere development; F:SNAP receptor activity; F:SNARE binding; P:intracellular protein transport; P:cellularization; C:plasma membrane; P:regulation of pole plasm oskar mRNA localization; P:synaptic vesicle docking; C:terminal bouton; P:mitotic cytokinesis; P:synaptic vesicle fusion to presynaptic active zone membrane; C:integral compo…			IPR000727 (SMART); IPR006011 (SMART); G3DSA:1.20.5.110 (GENE3D); IPR006011 (PFAM); IPR001040 (PFAM); IPR023398 (G3DSA:3.30.760.GENE3D); G3DSA:1.20.58.70 (GENE3D); IPR000727 (PFAM); mobidb-lite (MOBIDB_LITE); PTHR19957 (PANTHER); IPR028669 (PTHR19957:PANTHER); IPR000727 (PROSITE_PROFILES); cd00179 (CDD); cd15880 (CDD); IPR010989 (SUPERFAMILY); IPR023398 (SUPERFAMILY)	F:GO:0003743; F:GO:0005515; F:GO:0003723; P:GO:0016192; C:GO:0005737; C:GO:0016020; C:GO:0016021; P:GO:0017157; F:GO:0000149; P:GO:0006413	F:translation initiation factor activity; F:protein binding; F:RNA binding; P:vesicle-mediated transport; C:cytoplasm; C:membrane; C:integral component of membrane; P:regulation of exocytosis; F:SNARE binding; P:translational initiation	STX1A_DROME Syntaxin-1A OS=Drosophila melanogaster GN=Syx1A PE=1 SV=1	20	5.59e-173	0.8425	Syntaxin, Eukaryotic initiation factor 4E, t-SNARE coiled-coil homology domain profile, Syntaxin N-terminal domain	Transmembrane	10.7961	1	38.1021	0.910439	0.202887	0.926441	0.905651	0.240195	0.913059	0.344344(TRUE)	-33814.8
GMOY007201-RA	hypothetical protein	-1.36909	0.034808	14714.1	10747.4	F-BAR and double SH3 domains 2 isoform X2	20	0	77.6	6	P:GO:0097320; C:GO:0005768; P:GO:0030708; P:GO:0035317; F:GO:0005543; P:GO:1903391	P:plasma membrane tubulation; C:endosome; P:germarium-derived female germ-line cyst encapsulation; P:imaginal disc-derived wing hair organization; F:phospholipid binding; P:regulation of adherens junction organization			IPR001452 (PRINTS); IPR001452 (SMART); IPR001060 (SMART); G3DSA:1.20.120.20 (GENE3D); IPR001452 (PFAM); G3DSA:2.30.30.40 (GENE3D); IPR001060 (PFAM); mobidb-lite (MOBIDB_LITE); mobidb-lite (MOBIDB_LITE); mobidb-lite (MOBIDB_LITE); mobidb-lite (MOBIDB_LITE); mobidb-lite (MOBIDB_LITE); mobidb-lite (MOBIDB_LITE); PTHR14167 (PANTHER); PTHR14167:SF33 (PANTHER); IPR031160 (PROSITE_PROFILES); IPR001452 (…	F:GO:0005515	F:protein binding	NOSTN_HUMAN Nostrin OS=Homo sapiens GN=NOSTRIN PE=1 SV=2	20	1.09e-21	0.6315	Protein-tyrosine phosphatase	No	14.0032	1	61.6227	0.403184	0.0860779	0.402183	0.399297	0.0918266	0.414511	0.216717(TRUE)	-267516
GMOY007206-RA	hypothetical protein	-1.48152	0.916644	1070.1	722.3	PREDICTED: putative uncharacterized protein DDB_G0271606	1	0.000407	51						mobidb-lite (MOBIDB_LITE); mobidb-lite (MOBIDB_LITE); mobidb-lite (MOBIDB_LITE)	no GO terms	no GO terms	---NA---	0			Unknown function	No	13.8468	1	40.7749	1.0404	0.22713	1.01342	1.07161	0.286553	1.08376	0.396797(TRUE)	-29929.1
GMOY007215-RA	hypothetical protein	-1.14953	0.681989	6077	5286.5	LIM domain-binding 3 isoform X3	20	6.46e-104	82	5	P:GO:0030239; C:GO:0030018; P:GO:0007498; F:GO:0051371; F:GO:0008157	P:myofibril assembly; C:Z disc; P:mesoderm development; F:muscle alpha-actinin binding; F:protein phosphatase 1 binding			IPR001478 (SMART); G3DSA:2.30.42.10 (GENE3D); IPR001478 (PFAM); mobidb-lite (MOBIDB_LITE); IPR017351 (PANTHER); PTHR24210:SF17 (PANTHER); IPR001478 (PROSITE_PROFILES); cd00992 (CDD); IPR001478 (SUPERFAMILY)	F:GO:0005515	F:protein binding	PDLI3_BOVIN PDZ and LIM domain 3 OS=Bos taurus GN=PDLIM3 PE=2 SV=1	20	1.2e-08	0.515	Homeodomain	No	16.9142	1	112.289	0.950266	0.163098	1.03793	1.07199	0.182011	0.979144	0.424124(TRUE)	-118565
GMOY007217-RA	hypothetical protein	1.23439	0.797873	713.35	880.55	ecdysone-induced 74EF isoform X2	20	2.11e-59	65.55	7	C:GO:0005634; F:GO:0003677; F:GO:0001077; P:GO:0040034; P:GO:0006914; P:GO:0035071; P:GO:0045944	C:nucleus; F:DNA binding; F:transcriptional activator activity, RNA polymerase II core promoter proximal region sequence-specific binding; P:regulation of development, heterochronic; P:autophagy; P:salivary gland cell autophagic cell death; P:positive regulation of transcription from RNA polymerase II promoter			mobidb-lite (MOBIDB_LITE); mobidb-lite (MOBIDB_LITE); mobidb-lite (MOBIDB_LITE); mobidb-lite (MOBIDB_LITE); mobidb-lite (MOBIDB_LITE)	no GO terms	no GO terms	E74EB_DROME Ecdysone-induced 74EF isoform B OS=Drosophila melanogaster GN=Eip74EF PE=2 SV=2	3	3.32e-25	0.6367	TPR repeat; Zinc finger MYND-type profile.	No	10.6349	1	59.1798	1.62588	0.334083	1.83542	1.82962	0.436315	1.61076	0.183483(TRUE)	-17497
GMOY007234-RA	hypothetical protein	1.30254	0.967586	4747.6	6183.95	pollen-specific leucine-rich repeat extensin 1	20	1.53e-72	85.35	1	C:GO:0016020	C:membrane			IPR002715 (SMART); IPR002715 (PFAM); mobidb-lite (MOBIDB_LITE); mobidb-lite (MOBIDB_LITE); mobidb-lite (MOBIDB_LITE); mobidb-lite (MOBIDB_LITE); mobidb-lite (MOBIDB_LITE); PTHR10351:SF57 (PANTHER); PTHR10351 (PANTHER); IPR002715 (PROSITE_PROFILES)	no GO terms	no GO terms	BTF3_CAEEL Transcription factor BTF3 homolog OS=Caenorhabditis elegans GN=icd-1 PE=1 SV=1	20	9.29e-42	0.739	NAC domain, NAC A/B domain profile.	No	1	1.2723	5.57482	0.303957	0.239463	0.391616	0.357305	0.287772	0.378106	0.193994(TRUE)	-6005.13
GMOY007274-RA	hypothetical protein	1.06967	1	17071.5	18260.9	maternal tudor	20	0	65.15	7	C:GO:0005634; P:GO:0008298; C:GO:0005739; C:GO:0043186; P:GO:0030719; P:GO:0007277; P:GO:0019090	C:nucleus; P:intracellular mRNA localization; C:mitochondrion; C:P granule; P:P granule organization; P:pole cell development; P:mitochondrial rRNA export from mitochondrion			IPR002999 (SMART); G3DSA:2.30.30.140 (GENE3D); G3DSA:2.30.30.140 (GENE3D); G3DSA:2.40.50.90 (GENE3D); G3DSA:2.30.30.140 (GENE3D); G3DSA:2.30.30.140 (GENE3D); G3DSA:2.30.30.140 (GENE3D); IPR002999 (PFAM); mobidb-lite (MOBIDB_LITE); mobidb-lite (MOBIDB_LITE); mobidb-lite (MOBIDB_LITE); mobidb-lite (MOBIDB_LITE); PTHR22948 (PANTHER); IPR002999 (PROSITE_PROFILES); cd04508 (CDD); cd04508 (CDD); cd0450…	no GO terms	no GO terms	TUD_DROME Maternal tudor OS=Drosophila melanogaster GN=tud PE=1 SV=2	20	0	0.4545	ankyrin repeats	No	7.62307	1	30.6345	0.187636	0.0537994	0.212638	0.206128	0.0590699	0.196469	0.243544(TRUE)	-326935
GMOY007327-RA	transcription-associated recombination protein	1.22171	0.103547	15341.6	18742.9	disks large 1 tumor suppressor isoform X13	20	0	83.05	38	C:GO:0042734; P:GO:0007391; C:GO:0016327; C:GO:0016328; P:GO:0008285; C:GO:0061176; F:GO:0005154; F:GO:0005198; P:GO:0008049; P:GO:0042332; F:GO:0004385; P:GO:0046956; P:GO:0045887; C:GO:0005920; P:GO:0045196; P:GO:0051124; C:GO:0045211; P:GO:0045475; P:GO:0045175; P:GO:0045197; C:GO:0031594; P:GO:0016332; P:GO:0051726; P:GO:0016334; P:GO:0016336; P:GO:0007268; C:GO:0045179; P:GO:0048149; C:GO:00…	C:presynaptic membrane; P:dorsal closure; C:apicolateral plasma membrane; C:lateral plasma membrane; P:negative regulation of cell proliferation; C:type Ib terminal bouton; F:epidermal growth factor receptor binding; F:structural molecule activity; P:male courtship behavior; P:gravitaxis; F:guanylate kinase activity; P:positive phototaxis; P:positive regulation of synaptic growth at neuromuscular…	EC:2.7.4.8	Guanylate kinase	IPR001452 (SMART); IPR001478 (SMART); IPR004172 (SMART); IPR008145 (SMART); G3DSA:3.40.50.300 (GENE3D); IPR001478 (PFAM); IPR000717 (PFAM); IPR001452 (PFAM); G3DSA:2.30.30.40 (GENE3D); G3DSA:2.30.42.10 (GENE3D); G3DSA:2.30.42.10 (GENE3D); G3DSA:2.30.42.10 (GENE3D); IPR008145 (PFAM); G3DSA:1.10.287.470 (GENE3D); IPR015143 (PFAM); mobidb-lite (MOBIDB_LITE); mobidb-lite (MOBIDB_LITE); mobidb-lite (M…	F:GO:0005515	F:protein binding	DLG1_DROME Disks large 1 tumor suppressor OS=Drosophila melanogaster GN=dlg1 PE=1 SV=2	20	0	0.776	F-BAR domain profile; Src homology 3 (SH3) domain profile	No	6.73562	1	25.7703	0.182235	0.0527834	0.174148	0.175543	0.0545818	0.181666	0.285085(TRUE)	-297226
GMOY007367-RA	hypothetical protein	-1.01581	1	6540.95	6439.15	cytospin-A isoform X1	20	0	83.1	5	P:GO:0007527; P:GO:0045214; P:GO:0048734; P:GO:0030431; P:GO:0048802	P:adult somatic muscle development; P:sarcomere organization; P:proboscis morphogenesis; P:sleep; P:notum morphogenesis			IPR001715 (SMART); IPR001715 (G3DSA:1.10.418.GENE3D); G3DSA:1.20.5.50 (GENE3D); G3DSA:1.20.1170.10 (GENE3D); IPR001715 (PFAM); mobidb-lite (MOBIDB_LITE); mobidb-lite (MOBIDB_LITE); mobidb-lite (MOBIDB_LITE); mobidb-lite (MOBIDB_LITE); PTHR23167 (PANTHER); IPR001715 (PROSITE_PROFILES); IPR001715 (CDD); IPR001715 (SUPERFAMILY)	F:GO:0005515	F:protein binding	CYTSA_TAKRU Cytospin-A OS=Takifugu rubripes GN=specc1l PE=2 SV=1	20	2.92e-55	0.748	Calponin homology (CH) domain	No	10.6298	1	38.0335	0.392138	0.0957201	0.414062	0.420867	0.104668	0.416023	0.317317(TRUE)	-144030
GMOY007379-RA	hypothetical protein	1.03395	1	8976.1	9280.85	transforming acidic coiled-coil-containing 2 isoform X5	20	4.34e-97	83.7						G3DSA:1.10.110.10 (GENE3D); IPR007707 (PFAM); mobidb-lite (MOBIDB_LITE); PTHR13924:SF13 (PANTHER); PTHR13924 (PANTHER)	no GO terms	no GO terms	TACC2_HUMAN Transforming acidic coiled-coil-containing 2 OS=Homo sapiens GN=TACC2 PE=1 SV=3	7	1.98e-12	0.58	PDZ domain (Also known as DHR or GLGF); Domain present in PSD-95, Dlg, and ZO-1/2.	No	53.3762	1	204.608	1.71877	0.190945	1.83448	1.82276	0.220661	1.77106	0.228729(TRUE)	-175801
GMOY007384-RA	abdominal b	1.42053	0.884237	144.7	205.55	homeobox abdominal-B	20	3.2e-39	88.45	28	P:GO:0045705; P:GO:0007494; P:GO:0008584; P:GO:0035261; P:GO:0035263; P:GO:0007431; P:GO:0045944; P:GO:0045843; P:GO:0009997; P:GO:1902339; F:GO:0000980; P:GO:0007506; P:GO:0007507; F:GO:0003700; P:GO:0048087; P:GO:0061101; P:GO:0035277; P:GO:0007280; P:GO:0007385; P:GO:0060439; P:GO:0007486; P:GO:0007621; C:GO:0005634; P:GO:0030539; P:GO:0046693; P:GO:0035224; P:GO:0035225; P:GO:0048094	P:negative regulation of salivary gland boundary specification; P:midgut development; P:male gonad development; P:external genitalia morphogenesis; P:genital disc sexually dimorphic development; P:salivary gland development; P:positive regulation of transcription from RNA polymerase II promoter; P:negative regulation of striated muscle tissue development; P:negative regulation of cardioblast cell…			no IPS match	no IPS match	no IPS match	ABDB_DROME Homeobox abdominal-B OS=Drosophila melanogaster GN=Abd-B PE=1 SV=3	20	3.65e-28	0.8325	Unknown function	No	1.93435	1	36.5958	1.07709	0.50144	1.67084	1.61889	0.852295	1.18771	0.251852(TRUE)	-4020.44
GMOY007385-RA	hypothetical protein	1.15488	1	313.8	362.4	isoform M	20	1.17e-60	97.45	21	C:GO:0070938; C:GO:0035183; P:GO:0008045; P:GO:0008340; P:GO:0008104; P:GO:0008302; P:GO:0030708; C:GO:0045179; P:GO:0007067; P:GO:0008355; C:GO:0035182; P:GO:0048149; C:GO:0005884; F:GO:0051015; P:GO:0007616; C:GO:0005634; C:GO:0048471; C:GO:0005829; P:GO:0030431; F:GO:0030246; P:GO:0035204	C:contractile ring; C:female germline ring canal inner rim; P:motor neuron axon guidance; P:determination of adult lifespan; P:protein localization; P:female germline ring canal formation, actin assembly; P:germarium-derived female germ-line cyst encapsulation; C:apical cortex; P:mitotic nuclear division; P:olfactory learning; C:female germline ring canal outer rim; P:behavioral response to ethan…			IPR001715 (SMART); IPR001715 (PFAM); IPR001715 (G3DSA:1.10.418.GENE3D); IPR028559 (PTHR11915:PANTHER); PTHR11915 (PANTHER); IPR001715 (PROSITE_PROFILES); IPR001715 (CDD); IPR001715 (SUPERFAMILY)	F:GO:0051015; F:GO:0005515	F:actin filament binding; F:protein binding	FLNA_DROME Filamin-A OS=Drosophila melanogaster GN=cher PE=1 SV=2	20	4.45e-57	0.7145	Tudor domain	No	1	1.7264	13.8163	0.369919	0.362846	0.520766	0.462587	0.394604	0.516574	0.181381(TRUE)	-7966.35
GMOY007397-RA	hypothetical protein	1.00272	1	2405.45	2412	cAMP-specific 3 ,5 -cyclic isoform F isoform X1	20	2.21e-123	95.65	17	P:GO:0046958; P:GO:0007268; P:GO:0008355; P:GO:0048149; F:GO:0004115; P:GO:0001661; P:GO:0007614; P:GO:0007615; F:GO:0046872; P:GO:0045475; P:GO:0048477; P:GO:0048675; P:GO:0010738; P:GO:0007619; P:GO:0046331; P:GO:0040040; P:GO:0019933	P:nonassociative learning; P:chemical synaptic transmission; P:olfactory learning; P:behavioral response to ethanol; F:3',5'-cyclic-AMP phosphodiesterase activity; P:conditioned taste aversion; P:short-term memory; P:anesthesia-resistant memory; F:metal ion binding; P:locomotor rhythm; P:oogenesis; P:axon extension; P:regulation of protein kinase A signaling; P:courtship behavior; P:lateral inhib…	EC:3.1.4.17	3',5'-cyclic-nucleotide phosphodiesterase	mobidb-lite (MOBIDB_LITE); mobidb-lite (MOBIDB_LITE); PTHR11347 (PANTHER); PTHR11347:SF141 (PANTHER)	no GO terms	no GO terms	PDE4B_DROME cAMP-specific 3 ,5 -cyclic phosphodiesterase OS=Drosophila melanogaster GN=dnc PE=1 SV=4	16	4.77e-117	0.7481	SH3 domain, PDZ domain (Also known as DHR or GLGF), Guanylate kinase, PCI domain, Guanylate kinase-like signature, Src homology 3 (SH3) domain profile, Domain present in PSD-95, Dlg, and ZO-1/2, PCI/PINT associated module,	No	22.2229	1	308.62	3.31978	0.409448	3.39926	3.38175	0.578988	3.3895	0.147247(TRUE)	-47434.6
GMOY007411-RA	hypothetical protein	1.34178	1	7608.65	10209.1	mediator of RNA polymerase II transcription subunit 26 isoform X1	20	7.69e-13	89.55	2	P:GO:0046331; P:GO:0007498	P:lateral inhibition; P:mesoderm development			no IPS match	no IPS match	no IPS match	---NA---	0			Transforming acidic coiled-coil-containing protein (TACC)	No	100.645	1	1780.08	10.8738	0.555188	11.5977	11.4118	0.82389	11.028	0.29049(TRUE)	-120259
GMOY007416-RA	hypothetical protein	-1.28808	0.357288	13931	10815.2	transcription factor kayak isoform X2	20	6.06e-119	69.5	24	P:GO:0007391; P:GO:0035220; P:GO:0046529; F:GO:0043565; P:GO:0007298; P:GO:0007464; P:GO:0044238; P:GO:0045944; P:GO:0048813; C:GO:0005634; C:GO:0005667; F:GO:0001077; P:GO:0042060; F:GO:0070491; P:GO:0044260; P:GO:0051124; C:GO:0005737; F:GO:0046982; P:GO:0045475; P:GO:0048674; P:GO:0016330; P:GO:0031660; P:GO:0019730; P:GO:0048085	P:dorsal closure; P:wing disc development; P:imaginal disc fusion, thorax closure; F:sequence-specific DNA binding; P:border follicle cell migration; P:R3/R4 cell fate commitment; P:primary metabolic process; P:positive regulation of transcription from RNA polymerase II promoter; P:dendrite morphogenesis; C:nucleus; C:transcription factor complex; F:transcriptional activator activity, RNA polymer…			IPR000837 (PRINTS); IPR004827 (SMART); G3DSA:1.20.5.170 (GENE3D); IPR004827 (PFAM); mobidb-lite (MOBIDB_LITE); mobidb-lite (MOBIDB_LITE); mobidb-lite (MOBIDB_LITE); mobidb-lite (MOBIDB_LITE); IPR000837 (PANTHER); PTHR23351:SF32 (PANTHER); IPR004827 (PROSITE_PROFILES); cd14721 (CDD); SSF57959 (SUPERFAMILY)	F:GO:0003677; F:GO:0003700; P:GO:0006355; F:GO:0043565; P:GO:0006357	F:DNA binding; F:transcription factor activity, sequence-specific DNA binding; P:regulation of transcription, DNA-templated; F:sequence-specific DNA binding; P:regulation of transcription from RNA polymerase II promoter	FOSL_DROSE Transcription factor kayak OS=Drosophila sechellia GN=kay PE=3 SV=1	20	7.98e-70	0.6325	Unknown function	No	13.7127	1	55.3459	0.37058	0.0829431	0.410248	0.419403	0.0912907	0.391689	0.17027(TRUE)	-257301
GMOY007417-RA	hypothetical protein	1.03526	1	170.15	176.15	fasciclin-2 isoform X1	20	2.11e-25	89.25	2	C:GO:0016021; P:GO:0007155	C:integral component of membrane; P:cell adhesion			mobidb-lite (MOBIDB_LITE)	no GO terms	no GO terms	FAS2_DROME Fasciclin-2 OS=Drosophila melanogaster GN=Fas2 PE=1 SV=1	2	3.57e-18	0.77	Calponin homology domain profile; Actinin-type actin-binding domain signature 1.	No	9.86384	1	56.5239	2.82911	0.603187	3.36837	3.45766	0.919398	2.93152	0.316717(TRUE)	-4989.57
GMOY007424-RA	feline leukemia virus subgroup C ce...	-1.25879	0.354401	352.65	280.15	feline leukemia virus subgroup C receptor-related 2	20	5.35e-74	65.8	3	P:GO:0055085; C:GO:0016020; C:GO:0016021	P:transmembrane transport; C:membrane; C:integral component of membrane			IPR011701 (PFAM); G3DSA:1.20.1250.20 (GENE3D); PTHR10924:SF18 (PANTHER); PTHR10924 (PANTHER); IPR020846 (CDD); IPR020846 (SUPERFAMILY)	P:GO:0055085; C:GO:0016021	P:transmembrane transport; C:integral component of membrane	FLVC1_FELCA Feline leukemia virus subgroup C receptor-related 1 OS=Felis catus GN=FLVCR1 PE=1 SV=1	14	2.36e-36	0.5564	Unknown function	Transmembrane	7.59784	1	55.3364	1.89539	0.436436	2.2436	2.14161	0.648442	1.87565	0.281281(TRUE)	-9121.94
GMOY007432-RA	hypothetical protein	-1.08061	0.876787	2323.2	2149.9	dipeptidyl aminopeptidase 6 isoform X1	20	0	81.45	4	P:GO:0006508; C:GO:0016021; F:GO:0008236; F:GO:0004177	P:proteolysis; C:integral component of membrane; F:serine-type peptidase activity; F:aminopeptidase activity	EC:3.4.11	Acting on peptide bonds (peptidases)	IPR029058 (G3DSA:3.40.50.GENE3D); IPR001375 (PFAM); IPR002469 (PFAM); G3DSA:2.140.10.30 (GENE3D); mobidb-lite (MOBIDB_LITE); PTHR11731 (PANTHER); PTHR11731:SF175 (PANTHER); IPR029058 (SUPERFAMILY); SSF82171 (SUPERFAMILY)	P:GO:0006508; F:GO:0008236	P:proteolysis; F:serine-type peptidase activity	DPP10_HUMAN Inactive dipeptidyl peptidase 10 OS=Homo sapiens GN=DPP10 PE=1 SV=2	20	3.39e-103	0.4785	ZASP-like motif	Transmembrane	89.1791	1	1040.84	11.7206	0.640419	12.2181	12.2801	1.20896	12.1047	0.238639(TRUE)	-47931.4
GMOY007448-RA	hypothetical protein	-1.10587	0.962237	1315.1	1189.2	boule isoform X1	20	2.15e-52	85	11	F:GO:0000166; P:GO:0006417; C:GO:0005634; P:GO:0048137; C:GO:0005737; P:GO:0007140; P:GO:0046331; P:GO:0007476; F:GO:0003729; C:GO:0043204; P:GO:0008315	F:nucleotide binding; P:regulation of translation; C:nucleus; P:spermatocyte division; C:cytoplasm; P:male meiosis; P:lateral inhibition; P:imaginal disc-derived wing morphogenesis; F:mRNA binding; C:perikaryon; P:meiotic G2/MI transition			PTHR11176 (PANTHER); PTHR11176:SF11 (PANTHER)	no GO terms	no GO terms	BOULE_DROME boule OS=Drosophila melanogaster GN=bol PE=2 SV=1	1	8.76e-43	0.77	Fos transforming protein signature; bZIP transcription factor	No	17.8434	1	225.608	3.54275	0.478994	3.78368	3.80047	0.662083	3.54642	0.21962(TRUE)	-27612.2
GMOY007451-RA	hypothetical protein	-1.43895	0.845046	5294.4	3679.35	endocuticle structural glyco ABD-4	20	7.04e-103	83.65	4	P:GO:0040003; F:GO:0008010; P:GO:0022008; C:GO:0031012	P:chitin-based cuticle development; F:structural constituent of chitin-based larval cuticle; P:neurogenesis; C:extracellular matrix			IPR000618 (PRINTS); IPR000618 (PFAM); PTHR10380:SF159 (PANTHER); PTHR10380 (PANTHER); IPR000618 (PROSITE_PROFILES)	F:GO:0042302	F:structural constituent of cuticle	CUD2_SCHGR Endocuticle structural glyco bd-2 OS=Schistocerca gregaria PE=1 SV=1	20	2.93e-21	0.556	Unknown function	Signal_peptide	1.68776	1	20.1595	0.151977	0.0728532	0.183121	0.169477	0.0794854	0.180346	0.406006(TRUE)	-115703
GMOY007477-RA	hypothetical protein	1.53342	0.596001	274.55	421	isoform A	20	4.78e-81	69.85	1	P:GO:0051726	P:regulation of cell cycle			mobidb-lite (MOBIDB_LITE); PTHR14272:SF6 (PANTHER); PTHR14272 (PANTHER)	no GO terms	no GO terms	---NA---	0			Major Facilitator Superfamily	No	15.4785	1	80.0734	3.66792	0.587229	3.96023	3.95068	0.925411	3.7681	0.277978(TRUE)	-6823.44
GMOY007501-RA	hypothetical protein	-1.10671	0.741077	420.05	379.55	shootin-1 isoform X4	20	1.96e-152	76.75						G3DSA:1.20.120.330 (GENE3D); mobidb-lite (MOBIDB_LITE); mobidb-lite (MOBIDB_LITE)	no GO terms	no GO terms	---NA---	0			Dipeptidyl peptidase IV (DPP IV) N-terminal region; Prolyl oligopeptidase family	No	4.70878	1	20.6853	0.865311	0.265954	0.873311	0.845708	0.348614	0.873753	0.283183(TRUE)	-11192.2
GMOY007515-RA	hypothetical protein	1.35771	9.60415e-09	5246.15	7122.75	isoform A	20	2.97e-127	71.85	30	P:GO:0007391; P:GO:0008360; P:GO:0008340; P:GO:0008362; P:GO:0008544; P:GO:0007015; C:GO:0005794; P:GO:0007254; P:GO:0007298; P:GO:0048615; P:GO:0042060; P:GO:0035335; P:GO:0050778; P:GO:0046529; P:GO:0007561; P:GO:0071907; P:GO:0007422; P:GO:0046843; C:GO:0005783; P:GO:0046329; P:GO:0009306; P:GO:0048749; F:GO:0008579; P:GO:0046844; F:GO:0004725; P:GO:0043066; P:GO:0001736; P:GO:0034599; F:GO:00…	P:dorsal closure; P:regulation of cell shape; P:determination of adult lifespan; P:chitin-based embryonic cuticle biosynthetic process; P:epidermis development; P:actin filament organization; C:Golgi apparatus; P:JNK cascade; P:border follicle cell migration; P:embryonic anterior midgut (ectodermal) morphogenesis; P:wound healing; P:peptidyl-tyrosine dephosphorylation; P:positive regulation of im…	EC:3.1.3.16; EC:3.1.3.48; EC:3.1.3.41	Protein-serine/threonine phosphatase; Protein-tyrosine-phosphatase; 4-nitrophenylphosphatase	IPR020422 (SMART); IPR029021 (G3DSA:3.90.190.GENE3D); IPR000340 (PFAM); mobidb-lite (MOBIDB_LITE); IPR024950 (PANTHER); PTHR10159:SF433 (PANTHER); IPR000387 (PROSITE_PROFILES); IPR020422 (PROSITE_PROFILES); IPR020422 (CDD); IPR029021 (SUPERFAMILY)	P:GO:0006470; F:GO:0016791; P:GO:0016311; F:GO:0008138	P:protein dephosphorylation; F:phosphatase activity; P:dephosphorylation; F:protein tyrosine/serine/threonine phosphatase activity	DUS10_MOUSE Dual specificity phosphatase 10 OS=Mus musculus GN=Dusp10 PE=2 SV=2	20	7.26e-30	0.597	Unknown function	No	9.67074	1	45.141	0.499468	0.11932	0.50954	0.498278	0.121445	0.513032	0.304605(TRUE)	-104024
GMOY007542-RA	proline dehydrogenase	-1.11671	0.916644	44443.2	39798.3	proline dehydrogenase mitochondrial isoform X1	20	0	91.55	8	F:GO:0071949; F:GO:0004657; P:GO:0006537; P:GO:0007626; C:GO:0005759; P:GO:0042331; P:GO:0055114; P:GO:0006562	F:FAD binding; F:proline dehydrogenase activity; P:glutamate biosynthetic process; P:locomotory behavior; C:mitochondrial matrix; P:phototaxis; P:oxidation-reduction process; P:proline catabolic process	EC:1.5.99.8	Acting on the CH-NH group of donors	IPR002872 (PFAM); IPR029041 (G3DSA:3.20.20.GENE3D); IPR015659 (PANTHER); PTHR13914:SF8 (PANTHER); IPR029041 (SUPERFAMILY)	F:GO:0004657; P:GO:0006562	F:proline dehydrogenase activity; P:proline catabolic process	PROD_DROME Proline dehydrogenase mitochondrial OS=Drosophila melanogaster GN=slgA PE=1 SV=2	16	0	0.62	Proline dehydrogenase	No	166.847	1	526.595	2.50812	0.116474	2.44077	2.52506	0.197443	2.52453	0.218318(TRUE)	-712841
GMOY007544-RA	hypothetical protein	1.31517	0.496075	14836.6	19512.7	boule isoform X1	20	3.55e-37	97.15	11	F:GO:0000166; P:GO:0006417; C:GO:0005634; P:GO:0048137; C:GO:0005737; P:GO:0007140; P:GO:0046331; P:GO:0007476; F:GO:0003729; C:GO:0043204; P:GO:0008315	F:nucleotide binding; P:regulation of translation; C:nucleus; P:spermatocyte division; C:cytoplasm; P:male meiosis; P:lateral inhibition; P:imaginal disc-derived wing morphogenesis; F:mRNA binding; C:perikaryon; P:meiotic G2/MI transition			IPR000504 (SMART); G3DSA:3.30.70.330 (GENE3D); IPR000504 (PFAM); PTHR11176:SF11 (PANTHER); PTHR11176 (PANTHER); IPR000504 (PROSITE_PROFILES); IPR000504 (SUPERFAMILY)	F:GO:0003676	F:nucleic acid binding	BOULE_DROME boule OS=Drosophila melanogaster GN=bol PE=2 SV=1	20	3.04e-34	0.705	Chitin-binding type R&R domain signature; Insect cuticle protein signature	No	20.7351	1	758.57	2.19858	0.264301	2.0685	2.01853	0.32373	2.2407	0.336937(TRUE)	-250947
GMOY007574-RA	hypothetical protein	-1.01642	0.995776	27175.8	26736.8	RING finger nhl-1 isoform X1	20	0	87.8	8	P:GO:0030239; C:GO:0030018; F:GO:0004842; F:GO:0008270; P:GO:0046716; P:GO:0006941; P:GO:0016567; P:GO:0048747	P:myofibril assembly; C:Z disc; F:ubiquitin-protein transferase activity; F:zinc ion binding; P:muscle cell cellular homeostasis; P:striated muscle contraction; P:protein ubiquitination; P:muscle fiber development			IPR011042 (G3DSA:2.120.10.GENE3D); IPR001258 (PFAM); mobidb-lite (MOBIDB_LITE); mobidb-lite (MOBIDB_LITE); mobidb-lite (MOBIDB_LITE); PTHR24103 (PANTHER); PTHR24103:SF540 (PANTHER); IPR013017 (PROSITE_PROFILES); cd14954 (CDD); SSF101898 (SUPERFAMILY)	F:GO:0005515	F:protein binding	NHL1_CAEEL RING finger nhl-1 OS=Caenorhabditis elegans GN=nhl-1 PE=1 SV=2	20	2.54e-80	0.566	Unknown function	No	3.33265	1	28.8104	0.11774	0.0415843	0.111446	0.114712	0.0461475	0.122253	0.207808(TRUE)	-445118
GMOY007597-RA	hypothetical protein	1.09347	0.010085	10181.6	11133.3	serine threonine- phosphatase 2B catalytic subunit 1 isoform X1	20	0	91.15	10	C:GO:0005955; F:GO:0004723; P:GO:0016192; C:GO:0008021; P:GO:0006470; P:GO:0045088; P:GO:0072375; P:GO:0030431; P:GO:0071731; P:GO:0007269	C:calcineurin complex; F:calcium-dependent protein serine/threonine phosphatase activity; P:vesicle-mediated transport; C:synaptic vesicle; P:protein dephosphorylation; P:regulation of innate immune response; P:medium-term memory; P:sleep; P:response to nitric oxide; P:neurotransmitter secretion	EC:3.1.3.16; EC:3.1.3.41	Protein-serine/threonine phosphatase; 4-nitrophenylphosphatase	IPR006186 (PRINTS); IPR006186 (SMART); IPR004843 (PFAM); IPR029052 (G3DSA:3.60.21.GENE3D); mobidb-lite (MOBIDB_LITE); mobidb-lite (MOBIDB_LITE); mobidb-lite (MOBIDB_LITE); PTHR11668:SF303 (PANTHER); PTHR11668 (PANTHER); cd07416 (CDD); IPR029052 (SUPERFAMILY)	F:GO:0016787	F:hydrolase activity	PP2B1_DROME Serine threonine- phosphatase 2B catalytic subunit 1 OS=Drosophila melanogaster GN= 1 PE=2 SV=2	20	0	0.7825	Unknown function	No	25.9292	1	227.533	1.41965	0.18511	1.53692	1.49602	0.242128	1.38264	0.364865(TRUE)	-181339
GMOY007600-RA	hypothetical protein	1.3634	0.680383	2456.25	3348.85	isoform A	20	0	74.4	5	F:GO:0004722; C:GO:0005634; F:GO:0004725; P:GO:0035335; F:GO:0008138	F:protein serine/threonine phosphatase activity; C:nucleus; F:protein tyrosine phosphatase activity; P:peptidyl-tyrosine dephosphorylation; F:protein tyrosine/serine/threonine phosphatase activity	EC:3.1.3.16; EC:3.1.3.48; EC:3.1.3.41	Protein-serine/threonine phosphatase; Protein-tyrosine-phosphatase; 4-nitrophenylphosphatase	IPR003595 (SMART); IPR020422 (SMART); IPR029260 (PFAM); IPR029021 (G3DSA:3.90.190.GENE3D); IPR000340 (PFAM); IPR029021 (G3DSA:3.90.190.GENE3D); mobidb-lite (MOBIDB_LITE); mobidb-lite (MOBIDB_LITE); mobidb-lite (MOBIDB_LITE); mobidb-lite (MOBIDB_LITE); mobidb-lite (MOBIDB_LITE); mobidb-lite (MOBIDB_LITE); mobidb-lite (MOBIDB_LITE); PTHR23339 (PANTHER); IPR026070 (PTHR23339:PANTHER); IPR000387 (PRO…	F:GO:0004721; P:GO:0007096; P:GO:0006470; F:GO:0016791; P:GO:0016311; F:GO:0008138	F:phosphoprotein phosphatase activity; P:regulation of exit from mitosis; P:protein dephosphorylation; F:phosphatase activity; P:dephosphorylation; F:protein tyrosine/serine/threonine phosphatase activity	CC14A_MOUSE Dual specificity phosphatase CDC14A OS=Mus musculus GN=Cdc14a PE=2 SV=2	20	2.19e-128	0.5815	Dual specificity phosphatase, catalytic domain, Tyrosine specific protein phosphatases active site, Protein tyrosine phosphatase, catalytic domain motif	No	13.0598	1	42.8414	0.708474	0.15947	0.788139	0.784559	0.187162	0.718735	0.155556(TRUE)	-55242.8
GMOY007623-RA	hypothetical protein	1.00767	1	1909.45	1924.1	CG5976	20	5.05e-146	78.8	4	F:GO:0016603; C:GO:0005739; P:GO:0017186; C:GO:0005576	F:glutaminyl-peptide cyclotransferase activity; C:mitochondrion; P:peptidyl-pyroglutamic acid biosynthetic process, using glutaminyl-peptide cyclotransferase; C:extracellular region	EC:2.3.2.5	Glutaminyl-peptide cyclotransferase	G3DSA:3.40.630.10 (GENE3D); IPR007484 (PFAM); PTHR12283 (PANTHER); cd03880 (CDD); SSF53187 (SUPERFAMILY)	no GO terms	no GO terms	QPCT_HUMAN Glutaminyl-peptide cyclotransferase OS=Homo sapiens GN=QPCT PE=1 SV=1	13	3.82e-63	0.6023	Peptidase family M28	No	2.16171	1	7.83099	0.154605	0.0818066	0.157738	0.160696	0.0958544	0.154081	0.304304(TRUE)	-48527.8
GMOY007647-RA	hypothetical protein	-1.98096	0.140664	447.4	225.85	lipase 1	20	3.09e-164	69.45	4	F:GO:0016788; P:GO:0016042; P:GO:0006629; F:GO:0016787	F:hydrolase activity, acting on ester bonds; P:lipid catabolic process; P:lipid metabolic process; F:hydrolase activity			IPR000073 (PFAM); IPR029058 (G3DSA:3.40.50.GENE3D); PTHR11005 (PANTHER); PTHR11005:SF57 (PANTHER); IPR029058 (SUPERFAMILY)	no GO terms	no GO terms	LIP1_DROME Lipase 1 OS=Drosophila melanogaster GN=Lip1 PE=2 SV=2	20	1.49e-102	0.5295	Tyrosine specific protein phosphatases family profile; Dual specificity phosphatase, catalytic domain	No	10.2256	1	95.2287	2.54627	0.466017	3.07363	3.06979	0.742649	2.60446	0.213914(TRUE)	-11698.7
GMOY007662-RA	hypothetical protein	-1.16673	0.71711	20714.2	17754	PREDICTED: uncharacterized protein LOC101899481	4	0	44.5						IPR011989 (G3DSA:1.25.10.GENE3D); mobidb-lite (MOBIDB_LITE); mobidb-lite (MOBIDB_LITE); mobidb-lite (MOBIDB_LITE)	no GO terms	no GO terms	---NA---	0			Unknown function	No	18.0271	1	52.9628	0.346758	0.0704043	0.361931	0.36	0.0651897	0.360481	0.269169(TRUE)	-388669
GMOY007670-RA	hypothetical protein	-1.17916	0.742245	17622.2	14944.6	aspartyl asparaginyl beta-hydroxylase	20	0	71.45	1	C:GO:0012505	C:endomembrane system			IPR019734 (SMART); IPR011990 (G3DSA:1.25.40.GENE3D); IPR007803 (PFAM); IPR019734 (PFAM); IPR027443 (G3DSA:2.60.120.GENE3D); G3DSA:1.25.40.120 (GENE3D); PF14559 (PFAM); mobidb-lite (MOBIDB_LITE); mobidb-lite (MOBIDB_LITE); mobidb-lite (MOBIDB_LITE); mobidb-lite (MOBIDB_LITE); PTHR12366:SF35 (PANTHER); PTHR12366 (PANTHER); IPR013026 (PROSITE_PROFILES); IPR011990 (SUPERFAMILY); SSF51197 (SUPERFAMILY)	F:GO:0005515; P:GO:0018193	F:protein binding; P:peptidyl-amino acid modification	ASPH_HUMAN Aspartyl asparaginyl beta-hydroxylase OS=Homo sapiens GN=ASPH PE=1 SV=3	12	1.67e-126	0.5217	RNA recognition motif	Transmembrane	8.49106	1	55.2499	0.272419	0.0669787	0.305283	0.292978	0.0805783	0.27258	0.245345(TRUE)	-310597
GMOY007681-RA	hypothetical protein	1.02176	1	2164.3	2211.4	peptidyl-prolyl cis-trans isomerase G	16	1.04e-79	65.94	3	P:GO:0008150; C:GO:0005575; F:GO:0003674	P:biological_process; C:cellular_component; F:molecular_function			mobidb-lite (MOBIDB_LITE); mobidb-lite (MOBIDB_LITE); mobidb-lite (MOBIDB_LITE); mobidb-lite (MOBIDB_LITE); mobidb-lite (MOBIDB_LITE)	no GO terms	no GO terms	---NA---	0			NHL repeat profile.	No	35.763	1	189.008	3.259	0.324382	3.31045	3.3676	0.46629	3.29352	0.424825(TRUE)	-44764.1
GMOY007683-RA	hypothetical protein	-1.12536	0.916644	632.9	562.4	DNA-directed RNA polymerase II subunit RPB1	20	1.1e-63	75.2	3	P:GO:0040003; F:GO:0008010; C:GO:0031012	P:chitin-based cuticle development; F:structural constituent of chitin-based larval cuticle; C:extracellular matrix			IPR000618 (PFAM); mobidb-lite (MOBIDB_LITE); PTHR10380:SF170 (PANTHER); PTHR10380 (PANTHER); IPR000618 (PROSITE_PROFILES)	F:GO:0042302	F:structural constituent of cuticle	CUP7_DROME Pupal cuticle Edg-78E OS=Drosophila melanogaster GN=Edg78E PE=1 SV=1	10	5.3e-07	0.501	Insect cuticle protein, Chitin-binding type R&R domain profile.	No	1.18739	1	4.88455	0.160784	0.108938	0.193171	0.183207	0.105243	0.163724	0.337137(TRUE)	-20013.9
GMOY007689-RA	hypothetical protein	1.34576	0.916644	126.1	169.7	serine-arginine kinase at isoform H	20	9.6e-123	84.25	8	F:GO:0005524; C:GO:0048786; C:GO:0016021; P:GO:0007268; P:GO:0048789; F:GO:0004674; P:GO:0006468; P:GO:0042742	F:ATP binding; C:presynaptic active zone; C:integral component of membrane; P:chemical synaptic transmission; P:cytoskeletal matrix organization at active zone; F:protein serine/threonine kinase activity; P:protein phosphorylation; P:defense response to bacterium	EC:2.7.11	Transferring phosphorus-containing groups	IPR000719 (SMART); G3DSA:3.30.200.20 (GENE3D); IPR000719 (PFAM); G3DSA:1.10.510.10 (GENE3D); mobidb-lite (MOBIDB_LITE); mobidb-lite (MOBIDB_LITE); mobidb-lite (MOBIDB_LITE); PTHR24055:SF257 (PANTHER); PTHR24055 (PANTHER); IPR000719 (PROSITE_PROFILES); IPR011009 (SUPERFAMILY)	F:GO:0005524; F:GO:0004672; P:GO:0006468	F:ATP binding; F:protein kinase activity; P:protein phosphorylation	SRPK3_HUMAN SRSF kinase 3 OS=Homo sapiens GN=SRPK3 PE=1 SV=2	20	3.16e-72	0.645	Serine/threonine specific protein phosphatases signature; Protein phosphatase 2A homologues, catalytic domain; Calcineurin-like phosphoesterase	No	2.65493	1	178.557	2.27143	0.864064	5.59681	5.77161	2.42732	2.85972	0.304505(TRUE)	-3329.56
GMOY007715-RA	hypothetical protein	1.40367	0.648053	4610.15	6471.15	eukaryotic translation initiation factor 4H isoform X2	20	6.18e-16	94.15	6	F:GO:0000166; F:GO:0003743; C:GO:0005829; F:GO:0003729; P:GO:0006413; C:GO:0005875	F:nucleotide binding; F:translation initiation factor activity; C:cytosol; F:mRNA binding; P:translational initiation; C:microtubule associated complex			no IPS match	no IPS match	no IPS match	IF4H_PONAB Eukaryotic translation initiation factor 4H OS=Pongo abelii GN=EIF4H PE=2 SV=1	5	0.000197	0.746	alpha/beta hydrolase fold; Partial alpha/beta-hydrolase lipase region	No	6.73664	1	29.7084	0.388582	0.105277	0.379185	0.350457	0.116228	0.388521	0.263964(TRUE)	-93990.4
GMOY007733-RA	hypothetical protein	1.07147	1	2179.15	2334.9	isoform A	20	5.34e-155	82.35	2	C:GO:0016021; F:GO:0016787	C:integral component of membrane; F:hydrolase activity			mobidb-lite (MOBIDB_LITE); mobidb-lite (MOBIDB_LITE); PTHR41155:SF2 (PANTHER); PTHR41155 (PANTHER)	no GO terms	no GO terms	---NA---	0			Aspartyl/Asparaginyl beta-hydroxylase; Tetratricopeptide repeats	Transmembrane	4.86079	1	22.3981	0.387949	0.133693	0.361491	0.364248	0.135813	0.396012	0.206907(TRUE)	-53781.6
GMOY007737-RA	hypothetical protein	-2.0584	0.773302	114.55	55.65	kinase 4-	6	4.86e-34	68.5	2	C:GO:0016020; C:GO:0016021	C:membrane; C:integral component of membrane			G3DSA:1.10.110.10 (GENE3D); mobidb-lite (MOBIDB_LITE); mobidb-lite (MOBIDB_LITE)	no GO terms	no GO terms	---NA---	0			Unknown function	No	8.68135	1	74.5179	3.58597	0.713101	4.67682	4.6315	1.32353	3.76193	0.175175(TRUE)	-3571.91
GMOY007746-RA	troponin	1.10481	3.66657e-10	37000.4	40878.5	troponin I isoform X9	20	1.87e-66	90.05	10	C:GO:0005634; P:GO:0046716; P:GO:0060047; P:GO:0007519; P:GO:0007629; P:GO:0000280; P:GO:0007399; P:GO:0045214; C:GO:0005861; P:GO:0048738	C:nucleus; P:muscle cell cellular homeostasis; P:heart contraction; P:skeletal muscle tissue development; P:flight behavior; P:nuclear division; P:nervous system development; P:sarcomere organization; C:troponin complex; P:cardiac muscle tissue development			G3DSA:1.20.5.350 (GENE3D); IPR001978 (PFAM); G3DSA:1.20.5.350 (GENE3D); mobidb-lite (MOBIDB_LITE); PTHR13738 (PANTHER); SSF90250 (SUPERFAMILY); SSF90250 (SUPERFAMILY); SSF90250 (SUPERFAMILY); SSF90250 (SUPERFAMILY)	C:GO:0005861	C:troponin complex	TNNI_DROME Troponin I OS=Drosophila melanogaster GN=wupA PE=2 SV=3	20	5.76e-51	0.696	Serine/Threonine protein kinases, catalytic domain; Protein kinases ATP-binding region signature; Protein kinase domain	Transmembrane	1.24691	1	8.12081	0.0325931	0.018891	0.0339009	0.0337482	0.0173295	0.0333692	0.241642(TRUE)	-658657
GMOY007755-RA	hypothetical protein	1.1815	0.986659	3309.45	3910.1	isoform E	20	1.76e-134	85.75	5	F:GO:0004842; F:GO:0008270; P:GO:0000209; C:GO:0016021; C:GO:0071797	F:ubiquitin-protein transferase activity; F:zinc ion binding; P:protein polyubiquitination; C:integral component of membrane; C:LUBAC complex			G3DSA:2.20.25.20 (GENE3D); IPR026254 (PANTHER); SSF57850 (SUPERFAMILY)	F:GO:0004842; C:GO:0071797	F:ubiquitin-protein transferase activity; C:LUBAC complex	RNF31_HUMAN E3 ubiquitin- ligase RNF31 OS=Homo sapiens GN=RNF31 PE=1 SV=1	2	9.64e-50	0.56	Unknown function	No	11.7522	1	102.201	1.05342	0.20449	1.08152	1.12439	0.248819	1.08414	0.350851(TRUE)	-71839.4
GMOY007756-RA	hypothetical protein	-1.24795	0.363902	1105.25	885.65	serine threonine- kinase SBK1	20	0	85.5	4	F:GO:0005524; P:GO:0010906; F:GO:0004672; P:GO:0006468	F:ATP binding; P:regulation of glucose metabolic process; F:protein kinase activity; P:protein phosphorylation			IPR000719 (SMART); IPR000719 (PFAM); G3DSA:3.30.200.20 (GENE3D); G3DSA:1.10.510.10 (GENE3D); mobidb-lite (MOBIDB_LITE); PTHR24359 (PANTHER); PTHR24359:SF24 (PANTHER); IPR000719 (PROSITE_PROFILES); IPR011009 (SUPERFAMILY)	F:GO:0005524; F:GO:0004672; P:GO:0006468	F:ATP binding; F:protein kinase activity; P:protein phosphorylation	SBK1_DANRE Serine threonine- kinase SBK1 OS=Danio rerio GN=sbk1 PE=1 SV=1	20	1.33e-53	0.484	Unknown function	No	1.49748	1	6.13362	0.154597	0.0975827	0.187939	0.175232	0.0998316	0.159922	0.249449(TRUE)	-29905.3
GMOY007776-RA	hypothetical protein	1.01736	1	636.65	647.7	CG9194	20	0	68.75	4	P:GO:0071805; P:GO:0046331; C:GO:0016021; F:GO:0005267	P:potassium ion transmembrane transport; P:lateral inhibition; C:integral component of membrane; F:potassium channel activity			G3DSA:1.10.287.70 (GENE3D); IPR013099 (PFAM); G3DSA:1.10.287.70 (GENE3D); mobidb-lite (MOBIDB_LITE); mobidb-lite (MOBIDB_LITE); mobidb-lite (MOBIDB_LITE); mobidb-lite (MOBIDB_LITE); PTHR11003:SF158 (PANTHER); PTHR11003 (PANTHER); SSF81324 (SUPERFAMILY)	no GO terms	no GO terms	KCNK3_HUMAN Potassium channel subfamily K member 3 OS=Homo sapiens GN=KCNK3 PE=1 SV=1	20	7.77e-12	0.5725	Unknown function	No	1.42217	1	6.53849	0.212567	0.126544	0.234681	0.23189	0.139764	0.222571	0.26997(TRUE)	-17389.6
GMOY007786-RA	hypothetical protein	1.15616	0.461779	1783.8	2062.35	zinc finger 572	20	1.4e-167	61.15	1	C:GO:0000228	C:nuclear chromosome			IPR013087 (SMART); PF00096 (PFAM); G3DSA:3.30.160.60 (GENE3D); G3DSA:3.30.160.60 (GENE3D); IPR013083 (G3DSA:3.30.40.GENE3D); G3DSA:3.30.160.60 (GENE3D); G3DSA:3.30.160.60 (GENE3D); IPR013083 (G3DSA:3.30.40.GENE3D); G3DSA:3.30.160.60 (GENE3D); mobidb-lite (MOBIDB_LITE); PTHR24387:SF231 (PANTHER); PTHR24387 (PANTHER); IPR013087 (PROSITE_PROFILES); IPR013087 (SUPERFAMILY); IPR013087 (SUPERFAMILY); I…	F:GO:0003676	F:nucleic acid binding	SCRT1_MOUSE Transcriptional repressor scratch 1 OS=Mus musculus GN=Scrt1 PE=1 SV=1	20	1.29e-56	0.6975	Troponin	No	10.2056	1	76.9179	1.24087	0.254521	1.30793	1.32916	0.313694	1.32466	0.224224(TRUE)	-39082.7
GMOY007790-RA	hypothetical protein	1.26015	0.0584551	9373.65	11812.2	homeodomain-interacting kinase 2 isoform X1	20	0	87.9	18	P:GO:0035265; P:GO:0035332; P:GO:0008587; P:GO:0043067; P:GO:0008586; P:GO:0042332; F:GO:0008013; F:GO:0008134; F:GO:0004674; P:GO:0006468; P:GO:0045747; P:GO:0048749; C:GO:0005634; F:GO:0005524; P:GO:0010628; C:GO:0016021; P:GO:0030177; P:GO:0050821	P:organ growth; P:positive regulation of hippo signaling; P:imaginal disc-derived wing margin morphogenesis; P:regulation of programmed cell death; P:imaginal disc-derived wing vein morphogenesis; P:gravitaxis; F:beta-catenin binding; F:transcription factor binding; F:protein serine/threonine kinase activity; P:protein phosphorylation; P:positive regulation of Notch signaling pathway; P:compound …	EC:2.7.11	Transferring phosphorus-containing groups	IPR000719 (SMART); G3DSA:3.30.200.20 (GENE3D); G3DSA:1.10.510.10 (GENE3D); IPR000719 (PFAM); mobidb-lite (MOBIDB_LITE); mobidb-lite (MOBIDB_LITE); mobidb-lite (MOBIDB_LITE); mobidb-lite (MOBIDB_LITE); mobidb-lite (MOBIDB_LITE); mobidb-lite (MOBIDB_LITE); mobidb-lite (MOBIDB_LITE); mobidb-lite (MOBIDB_LITE); mobidb-lite (MOBIDB_LITE); mobidb-lite (MOBIDB_LITE); mobidb-lite (MOBIDB_LITE); mobidb-li…	F:GO:0005524; F:GO:0004672; P:GO:0006468	F:ATP binding; F:protein kinase activity; P:protein phosphorylation	HIPK2_MESAU Homeodomain-interacting kinase 2 OS=Mesocricetus auratus GN=Hipk2 PE=1 SV=2	20	0	0.6925	Unknown function	No	5.9876	1	42.3428	0.287792	0.0907822	0.330727	0.320635	0.0915951	0.304485	0.431431(TRUE)	-177144
GMOY007794-RA	hypothetical protein	-1.08906	0.916644	487.9	448	calcium uniporter mitochondrial isoform X1	20	4.86e-174	77.6	6	C:GO:0031305; C:GO:1990246; P:GO:0036444; F:GO:0005262; P:GO:0051560; F:GO:0015292	C:integral component of mitochondrial inner membrane; C:uniplex complex; P:mitochondrial calcium uptake; F:calcium channel activity; P:mitochondrial calcium ion homeostasis; F:uniporter activity			IPR006769 (PFAM); mobidb-lite (MOBIDB_LITE); PTHR13462:SF28 (PANTHER); PTHR13462 (PANTHER)	no GO terms	no GO terms	MCU_DANRE Calcium uniporter mitochondrial OS=Danio rerio GN=mcu PE=2 SV=1	11	1.02e-97	0.5755	Protein kinase domain; Serine/Threonine protein kinases catalytic and active-site signature.	No	2.64965	1	12.2073	0.450942	0.190635	0.499889	0.48337	0.221024	0.469962	0.247447(TRUE)	-13253.3
GMOY007799-RA	hypothetical protein	-1.00328	1	735.15	732.75	PREDICTED: uncharacterized protein DDB_G0283697	12	2.83e-57	55.83	5	P:GO:0008150; C:GO:0016020; C:GO:0016021; C:GO:0005575; F:GO:0003674	P:biological_process; C:membrane; C:integral component of membrane; C:cellular_component; F:molecular_function			mobidb-lite (MOBIDB_LITE); mobidb-lite (MOBIDB_LITE); mobidb-lite (MOBIDB_LITE); mobidb-lite (MOBIDB_LITE)	no GO terms	no GO terms	---NA---	0			Ion channel	No	26.3705	1	200.931	5.02791	0.523572	5.47899	5.39568	0.941345	5.06542	0.281682(TRUE)	-16989.9
GMOY007800-RA	hypothetical protein	1.08365	1	13822.7	14978.9	trichohyalin isoform X1	20	5e-173	60.9	1	P:GO:0050832	P:defense response to fungus			mobidb-lite (MOBIDB_LITE); mobidb-lite (MOBIDB_LITE); mobidb-lite (MOBIDB_LITE); mobidb-lite (MOBIDB_LITE); mobidb-lite (MOBIDB_LITE); mobidb-lite (MOBIDB_LITE); mobidb-lite (MOBIDB_LITE); mobidb-lite (MOBIDB_LITE); mobidb-lite (MOBIDB_LITE); mobidb-lite (MOBIDB_LITE); mobidb-lite (MOBIDB_LITE); mobidb-lite (MOBIDB_LITE)	no GO terms	no GO terms	---NA---	0			Zinc finger, C2H2 type	Transmembrane	12.641	1	76.84	0.422951	0.0989145	0.49329	0.507838	0.109936	0.425779	0.161261(TRUE)	-252528
GMOY007801-RA	adaptor protein enigma	1.15804	0.916644	51194.5	59285.4	four and a half LIM domains 2 isoform X10	20	1.97e-162	87.5	2	F:GO:0008270; P:GO:0050832	F:zinc ion binding; P:defense response to fungus			IPR001781 (SMART); G3DSA:2.10.110.10 (GENE3D); G3DSA:2.10.110.10 (GENE3D); G3DSA:2.10.110.10 (GENE3D); IPR001781 (PFAM); PTHR24205 (PANTHER); PTHR24205:SF12 (PANTHER); IPR001781 (PROSITE_PROFILES); cd09432 (CDD); cd09430 (CDD); SSF57716 (SUPERFAMILY); SSF57716 (SUPERFAMILY); SSF57716 (SUPERFAMILY)	F:GO:0008270	F:zinc ion binding	FHL2_RAT Four and a half LIM domains 2 OS=Rattus norvegicus GN=Fhl2 PE=1 SV=1	20	1.38e-65	0.647	Protein kinases ATP-binding region signature; Serine/Threonine protein kinases active-site signature; Protein kinase domain profile; Protein kinase domain profile.	Signal_peptide	4.04312	1	53.6638	0.126233	0.0434472	0.138726	0.133384	0.0418841	0.144322	0.174875(TRUE)	-779598
GMOY007823-RA	hypothetical protein	-1.04754	1	1712.05	1634.35	isoform A	20	0	74.7	3	P:GO:0010629; F:GO:0008270; F:GO:0042826	P:negative regulation of gene expression; F:zinc ion binding; F:histone deacetylase binding			G3DSA:3.90.1410.10 (GENE3D); IPR002893 (PFAM); IPR001214 (PFAM); PTHR12197:SF217 (PANTHER); PTHR12197 (PANTHER); IPR002893 (PROSITE_PROFILES); IPR001214 (PROSITE_PROFILES); SSF82199 (SUPERFAMILY); SSF144232 (SUPERFAMILY)	F:GO:0005515	F:protein binding	MSTAA_DROME isoform A OS=Drosophila melanogaster GN=msta PE=2 SV=3	17	7.34e-29	0.4771	Protein of unknown function, DUF607	No	1.65304	1	7.97607	0.154812	0.0862719	0.171733	0.159179	0.0948149	0.163487	0.277077(TRUE)	-44357.8
GMOY007835-RA	hypothetical protein	1.20784	0.970588	798.2	964.1	RNA-binding Musashi homolog Rbp6 isoform X1	20	1.08e-83	91.5	5	C:GO:0005844; F:GO:0000166; C:GO:0005737; F:GO:0008266; P:GO:0048864	C:polysome; F:nucleotide binding; C:cytoplasm; F:poly(U) RNA binding; P:stem cell development			IPR000504 (SMART); G3DSA:3.30.70.330 (GENE3D); IPR000504 (PFAM); G3DSA:3.30.70.330 (GENE3D); mobidb-lite (MOBIDB_LITE); PTHR24012:SF608 (PANTHER); PTHR24012 (PANTHER); IPR000504 (PROSITE_PROFILES); IPR034130 (CDD); IPR000504 (SUPERFAMILY)	F:GO:0003676; F:GO:0003723	F:nucleic acid binding; F:RNA binding	MSIR6_DROME RNA-binding Musashi homolog Rbp6 OS=Drosophila melanogaster GN=Rbp6 PE=2 SV=3	20	6.51e-82	0.69	Unknown function	No	23.1987	1	189.711	4.02073	0.492363	4.66147	4.54139	0.791421	4.02327	0.366567(TRUE)	-20325.5
GMOY007851-RA	hypothetical protein	1.2768	0.0394751	6594.9	8420.35	dnaJ homolog 1 isoform X1	20	2.74e-154	91.5	2	F:GO:0051082; P:GO:0006457	F:unfolded protein binding; P:protein folding			no IPS match	no IPS match	no IPS match	DNAJ1_DROME homolog 1 OS=Drosophila melanogaster GN= -1 PE=1 SV=3	20	1.35e-80	0.597	Unknown function	No	1.03072	1	15.1132	0.0911078	0.0599718	0.117721	0.100807	0.0667148	0.104149	0.378378(TRUE)	-135158
GMOY007871-RA	hypothetical protein	1.05764	1	1869.25	1977	isoform A	20	1.2e-134	80.1	3	P:GO:0045475; P:GO:0000902; C:GO:0016021	P:locomotor rhythm; P:cell morphogenesis; C:integral component of membrane			IPR001507 (SMART); mobidb-lite (MOBIDB_LITE); PTHR22907:SF47 (PANTHER); PTHR22907 (PANTHER); IPR001507 (PROSITE_PROFILES)	no GO terms	no GO terms	---NA---	0			LIM zinc-binding domain signature.	Transmembrane	3.76158	1	26.296	0.409907	0.152107	0.470206	0.443371	0.17255	0.428045	0.196396(TRUE)	-41150.5
GMOY007929-RA	hypothetical protein	-1.61176	0.205331	95.9	59.5	activating signal cointegrator 1 complex subunit 2 homolog	20	1.1e-74	87	5	C:GO:0005615; P:GO:0040003; F:GO:0008010; P:GO:0019233; C:GO:0031012	C:extracellular space; P:chitin-based cuticle development; F:structural constituent of chitin-based larval cuticle; P:sensory perception of pain; C:extracellular matrix			IPR000618 (PFAM); mobidb-lite (MOBIDB_LITE); mobidb-lite (MOBIDB_LITE); PTHR10380 (PANTHER); PTHR10380:SF162 (PANTHER); IPR000618 (PROSITE_PROFILES)	F:GO:0042302	F:structural constituent of cuticle	CUO6_BLACR Cuticle 6 OS=Blaberus craniifer PE=1 SV=1	2	3.24e-06	0.5	Zinc finger MYND-type signature; SET domain	Signal_peptide	1.15081	1	7.80583	0.48727	0.324924	0.586485	0.615296	0.405704	0.5742	0.263664(TRUE)	-3226.51
GMOY007948-RA	hypothetical protein	1.4738	0.0110015	1833.9	2702.8	neuropilin and tolloid- isoform A	20	4.18e-134	77.6	12	P:GO:0007528; P:GO:0035187; P:GO:0001941; P:GO:0007274; P:GO:0060361; P:GO:0097106; P:GO:0046331; P:GO:0097688; P:GO:0051726; C:GO:0008328; P:GO:0030510; C:GO:0097482	P:neuromuscular junction development; P:hatching behavior; P:postsynaptic membrane organization; P:neuromuscular synaptic transmission; P:flight; P:postsynaptic density organization; P:lateral inhibition; P:glutamate receptor clustering; P:regulation of cell cycle; C:ionotropic glutamate receptor complex; P:regulation of BMP signaling pathway; C:muscle cell postsynaptic density			IPR000859 (SMART); IPR000859 (G3DSA:2.60.120.GENE3D); IPR000859 (G3DSA:2.60.120.GENE3D); IPR000859 (PFAM); mobidb-lite (MOBIDB_LITE); mobidb-lite (MOBIDB_LITE); PTHR10127 (PANTHER); IPR028868 (PTHR10127:PANTHER); IPR000859 (PROSITE_PROFILES); IPR000859 (CDD); IPR000859 (CDD); IPR000859 (SUPERFAMILY); IPR000859 (SUPERFAMILY)	P:GO:2000312	P:regulation of kainate selective glutamate receptor activity	NETO1_HUMAN Neuropilin and tolloid 1 OS=Homo sapiens GN=NETO1 PE=2 SV=2	20	2.25e-27	0.4485	RNA recognition motif	Transmembrane	19.626	1	275.191	3.05542	0.456913	3.9112	4.02092	0.589414	3.12916	0.307407(TRUE)	-40216.1
GMOY007967-RA	hypothetical protein	1.68843	0.493374	1068.45	1804	neuroligin isoform D	20	0	74.2	4	P:GO:0051124; C:GO:0016021; C:GO:0031594; F:GO:0016787	P:synaptic growth at neuromuscular junction; C:integral component of membrane; C:neuromuscular junction; F:hydrolase activity			IPR002018 (PFAM); IPR029058 (G3DSA:3.40.50.GENE3D); IPR029058 (G3DSA:3.40.50.GENE3D); mobidb-lite (MOBIDB_LITE); mobidb-lite (MOBIDB_LITE); mobidb-lite (MOBIDB_LITE); PTHR11559:SF307 (PANTHER); PTHR11559 (PANTHER); IPR029058 (SUPERFAMILY)	no GO terms	no GO terms	NLGNY_HUMAN Neuroligin- Y-linked OS=Homo sapiens GN=NLGN4Y PE=2 SV=1	20	6.27e-57	0.5185	DnaJ molecular chaperone homology domain	Signal_peptide	11.352	1	371.949	3.98824	0.627754	5.2004	4.8336	1.09866	4.10945	0.276577(TRUE)	-21668.4
GMOY008003-RA	chromosome bows	1.12572	1	620.8	698.85	CLIP-associating	20	0	77.15	23	P:GO:0035099; P:GO:0007282; P:GO:0019827; P:GO:0040001; C:GO:0035371; P:GO:0007411; C:GO:0000776; C:GO:0045169; C:GO:0005875; P:GO:0046602; F:GO:0008017; C:GO:0030426; F:GO:0005525; P:GO:0030723; C:GO:0005634; P:GO:0000022; P:GO:0051225; C:GO:0005813; C:GO:0045172; P:GO:0046580; C:GO:0005827; P:GO:0016325; P:GO:0051315	P:hemocyte migration; P:cystoblast division; P:stem cell population maintenance; P:establishment of mitotic spindle localization; C:microtubule plus-end; P:axon guidance; C:kinetochore; C:fusome; C:microtubule associated complex; P:regulation of mitotic centrosome separation; F:microtubule binding; C:growth cone; F:GTP binding; P:ovarian fusome organization; C:nucleus; P:mitotic spindle elongatio…			IPR034085 (SMART); IPR011989 (G3DSA:1.25.10.GENE3D); IPR024395 (PFAM); IPR011989 (G3DSA:1.25.10.GENE3D); mobidb-lite (MOBIDB_LITE); mobidb-lite (MOBIDB_LITE); mobidb-lite (MOBIDB_LITE); mobidb-lite (MOBIDB_LITE); mobidb-lite (MOBIDB_LITE); IPR028399 (PTHR21567:PANTHER); PTHR21567 (PANTHER); IPR021133 (PROSITE_PROFILES); IPR016024 (SUPERFAMILY)	F:GO:0043515; C:GO:0005828; F:GO:0051010; C:GO:0005881; F:GO:0005488	F:kinetochore binding; C:kinetochore microtubule; F:microtubule plus-end binding; C:cytoplasmic microtubule; F:binding	CLASP_DROME CLIP-associating OS=Drosophila melanogaster GN=chb PE=1 SV=1	20	0	0.533	CLASP N terminal, HEAT repeat profile.	No	2.43309	1	9.08801	0.477889	0.219978	0.515932	0.532845	0.253658	0.513492	0.402703(TRUE)	-8312.34
GMOY008016-RA	hypothetical protein	-1.10021	1	26424.2	24017.4	---NA---									no IPS match	no IPS match	no IPS match	---NA---	0			Zona pellucida-like domain	Transmembrane	25.4198	1	121.717	0.570747	0.0819209	0.518126	0.530701	0.0850061	0.573514	0.178679(TRUE)	-554818
GMOY008021-RA	homothorax	1.00079	1	1519.95	1521.15	isoform F	20	2.22e-40	76.05	24	P:GO:0007480; P:GO:0042659; P:GO:0010092; P:GO:0007383; P:GO:0007432; P:GO:0007476; P:GO:0048735; P:GO:0090098; P:GO:0007422; F:GO:0008134; P:GO:0007420; P:GO:0045664; P:GO:0045944; P:GO:0060323; P:GO:0007525; P:GO:0007479; C:GO:0005634; C:GO:0005667; P:GO:0001752; P:GO:0072002; F:GO:0003705; C:GO:0005829; P:GO:0034504; F:GO:0035326	P:imaginal disc-derived leg morphogenesis; P:regulation of cell fate specification; P:specification of animal organ identity; P:specification of segmental identity, antennal segment; P:salivary gland boundary specification; P:imaginal disc-derived wing morphogenesis; P:haltere morphogenesis; P:positive regulation of decapentaplegic signaling pathway; P:peripheral nervous system development; F:tra…			no IPS match	no IPS match	no IPS match	HTH_DROME Homeobox homothorax OS=Drosophila melanogaster GN=hth PE=1 SV=1	20	5.21e-39	0.7245	Chitin-binding type R&R domain profile; Insect cuticle protein	No	10.4878	1	174.519	1.94221	0.395199	2.28379	2.19096	0.515246	2.01462	0.208208(TRUE)	-34898.5
GMOY008039-RA	hypothetical protein	1.48286	0.852927	618.3	916.85	---NA---									no IPS match	no IPS match	no IPS match	---NA---	0			CUB domain; Domain first found in C1r, C1s, uEGF, and bone morphogenetic protein.	Signal_peptide, Transmembrane	1.3815	1	31.31	0.447664	0.241475	0.586809	0.559219	0.303642	0.525541	0.324825(TRUE)	-16734.1
GMOY008052-RA	hypothetical protein	-1.18045	1	1170.65	991.7	Myocardin-related transcription isoform H	20	0	76.2	13	P:GO:0008078; P:GO:0007476; P:GO:0007298; F:GO:0001105; P:GO:0045944; P:GO:0007424; C:GO:0005634; P:GO:0051302; F:GO:0001077; C:GO:0005737; P:GO:0071456; F:GO:0033613; P:GO:0030036	P:mesodermal cell migration; P:imaginal disc-derived wing morphogenesis; P:border follicle cell migration; F:RNA polymerase II transcription coactivator activity; P:positive regulation of transcription from RNA polymerase II promoter; P:open tracheal system development; C:nucleus; P:regulation of cell division; F:transcriptional activator activity, RNA polymerase II core promoter proximal region …			IPR004018 (SMART); IPR003034 (SMART); IPR004018 (PFAM); IPR003034 (PFAM); IPR003034 (G3DSA:1.10.720.GENE3D); mobidb-lite (MOBIDB_LITE); mobidb-lite (MOBIDB_LITE); mobidb-lite (MOBIDB_LITE); mobidb-lite (MOBIDB_LITE); mobidb-lite (MOBIDB_LITE); mobidb-lite (MOBIDB_LITE); PTHR22793 (PANTHER); PTHR22793:SF19 (PANTHER); IPR003034 (PROSITE_PROFILES); IPR004018 (PROSITE_PROFILES); IPR003034 (SUPERFAMIL…	no GO terms	no GO terms	MKL2_HUMAN MKL myocardin 2 OS=Homo sapiens GN=MKL2 PE=1 SV=3	10	3.03e-29	0.643	Carboxylesterase family	Transmembrane	2.29343	1	8.88975	0.233118	0.117993	0.259286	0.240649	0.127246	0.23172	0.209109(TRUE)	-26686.7
GMOY008078-RA	calcineurin a at 14f	1.01145	1	4035.4	4081.6	serine threonine- phosphatase 2B catalytic subunit 3 isoform X2	20	0	96.85	4	F:GO:0004722; P:GO:0051533; P:GO:0006470; P:GO:0030431	F:protein serine/threonine phosphatase activity; P:positive regulation of NFAT protein import into nucleus; P:protein dephosphorylation; P:sleep	EC:3.1.3.16; EC:3.1.3.41	Protein-serine/threonine phosphatase; 4-nitrophenylphosphatase	IPR006186 (PRINTS); IPR006186 (SMART); IPR029052 (G3DSA:3.60.21.GENE3D); IPR004843 (PFAM); mobidb-lite (MOBIDB_LITE); mobidb-lite (MOBIDB_LITE); PTHR11668 (PANTHER); PTHR11668:SF303 (PANTHER); cd07416 (CDD); IPR029052 (SUPERFAMILY)	F:GO:0016787	F:hydrolase activity	PP2B3_DROME Serine threonine- phosphatase 2B catalytic subunit 3 OS=Drosophila melanogaster GN= -14F PE=1 SV=4	20	0	0.835	Unknown function	No	32.2521	1	127.864	1.67082	0.212881	1.5777	1.56905	0.239363	1.69927	0.324224(TRUE)	-89685.7
GMOY008082-RA	Dual Oxidase 2	-1.18346	0.729996	3554.95	3003.85	NADPH isoform C	20	0	80.8	8	P:GO:0050850; F:GO:0005509; P:GO:0030728; C:GO:0016021; F:GO:0016175; P:GO:0055114; P:GO:0042554; P:GO:0045987	P:positive regulation of calcium-mediated signaling; F:calcium ion binding; P:ovulation; C:integral component of membrane; F:superoxide-generating NADPH oxidase activity; P:oxidation-reduction process; P:superoxide anion generation; P:positive regulation of smooth muscle contraction			IPR002048 (SMART); G3DSA:1.10.238.10 (GENE3D); G3DSA:1.10.238.10 (GENE3D); IPR013112 (PFAM); G3DSA:2.40.30.10 (GENE3D); G3DSA:3.40.50.80 (GENE3D); G3DSA:1.10.238.10 (GENE3D); IPR013130 (PFAM); IPR013121 (PFAM); IPR002048 (PFAM); G3DSA:1.10.238.10 (GENE3D),SFLDG01169 (SFLD),SFLDS00052 (SFLD); mobidb-lite (MOBIDB_LITE); mobidb-lite (MOBIDB_LITE); mobidb-lite (MOBIDB_LITE); mobidb-lite (MOBIDB_LITE)…	F:GO:0016491; F:GO:0005509; F:GO:0016175; P:GO:0055114; P:GO:0042554	F:oxidoreductase activity; F:calcium ion binding; F:superoxide-generating NADPH oxidase activity; P:oxidation-reduction process; P:superoxide anion generation	NOX5_HUMAN NADPH oxidase 5 OS=Homo sapiens GN=NOX5 PE=1 SV=1	20	7.16e-123	0.478	Unknown function	Transmembrane	23.2817	1	554.905	3.61184	0.443854	4.07795	3.97989	0.594311	3.70839	0.359259(TRUE)	-70725.2
GMOY008088-RA	hypothetical protein	1.11164	0.987707	1089.7	1211.35	isoform A	18	3.59e-157	78.17	1	P:GO:0007498	P:mesoderm development			PF13837 (PFAM); mobidb-lite (MOBIDB_LITE); mobidb-lite (MOBIDB_LITE); mobidb-lite (MOBIDB_LITE); PTHR21654 (PANTHER); PTHR21654:SF46 (PANTHER)	no GO terms	no GO terms	---NA---	0			Unknown function	No	8.92794	1	69.2888	1.3129	0.293858	1.40009	1.40138	0.345038	1.34708	0.212312(TRUE)	-26431.2
GMOY008139-RA	hypothetical protein	1.50357	0.967586	63.05	94.8	---NA---									no IPS match	no IPS match	no IPS match	---NA---	0			RPEL repeat; Putative DNA-binding (bihelical) motif predicted to be involved in chromosomal organisation; Repeat in Drosophila CG10860, human KIAA0680 and C. elegans F26H9.2; SAP motif profile.	No	1	1.23236	11.8663	0.602771	0.498269	1.13419	1.08597	0.708564	0.808962	0.321321(TRUE)	-1980.96
GMOY008148-RA	hypothetical protein	1.03849	1	405.3	420.9	Fanconi anemia group D2 homolog	2	2.09e-06	75						no IPS match	no IPS match	no IPS match	---NA---	0			Serine/threonine phosphatase family signature, Calcineurin-like phosphoesterase, Protein phosphatase 2A homologues, catalytic domain.	No	5.84247	1	41.6991	1.44934	0.364638	1.63827	1.65029	0.530016	1.48319	0.240641(TRUE)	-9499.59
GMOY008170-RA	hypothetical protein	1.19429	1	8433.65	10072.2	---NA---									mobidb-lite (MOBIDB_LITE)	no GO terms	no GO terms	---NA---	0			EF-hand domain pair; Ferric reductase NAD binding domain; Ferric reductase like transmembrane component;	No	1	4.3266	3939.25	0.754584	1.37054	2.48016	1.95984	1.79409	1.65003	0.177477(TRUE)	-193504
GMOY008181-RA	hypothetical protein	1.13164	1	977.25	1105.9	grainyhead isoform X1	20	0	76.9	18	P:GO:0008360; F:GO:0042803; P:GO:0061041; P:GO:0008362; P:GO:0003382; F:GO:0043565; P:GO:0007464; P:GO:0045944; P:GO:0007426; P:GO:0042127; P:GO:0007402; C:GO:0005634; P:GO:0007419; F:GO:0003700; P:GO:0007009; P:GO:0007428; P:GO:0042052; P:GO:0035159	P:regulation of cell shape; F:protein homodimerization activity; P:regulation of wound healing; P:chitin-based embryonic cuticle biosynthetic process; P:epithelial cell morphogenesis; F:sequence-specific DNA binding; P:R3/R4 cell fate commitment; P:positive regulation of transcription from RNA polymerase II promoter; P:tracheal outgrowth, open tracheal system; P:regulation of cell proliferation; …			G3DSA:1.10.8.10 (GENE3D); G3DSA:1.20.1000.10 (GENE3D); G3DSA:1.10.110.10 (GENE3D); IPR007604 (PFAM); mobidb-lite (MOBIDB_LITE); mobidb-lite (MOBIDB_LITE); mobidb-lite (MOBIDB_LITE); mobidb-lite (MOBIDB_LITE); PTHR11037 (PANTHER); PTHR11037:SF25 (PANTHER)	no GO terms	no GO terms	ELF1_DROME grainyhead OS=Drosophila melanogaster GN=grh PE=2 SV=3	20	0	0.5405	Myb/SANT-like DNA-binding domain	No	68.2027	1	325.166	9.05338	0.627439	9.13901	9.00147	1.03481	9.01374	0.15976(TRUE)	-20996.5
GMOY008184-RA	hypothetical protein	-1.15349	0.000721244	920.95	798.4	isoform A	20	0	79.2	1	C:GO:0016021	C:integral component of membrane			IPR004031 (PFAM); PTHR10671:SF61 (PANTHER); PTHR10671 (PANTHER)	C:GO:0016021	C:integral component of membrane	---NA---	0			Unknown function	Transmembrane	2.35428	1	20.6984	0.42727	0.189511	0.50882	0.491048	0.205951	0.47405	0.299199(TRUE)	-22135.3
GMOY008207-RA	hypothetical protein	-1.10187	0.620806	1047.05	950.25	uncharacterized F-box LRR-repeat isoform X2	20	0	87.75	3	F:GO:0004842; P:GO:0031146; C:GO:0019005	F:ubiquitin-protein transferase activity; P:SCF-dependent proteasomal ubiquitin-dependent protein catabolic process; C:SCF ubiquitin ligase complex			IPR001810 (SMART); IPR001810 (PFAM); IPR032675 (G3DSA:3.80.10.GENE3D); G3DSA:1.20.1280.50 (GENE3D); PTHR20933 (PANTHER); PTHR20933:SF4 (PANTHER); IPR001810 (PROSITE_PROFILES); IPR001810 (SUPERFAMILY); SSF52047 (SUPERFAMILY)	F:GO:0005515	F:protein binding	FBXL7_DANRE F-box LRR-repeat 7 OS=Danio rerio GN=fbxl7 PE=2 SV=1	20	1.05e-10	0.4805	Unknown function	No	1.03475	1	9.16762	0.175387	0.118533	0.205284	0.190515	0.10966	0.177073	0.294795(TRUE)	-27213.2
GMOY008235-RA	hypothetical protein	1.2877	0.966172	288.15	371.05	ras family member 10B	20	9.44e-180	88	4	F:GO:0005525; P:GO:0007264; C:GO:0016020; C:GO:0005622	F:GTP binding; P:small GTPase mediated signal transduction; C:membrane; C:intracellular			PR00449 (PRINTS); SM00173 (SMART); SM00175 (SMART); IPR001806 (PFAM); G3DSA:3.40.50.300 (GENE3D); IPR020849 (PANTHER); PTHR24070:SF361 (PANTHER); IPR020849 (PROSITE_PROFILES); IPR027417 (SUPERFAMILY)	F:GO:0005525; P:GO:0007165; F:GO:0003924; C:GO:0016020	F:GTP binding; P:signal transduction; F:GTPase activity; C:membrane	RSLAB_MOUSE Ras family member 10B OS=Mus musculus GN=Rasl10b PE=1 SV=1	20	2e-39	0.4725	Ras family, small GTPase Ras family profile, Ras subfamily of RAS small GTPases	No	61.4394	1	212.448	10.6734	0.812393	10.5852	10.5234	1.4586	10.9468	0.219019(TRUE)	-8000.8
GMOY008268-RA	hypothetical protein	1.04188	1	1105.65	1151.95	CG11071-PA	20	0	62.15	9	C:GO:0005737; P:GO:0007143; P:GO:0035041; P:GO:1902275; C:GO:0000228; F:GO:0043565; P:GO:0007276; F:GO:0003682; P:GO:0006357	C:cytoplasm; P:female meiotic division; P:sperm chromatin decondensation; P:regulation of chromatin organization; C:nuclear chromosome; F:sequence-specific DNA binding; P:gamete generation; F:chromatin binding; P:regulation of transcription from RNA polymerase II promoter			IPR013087 (SMART); G3DSA:3.30.160.60 (GENE3D); G3DSA:3.30.160.60 (GENE3D); G3DSA:3.30.160.60 (GENE3D); G3DSA:3.30.160.60 (GENE3D); G3DSA:2.20.28.10 (GENE3D); G3DSA:3.30.160.60 (GENE3D); G3DSA:2.20.25.10 (GENE3D); G3DSA:1.10.110.10 (GENE3D); mobidb-lite (MOBIDB_LITE); mobidb-lite (MOBIDB_LITE); mobidb-lite (MOBIDB_LITE); PTHR24387 (PANTHER); IPR013087 (PROSITE_PROFILES); IPR013087 (SUPERFAMILY); I…	F:GO:0003676	F:nucleic acid binding	CF2_DROME Chorion transcription factor Cf2 OS=Drosophila melanogaster GN=Cf2 PE=2 SV=3	20	1.14e-19	0.6045	Unknown function	No	2.0569	1	15.0988	0.304863	0.144646	0.331687	0.319053	0.151967	0.320492	0.231031(TRUE)	-27237.3
GMOY008269-RA	hypothetical protein	-1.1342	1	356.65	314.45	sex determination fruitless-like	20	9.15e-64	94.4	10	C:GO:0005737; F:GO:0046872; P:GO:0007143; P:GO:0035041; P:GO:1902275; C:GO:0000228; F:GO:0043565; P:GO:0007276; F:GO:0003682; P:GO:0006357	C:cytoplasm; F:metal ion binding; P:female meiotic division; P:sperm chromatin decondensation; P:regulation of chromatin organization; C:nuclear chromosome; F:sequence-specific DNA binding; P:gamete generation; F:chromatin binding; P:regulation of transcription from RNA polymerase II promoter			IPR013087 (SMART); G3DSA:3.30.160.60 (GENE3D); G3DSA:3.30.160.60 (GENE3D); G3DSA:3.30.160.60 (GENE3D); PF00096 (PFAM); G3DSA:3.30.160.60 (GENE3D); IPR013083 (G3DSA:3.30.40.GENE3D); PF12874 (PFAM); mobidb-lite (MOBIDB_LITE); PTHR24381 (PANTHER); IPR013087 (PROSITE_PROFILES); IPR013087 (PROSITE_PROFILES); IPR013087 (PROSITE_PROFILES); IPR013087 (PROSITE_PROFILES); IPR013087 (SUPERFAMILY); IPR013087…	F:GO:0003676	F:nucleic acid binding	ZN713_HUMAN Zinc finger 713 OS=Homo sapiens GN=ZNF713 PE=2 SV=1	20	3e-19	0.6825	Unknown function	No	28.4515	1	115.492	5.3699	0.608579	5.38851	5.48294	1.01606	5.3427	0.308208(TRUE)	-8236.44
GMOY008288-RA	hypothetical protein	1.04848	0.967586	431.1	452	leucine-rich repeat-containing 40 isoform X1	20	6.52e-173	80						PR00019 (PRINTS); SM00364 (SMART); IPR003591 (SMART); IPR032675 (G3DSA:3.80.10.GENE3D); IPR032675 (G3DSA:3.80.10.GENE3D); IPR001611 (PFAM); PTHR23155 (PANTHER); PTHR23155:SF790 (PANTHER); IPR001611 (PROSITE_PROFILES); IPR032675 (SUPERFAMILY)	F:GO:0005515	F:protein binding	LRRC1_HUMAN Leucine-rich repeat-containing 1 OS=Homo sapiens GN=LRRC1 PE=1 SV=1	20	2.39e-17	0.5415	PMP-22/EMP/MP20/Claudin tight junction	No	4.3414	1	46.3559	1.23231	0.370154	1.53159	1.50499	0.518586	1.2863	0.315215(TRUE)	-10707.1
GMOY008289-RA	hypothetical protein	-1.22005	0.967586	15568.3	12760.4	F-box only 39	20	0	82.9	3	F:GO:0004842; P:GO:0031146; C:GO:0019005	F:ubiquitin-protein transferase activity; P:SCF-dependent proteasomal ubiquitin-dependent protein catabolic process; C:SCF ubiquitin ligase complex			G3DSA:1.20.1280.50 (GENE3D); IPR032675 (G3DSA:3.80.10.GENE3D); IPR001810 (PFAM); PTHR20872 (PANTHER); IPR001810 (PROSITE_PROFILES); IPR001810 (SUPERFAMILY); SSF52047 (SUPERFAMILY)	F:GO:0005515	F:protein binding	FBX39_MOUSE F-box only 39 OS=Mus musculus GN=Fbxo39 PE=3 SV=2	3	1.75e-07	0.4	F-box-like; A Receptor for Ubiquitination Targets	No	45.7282	1	283.117	1.7864	0.154639	1.47532	1.498	0.167431	1.80825	0.220821(TRUE)	-283798
GMOY008298-RA	Ca2+/calmodulin-dependent protein phosphatase	1.28245	0.428794	4623.25	5929.1	calcineurin subunit B type 2	20	4.58e-93	94.8	16	P:GO:0007076; C:GO:0008021; P:GO:0006470; P:GO:0045214; F:GO:0008597; C:GO:0000796; P:GO:0007126; P:GO:0007269; P:GO:0051533; F:GO:0005516; C:GO:0005955; P:GO:0016192; F:GO:0005509; P:GO:0030241; P:GO:0030431; P:GO:0050965	P:mitotic chromosome condensation; C:synaptic vesicle; P:protein dephosphorylation; P:sarcomere organization; F:calcium-dependent protein serine/threonine phosphatase regulator activity; C:condensin complex; P:meiotic nuclear division; P:neurotransmitter secretion; P:positive regulation of NFAT protein import into nucleus; F:calmodulin binding; C:calcineurin complex; P:vesicle-mediated transport;…			IPR002048 (SMART); G3DSA:1.10.238.10 (GENE3D); G3DSA:1.10.238.10 (GENE3D); G3DSA:1.10.238.10 (GENE3D); IPR002048 (PFAM); G3DSA:1.10.238.10 (GENE3D); PTHR23056:SF65 (PANTHER); PTHR23056 (PANTHER); IPR002048 (PROSITE_PROFILES); IPR002048 (CDD); IPR002048 (CDD); IPR011992 (SUPERFAMILY)	F:GO:0005509	F:calcium ion binding	CANB1_DROME Calcineurin subunit B type 1 OS=Drosophila melanogaster GN= PE=2 SV=1	20	1.43e-94	0.8345	Zinc finger C2H2 type domain signature.	No	3.05217	1	12.977	0.154861	0.061895	0.165457	0.158997	0.0727732	0.158111	0.352653(TRUE)	-108089
GMOY008326-RA	hypothetical protein	-1.07828	1	95.05	88.15	---NA---									mobidb-lite (MOBIDB_LITE); mobidb-lite (MOBIDB_LITE); mobidb-lite (MOBIDB_LITE)	no GO terms	no GO terms	---NA---	0			Zinc finger C2H2 type domain profile.	No	4.57899	1	40.14	2.22956	0.641034	2.87708	2.83339	1.19866	2.48301	0.241341(TRUE)	-2589.83
GMOY008337-RA	hypothetical protein	1.03028	1	77.6	79.95	---NA---									mobidb-lite (MOBIDB_LITE)	no GO terms	no GO terms	---NA---	0			Leucine Rich Repeat	No	0	0	1	0	0	0.989014	0	0	14.8485	0.275275(TRUE)	-787.168
GMOY008340-RA	hypothetical protein	-1.09336	1	1874.95	1714.85	C-type lectin isoform A	20	2.65e-158	90	1	F:GO:0030246	F:carbohydrate binding			IPR001304 (SMART); IPR001304 (PFAM); IPR016186 (G3DSA:3.10.100.GENE3D); PTHR21407:SF7 (PANTHER); PTHR21407 (PANTHER); IPR001304 (PROSITE_PROFILES); cd00037 (CDD); IPR016187 (SUPERFAMILY)	no GO terms	no GO terms	---NA---	0			F-box domain profile.	Signal_peptide	8.7187	1	37.481	0.699165	0.176196	0.702218	0.677516	0.208329	0.722671	0.196597(TRUE)	-45050.8
GMOY008342-RA	hypothetical protein	1.17364	1	2048.8	2404.55	---NA---									mobidb-lite (MOBIDB_LITE)	no GO terms	no GO terms	---NA---	0			EF-hand domain pair, EF-hand calcium-binding domain profile.	No	4.39897	1	260.858	1.34858	0.404795	1.57334	1.60031	0.507729	1.40972	0.245045(TRUE)	-47556.1
GMOY008346-RA	hypothetical protein	-1.0539	1	9002.05	8541.65	trimeric intracellular cation channel type B-B	20	1.59e-159	94.65	4	P:GO:0015672; F:GO:0005261; P:GO:0098655; C:GO:0016021	P:monovalent inorganic cation transport; F:cation channel activity; P:cation transmembrane transport; C:integral component of membrane			IPR007866 (PFAM); IPR007866 (PANTHER); PTHR12454:SF13 (PANTHER)	P:GO:0015672; C:GO:0016020; F:GO:0005261	P:monovalent inorganic cation transport; C:membrane; F:cation channel activity	T38BB_XENLA Trimeric intracellular cation channel type B-B OS=Xenopus laevis GN=tmem38b-b PE=2 SV=1	17	6.97e-40	0.5547	Unknown function	Transmembrane	6.59695	1	30.0538	0.254683	0.0710604	0.254233	0.244318	0.0778892	0.272304	0.341041(TRUE)	-182086
GMOY008354-RA	hypothetical protein	1.35449	0.961396	83.5	113.1	isoform E	20	0	96.25	3	C:GO:0005856; P:GO:0019233; F:GO:0008092	C:cytoskeleton; P:sensory perception of pain; F:cytoskeletal protein binding			no IPS match	no IPS match	no IPS match	E41L4_DANRE Band 4 OS=Danio rerio GN= PE=2 SV=1	20	1.22e-104	0.6235	Unknown function	No	6.40234	1	32.0592	2.40909	0.581353	2.83708	3.0163	1.10675	2.48316	0.218118(TRUE)	-2592.89
GMOY008369-RA	hypothetical protein	-1.13728	0.0621596	5939.2	5222.3	cartilage oligomeric matrix -like isoform X1	20	0	73.35	6	P:GO:0033627; C:GO:0005927; F:GO:0008201; C:GO:0031012; C:GO:0043234; P:GO:0016203	P:cell adhesion mediated by integrin; C:muscle tendon junction; F:heparin binding; C:extracellular matrix; C:protein complex; P:muscle attachment			IPR001881 (SMART); IPR000742 (SMART); G3DSA:2.10.25.10 (GENE3D); IPR000742 (PFAM); IPR001881 (PFAM); G3DSA:2.10.25.10 (GENE3D); G3DSA:2.10.25.10 (GENE3D); IPR003367 (PFAM); G3DSA:2.10.25.10 (GENE3D); G3DSA:2.40.490.10 (GENE3D); IPR028974 (G3DSA:4.10.1080.GENE3D); G3DSA:2.10.25.10 (GENE3D); mobidb-lite (MOBIDB_LITE); mobidb-lite (MOBIDB_LITE); PTHR10199:SF98 (PANTHER); PTHR10199 (PANTHER); IPR0178…	F:GO:0005515; F:GO:0005509; P:GO:0007155	F:protein binding; F:calcium ion binding; P:cell adhesion	TSP3A_DANRE Thrombospondin-3a OS=Danio rerio GN=thbs3a PE=2 SV=2	20	0	0.619	Lectin C-type domain, C-type lectin domain signature, C-type lectin (CTL) or carbohydrate-recognition domain (CRD)	Signal_peptide	58.7819	1	313.374	3.31134	0.279787	3.1339	3.14615	0.349603	3.3835	0.155255(TRUE)	-115645
GMOY008389-RA	hypothetical protein	1.09816	1	326	358	shaker cognate isoform C	20	6.18e-50	96.85	6	F:GO:0005249; P:GO:0071805; C:GO:0008076; P:GO:0034765; P:GO:0051260; P:GO:0030431	F:voltage-gated potassium channel activity; P:potassium ion transmembrane transport; C:voltage-gated potassium channel complex; P:regulation of ion transmembrane transport; P:protein homooligomerization; P:sleep			no IPS match	no IPS match	no IPS match	KCNAW_DROME Potassium voltage-gated channel Shaw OS=Drosophila melanogaster GN=Shaw PE=2 SV=1	20	1.29e-40	0.672	Unknown function	No	9.09436	1	52.962	1.96309	0.427226	2.34642	2.28078	0.583462	2.00036	0.341441(TRUE)	-9631.25
GMOY008441-RA	hypothetical protein	-1.47619	4.78176e-06	235.6	159.6	chorion peroxidase	20	0	95.4	5	F:GO:0004601; P:GO:0006979; P:GO:0098869; P:GO:0055114; F:GO:0020037	F:peroxidase activity; P:response to oxidative stress; P:cellular oxidant detoxification; P:oxidation-reduction process; F:heme binding	EC:1.11.1.7	Peroxidase	IPR019791 (PRINTS); IPR019791 (PFAM); IPR019791 (G3DSA:1.10.640.GENE3D); PTHR11475:SF79 (PANTHER); PTHR11475 (PANTHER); IPR019791 (PROSITE_PROFILES); cd09823 (CDD); IPR010255 (SUPERFAMILY)	F:GO:0004601; P:GO:0006979; P:GO:0055114; F:GO:0020037	F:peroxidase activity; P:response to oxidative stress; P:oxidation-reduction process; F:heme binding	PERC_DROME Chorion peroxidase OS=Drosophila melanogaster GN=Pxt PE=2 SV=3	20	1.28e-111	0.497	TRIC channel	No	3.11989	1	28.4559	1.07729	0.368769	1.20968	1.28484	0.557884	1.166	0.16997(TRUE)	-6351.44
GMOY008450-RA	hypothetical protein	-1.25883	0.967586	295.7	234.9	DNA-binding D-ETS-4	20	3.21e-101	60.35	5	F:GO:0003677; C:GO:0005634; F:GO:0003700; P:GO:0006355; F:GO:0043565	F:DNA binding; C:nucleus; F:transcription factor activity, sequence-specific DNA binding; P:regulation of transcription, DNA-templated; F:sequence-specific DNA binding			IPR000418 (PRINTS); IPR003118 (SMART); IPR000418 (SMART); IPR003118 (PFAM); IPR011991 (G3DSA:1.10.10.GENE3D); G3DSA:1.10.150.50 (GENE3D); IPR000418 (PFAM); mobidb-lite (MOBIDB_LITE); mobidb-lite (MOBIDB_LITE); PTHR11849 (PANTHER); PTHR11849:SF225 (PANTHER); IPR000418 (PROSITE_PROFILES); IPR003118 (PROSITE_PROFILES); IPR013761 (SUPERFAMILY); IPR011991 (SUPERFAMILY)	C:GO:0005634; F:GO:0003700; P:GO:0006355; F:GO:0043565	C:nucleus; F:transcription factor activity, sequence-specific DNA binding; P:regulation of transcription, DNA-templated; F:sequence-specific DNA binding	ETS4_DROME DNA-binding D-ETS-4 OS=Drosophila melanogaster GN=Ets98B PE=2 SV=3	20	7.54e-53	0.6715	FERM C-terminal PH-like domain; Band 4.1 protein family signature	No	54.2926	1	354.963	14.483	0.850341	15.6294	15.7714	2.10544	14.4067	0.249349(TRUE)	-7096.24
GMOY008456-RA	hypothetical protein	-1.55556	0.600305	746.9	480.15	A disintegrin and metallo ase with thrombospondin motifs 9 isoform X1	20	0	71.4	6	P:GO:0007427; P:GO:0007280; P:GO:0008078; P:GO:0030198; P:GO:0007436; F:GO:0016787	P:epithelial cell migration, open tracheal system; P:pole cell migration; P:mesodermal cell migration; P:extracellular matrix organization; P:larval salivary gland morphogenesis; F:hydrolase activity			IPR013273 (PRINTS); IPR000884 (SMART); IPR001590 (PFAM); IPR010294 (PFAM); IPR024079 (G3DSA:3.40.390.GENE3D); IPR000884 (PFAM); IPR012314 (PFAM); IPR002870 (PFAM); IPR000884 (G3DSA:2.20.100.GENE3D); IPR000884 (G3DSA:2.20.100.GENE3D); mobidb-lite (MOBIDB_LITE); PTHR13723 (PANTHER); PTHR13723:SF220 (PANTHER); IPR001590 (PROSITE_PROFILES); IPR012314 (PROSITE_PROFILES); IPR000884 (PROSITE_PROFILES); …	F:GO:0008270; P:GO:0006508; C:GO:0031012; F:GO:0004222; C:GO:0005578; F:GO:0008237	F:zinc ion binding; P:proteolysis; C:extracellular matrix; F:metalloendopeptidase activity; C:proteinaceous extracellular matrix; F:metallopeptidase activity	ATS9_HUMAN A disintegrin and metallo ase with thrombospondin motifs 9 OS=Homo sapiens GN=ADAMTS9 PE=1 SV=4	20	1.66e-177	0.4675	Thrombospondin type-3 (TSP3); EGF-like domain signature 2; Calcium-binding EGF domain; Epidermal growth factor-like domain.	Transmembrane	4.62593	1	16.8575	0.574609	0.18921	0.589982	0.61134	0.215774	0.579791	0.298298(TRUE)	-18395.3
GMOY008466-RA	hypothetical protein	1.54794	0.725865	1700	2631.5	---NA---									no IPS match	no IPS match	no IPS match	---NA---	0			Shaw voltage-gated K+ channel family signature, BTB/POZ domain	No	1	2.22676	44.3872	0.276937	0.278522	0.487637	0.34377	0.322728	0.362838	0.28008(TRUE)	-41925.7
GMOY008484-RA	hypothetical protein	-1.06851	1	14183	13273.6	cAMP-dependent kinase type II regulatory subunit isoform X2	20	0	89.5	13	P:GO:0045859; F:GO:0004691; P:GO:0007411; P:GO:0048149; F:GO:0008603; P:GO:0006468; C:GO:0005886; C:GO:0005952; F:GO:0005515; P:GO:0048148; C:GO:0005737; P:GO:0045475; F:GO:0030552	P:regulation of protein kinase activity; F:cAMP-dependent protein kinase activity; P:axon guidance; P:behavioral response to ethanol; F:cAMP-dependent protein kinase regulator activity; P:protein phosphorylation; C:plasma membrane; C:cAMP-dependent protein kinase complex; F:protein binding; P:behavioral response to cocaine; C:cytoplasm; P:locomotor rhythm; F:cAMP binding	EC:2.7.11; EC:2.7.11.11	Transferring phosphorus-containing groups; cAMP-dependent protein kinase	PR00103 (PRINTS); IPR000595 (SMART); IPR012198 (PIRSF); IPR000595 (PFAM); IPR014710 (G3DSA:2.60.120.GENE3D); IPR014710 (G3DSA:2.60.120.GENE3D); PTHR11635 (PANTHER); PTHR11635:SF167 (PANTHER); IPR000595 (PROSITE_PROFILES); IPR000595 (PROSITE_PROFILES); cd00038 (CDD); cd00038 (CDD); IPR018490 (SUPERFAMILY); IPR018490 (SUPERFAMILY)	P:GO:0001932; F:GO:0008603; C:GO:0005952	P:regulation of protein phosphorylation; F:cAMP-dependent protein kinase regulator activity; C:cAMP-dependent protein kinase complex	KAPR2_DROME cAMP-dependent kinase type II regulatory subunit OS=Drosophila melanogaster GN=Pka-R2 PE=1 SV=2	20	2e-172	0.672	Animal haem peroxidase; Animal heme peroxidase superfamily profile.	No	22.4212	1	120.687	0.772052	0.124985	0.849773	0.866996	0.123258	0.773684	0.166166(TRUE)	-240888
GMOY008498-RA	hypothetical protein	1.48602	0.916644	1697.35	2522.3	sodium hydrogen exchanger 3 isoform X7	20	6.62e-17	50.15	1	P:GO:0006810	P:transport			no IPS match	no IPS match	no IPS match	---NA---	0			erythroblast transformation specific domain; ETS domain signature; SAM / Pointed domain; Sterile alpha motif (SAM)/Pointed domain; Pointed (PNT) domain profile.	Transmembrane	2.15317	1	10.3029	0.195637	0.0975576	0.221299	0.219374	0.0988785	0.205558	0.22963(TRUE)	-42639.5
GMOY008505-RA	hypothetical protein	1.07885	1	771.7	832.55	proton-coupled amino acid transporter 1 isoform X3	20	2.73e-35	74.1	1	C:GO:0016020	C:membrane			mobidb-lite (MOBIDB_LITE)	no GO terms	no GO terms	---NA---	0			Thrombospondin type 1 repeats; Reprolysin (M12B) family zinc metalloprotease; ADAM-TS Spacer 1; ADAM type metalloprotease domain profile; GON domain;	No	3.44603	1	16.7756	0.444828	0.188063	0.498076	0.502374	0.206436	0.475875	0.244545(TRUE)	-18508.9
GMOY008539-RA	Aldehyde reductase	-1.12139	0.853822	275.75	245.9	aldose reductase-like	20	1.71e-133	72.8	1	P:GO:0016319	P:mushroom body development			IPR020471 (PRINTS); IPR023210 (PFAM); IPR023210 (G3DSA:3.20.20.GENE3D); IPR020471 (PIRSF); IPR020471 (PANTHER); PTHR11732:SF312 (PANTHER); IPR023210 (CDD); IPR023210 (SUPERFAMILY)	F:GO:0016491; P:GO:0055114	F:oxidoreductase activity; P:oxidation-reduction process	A1A1B_DANRE Alcohol dehydrogenase	20	5.44e-95	0.6395	Unknown function	No	10.745	1	68.759	2.8732	0.550246	3.111	3.0764	0.807883	2.86769	0.35045(TRUE)	-7320.07
GMOY008578-RA	oxidation resistance protein	-1.05071	1	15360.8	14619.4	isoform I	20	1.3e-118	94.85	7	C:GO:0005634; P:GO:0050829; C:GO:0005737; P:GO:0002218; P:GO:2000648; P:GO:0007476; P:GO:0050965	C:nucleus; P:defense response to Gram-negative bacterium; C:cytoplasm; P:activation of innate immune response; P:positive regulation of stem cell proliferation; P:imaginal disc-derived wing morphogenesis; P:detection of temperature stimulus involved in sensory perception of pain			IPR006571 (SMART); IPR006571 (PFAM); PTHR23354:SF92 (PANTHER); PTHR23354 (PANTHER)	no GO terms	no GO terms	TLDC2_BOVIN TLD domain-containing 2 OS=Bos taurus GN=TLDC2 PE=2 SV=1	20	7.56e-52	0.622	domain in TBC and LysM domain containing proteins	No	9.24818	1	29.1476	0.205637	0.0546868	0.202696	0.203467	0.0592503	0.203796	0.152252(TRUE)	-313936
GMOY008588-RA	hypothetical protein	-1.10204	1	16.2	14.7	---NA---									mobidb-lite (MOBIDB_LITE)	no GO terms	no GO terms	---NA---	0			cAMP/cGMP binding motif profile.	No	0	0	1	0	0	0.96723	0	0	63.7961	0.217117(TRUE)	-571.581
GMOY008590-RA	ventral veins lacking	-1.12847	0.000145649	1472.15	1304.55	POU domain CF1A	20	1.93e-173	82.6	12	F:GO:0000980; C:GO:0005634; F:GO:0001077; P:GO:0008045; P:GO:0006351; P:GO:0035284; P:GO:0007422; P:GO:0002807; P:GO:0007425; P:GO:0045944; P:GO:0048814; P:GO:0048813	F:RNA polymerase II distal enhancer sequence-specific DNA binding; C:nucleus; F:transcriptional activator activity, RNA polymerase II core promoter proximal region sequence-specific binding; P:motor neuron axon guidance; P:transcription, DNA-templated; P:brain segmentation; P:peripheral nervous system development; P:positive regulation of antimicrobial peptide biosynthetic process; P:epithelial c…			IPR013847 (PRINTS); IPR000327 (SMART); IPR001356 (SMART); G3DSA:1.10.260.40 (GENE3D); IPR000327 (PFAM); G3DSA:1.10.10.60 (GENE3D); IPR001356 (PFAM); mobidb-lite (MOBIDB_LITE); mobidb-lite (MOBIDB_LITE); mobidb-lite (MOBIDB_LITE); mobidb-lite (MOBIDB_LITE); PTHR11636:SF99 (PANTHER); PTHR11636 (PANTHER); IPR000327 (PROSITE_PROFILES); IPR001356 (PROSITE_PROFILES); cd00086 (CDD); IPR009057 (SUPERFAMI…	F:GO:0003677; F:GO:0003700; P:GO:0006355	F:DNA binding; F:transcription factor activity, sequence-specific DNA binding; P:regulation of transcription, DNA-templated	CF1A_DROME POU domain CF1A OS=Drosophila melanogaster GN=vvl PE=2 SV=5	20	2.03e-156	0.867	Unknown function	No	64.0353	1	636.997	9.84338	0.689115	9.92617	10.0116	1.13445	9.99517	0.166066(TRUE)	-32209.3
GMOY008600-RA	hypothetical protein	1.22581	0.916644	3057.85	3748.35	leucine-rich repeat soc-2 homolog	20	0	92.05	2	P:GO:0070374; P:GO:0046579	P:positive regulation of ERK1 and ERK2 cascade; P:positive regulation of Ras protein signal transduction			SM00365 (SMART); SM00364 (SMART); IPR003591 (SMART); IPR032675 (G3DSA:3.80.10.GENE3D); IPR001611 (PFAM); IPR026906 (PFAM); IPR032675 (G3DSA:3.80.10.GENE3D); IPR001611 (PFAM); IPR032675 (G3DSA:3.80.10.GENE3D); IPR032675 (G3DSA:3.80.10.GENE3D); IPR032675 (G3DSA:3.80.10.GENE3D); mobidb-lite (MOBIDB_LITE); mobidb-lite (MOBIDB_LITE); PTHR24369 (PANTHER); PTHR24369:SF142 (PANTHER); IPR001611 (PROSITE_P…	F:GO:0005515	F:protein binding	SUR8_DROME Leucine-rich repeat soc-2 homolog OS=Drosophila melanogaster GN=Sur-8 PE=2 SV=3	20	0	0.8665	Unknown function	Signal_peptide	11.0905	1	63.2708	0.857733	0.186965	0.902094	0.905261	0.217691	0.865871	0.411712(TRUE)	-61181.5
GMOY008624-RA	hypothetical protein	-1.01647	1	21.6	21.25	---NA---									no IPS match	no IPS match	no IPS match	---NA---	0			Unknown function	No	3.009	1	15.857	1.98	0.76379	2.87585	2.86816	1.50636	2.27987	0.425225(TRUE)	-710.339
GMOY008629-RA	hypothetical protein	1.30841	0.916644	1534.95	2008.35	PREDICTED: uncharacterized protein LOC101900451	16	3.59e-78	84.5	2	F:GO:0008168; P:GO:0032259	F:methyltransferase activity; P:methylation			IPR027390 (G3DSA:4.10.870.GENE3D)	no GO terms	no GO terms	---NA---	0			Aldo/keto reductase family	No	36.3827	1	197.723	3.74622	0.423329	4.21179	4.08151	0.572378	3.80088	0.214615(TRUE)	-35397.7
GMOY008662-RA	hypothetical protein	-1.01739	1	760.45	747.45	isoform D	16	1.06e-31	70.25	1	F:GO:0046872	F:metal ion binding			mobidb-lite (MOBIDB_LITE)	no GO terms	no GO terms	---NA---	0			Unknown function	No	13.8829	1	115.017	2.47669	0.434864	2.87895	2.80444	0.583455	2.53041	0.242342(TRUE)	-17755.9
GMOY008679-RA	reduction in cnn dots 6	-1.17611	0.81503	294.85	250.7	reduction in Cnn dots isoform A	20	0	66	2	C:GO:0000242; P:GO:0051297	C:pericentriolar material; P:centrosome organization			mobidb-lite (MOBIDB_LITE)	no GO terms	no GO terms	---NA---	0			POU-specific (POUs) domain signature 2; Homeodomain	No	7.71979	1	61.125	2.29355	0.494118	2.70322	2.77148	0.786243	2.38483	0.326727(TRUE)	-7356.39
GMOY008686-RA	hypothetical protein	1.0709	1	270.8	290	cell death W	20	2.88e-88	82.9	23	P:GO:2001272; P:GO:0016239; P:GO:0035096; P:GO:0008258; P:GO:0046667; P:GO:0048800; P:GO:0008630; P:GO:0045476; P:GO:0046620; P:GO:0009267; P:GO:0035072; P:GO:0046668; P:GO:0007424; P:GO:0048813; P:GO:0007548; P:GO:0071480; F:GO:0031625; C:GO:0005739; F:GO:1990525; P:GO:0043153; C:GO:0016021; P:GO:0010114; P:GO:2000685	P:positive regulation of cysteine-type endopeptidase activity involved in execution phase of apoptosis; P:positive regulation of macroautophagy; P:larval midgut cell programmed cell death; P:head involution; P:compound eye retinal cell programmed cell death; P:antennal morphogenesis; P:intrinsic apoptotic signaling pathway in response to DNA damage; P:nurse cell apoptotic process; P:regulation of…			mobidb-lite (MOBIDB_LITE); mobidb-lite (MOBIDB_LITE); mobidb-lite (MOBIDB_LITE)	no GO terms	no GO terms	HID_DROME Cell death hid OS=Drosophila melanogaster GN=hid PE=1 SV=2	1	2.28e-23	0.89	Leucine rich repeat	No	4.67452	1	39.6819	1.39076	0.413201	1.71283	1.77664	0.55553	1.49276	0.32032(TRUE)	-7684.69
GMOY008726-RA	hypothetical protein	1.17234	0.94516	652.5	764.95	60 kDa SS-A Ro ribonucleo	20	0	51.3	4	F:GO:0003723; C:GO:0030529; C:GO:0016021; C:GO:0019013	F:RNA binding; C:intracellular ribonucleoprotein complex; C:integral component of membrane; C:viral nucleocapsid			IPR008858 (PFAM); PTHR14202 (PANTHER); PTHR14202:SF2 (PANTHER); IPR008858 (PROSITE_PROFILES); SSF140864 (SUPERFAMILY)	F:GO:0003723	F:RNA binding	RO60_MOUSE 60 kDa SS-A Ro ribonucleo OS=Mus musculus GN=Trove2 PE=1 SV=1	3	5.07e-12	0.4133	Unknown function	No	1	1.1738	5.21619	0.154974	0.119629	0.17976	0.176253	0.130767	0.175881	0.177578(TRUE)	-19680.6
GMOY008736-RA	hypothetical protein	1.30074	0.760024	2006.55	2610	phosphatase 1 regulatory subunit 14B	20	1.59e-60	86.2	5	F:GO:0004865; P:GO:0043086; C:GO:0005737; P:GO:0042325; P:GO:0035304	F:protein serine/threonine phosphatase inhibitor activity; P:negative regulation of catalytic activity; C:cytoplasm; P:regulation of phosphorylation; P:regulation of protein dephosphorylation			IPR008025 (G3DSA:1.10.150.GENE3D); IPR008025 (PFAM); IPR008025 (PANTHER); PTHR16188:SF18 (PANTHER); IPR008025 (SUPERFAMILY)	C:GO:0005737; P:GO:0042325	C:cytoplasm; P:regulation of phosphorylation	---NA---	0			Unknown function	No	1.40499	1	6.69268	0.123695	0.0725167	0.130649	0.120315	0.0783824	0.138742	0.176376(TRUE)	-51431.7
GMOY008743-RA	hypothetical protein	1.67224	0.782555	29.9	50	hypothetical protein X777_02026	20	2.78e-10	61.8						IPR005312 (PFAM)	no GO terms	no GO terms	---NA---	0			Unknown function	No	1.86424	1	14.5754	1.26765	0.65965	1.9499	1.93722	1.11321	1.56885	0.391592(TRUE)	-1036.34
GMOY008757-RA	hypothetical protein	1.00307	1	50282.5	50436.9	isoform E	20	3.13e-77	84.15	3	P:GO:0008150; C:GO:0005575; F:GO:0003674	P:biological_process; C:cellular_component; F:molecular_function			G3DSA:1.20.1000.10 (GENE3D); mobidb-lite (MOBIDB_LITE); mobidb-lite (MOBIDB_LITE); mobidb-lite (MOBIDB_LITE); mobidb-lite (MOBIDB_LITE); mobidb-lite (MOBIDB_LITE); mobidb-lite (MOBIDB_LITE); PTHR23005:SF6 (PANTHER); PTHR23005 (PANTHER)	no GO terms	no GO terms	FAU_DROME anoxia up-regulated OS=Drosophila melanogaster GN=fau PE=1 SV=3	1	1.69e-35	0.73	Unknown function	No	1.4155	1	10.2301	0.0296715	0.0184405	0.0311003	0.0302006	0.0194059	0.0302358	0.153353(TRUE)	-818573
GMOY008771-RA	hypothetical protein	-1.00189	1	343.75	343.1	homeobox 2	20	2.88e-107	82.85	6	P:GO:0007050; P:GO:0030713; C:GO:0015629; C:GO:0005881; P:GO:0045746; F:GO:0008017	P:cell cycle arrest; P:ovarian follicle cell stalk formation; C:actin cytoskeleton; C:cytoplasmic microtubule; P:negative regulation of Notch signaling pathway; F:microtubule binding			IPR001715 (G3DSA:1.10.418.GENE3D); mobidb-lite (MOBIDB_LITE); IPR029931 (PTHR11915:PANTHER); PTHR11915 (PANTHER); IPR001715 (SUPERFAMILY)	F:GO:0005515; C:GO:0005856; F:GO:0008093	F:protein binding; C:cytoskeleton; F:cytoskeletal adaptor activity	GA2L1_MOUSE GAS2 1 OS=Mus musculus GN=Gas2l1 PE=1 SV=1	8	6.23e-32	0.67	Unknown function	No	4.24541	1	16.8997	0.84046	0.276942	0.830855	0.845139	0.311605	0.831437	0.344444(TRUE)	-8824.07
GMOY008788-RA	hypothetical protein	-1.0728	1	2751.25	2564.55	mitochondrial 2-oxoglutarate malate carrier	20	4.54e-122	73.15	6	C:GO:0005811; P:GO:0015742; F:GO:0015367; P:GO:0006839; C:GO:0005743; P:GO:0015743	C:lipid particle; P:alpha-ketoglutarate transport; F:oxoglutarate:malate antiporter activity; P:mitochondrial transport; C:mitochondrial inner membrane; P:malate transport			IPR023395 (G3DSA:1.50.40.GENE3D); IPR018108 (PFAM); PTHR24089:SF424 (PANTHER); PTHR24089 (PANTHER); IPR018108 (PROSITE_PROFILES); IPR023395 (SUPERFAMILY)	no GO terms	no GO terms	M2OM_BOVIN Mitochondrial 2-oxoglutarate malate carrier OS=Bos taurus GN=SLC25A11 PE=1 SV=3	20	1.09e-107	0.567	TROVE domain profile.	Transmembrane	57.473	1	522.124	6.04916	0.462696	6.20148	6.22981	0.695668	6.00302	0.361762(TRUE)	-59849.7
GMOY008800-RA	hypothetical protein	-1.0303	1	57.8	56.1	fasciclin-1 isoform X5	20	7.56e-26	59.45						IPR000782 (G3DSA:2.30.180.GENE3D); IPR000782 (G3DSA:2.30.180.GENE3D); IPR000782 (PFAM); mobidb-lite (MOBIDB_LITE); PTHR10900:SF96 (PANTHER); PTHR10900 (PANTHER); IPR000782 (SUPERFAMILY); IPR000782 (SUPERFAMILY)	no GO terms	no GO terms	FAS1_DROME Fasciclin-1 OS=Drosophila melanogaster GN=Fas1 PE=1 SV=1	2	6.38e-25	0.625	PKC-activated protein phosphatase-1 inhibitor	No	3.74358	1	22.0894	1.84335	0.62655	2.48558	2.44354	1.03442	1.82119	0.283483(TRUE)	-1817.87
GMOY008815-RA	hypothetical protein	-1.40037	0.000743923	1644.95	1174.65	short-chain dehydrogenase reductase family 16C member 6	20	7.44e-140	86.8	3	F:GO:0016491; C:GO:0016021; P:GO:0055114	F:oxidoreductase activity; C:integral component of membrane; P:oxidation-reduction process			IPR002347 (PRINTS); IPR002347 (PRINTS); IPR002347 (PFAM); G3DSA:3.40.50.720 (GENE3D); G3DSA:3.40.50.720 (GENE3D); PTHR24322 (PANTHER); PTHR24322:SF727 (PANTHER); IPR016040 (SUPERFAMILY)	no GO terms	no GO terms	RDHE2_HUMAN Epidermal retinol dehydrogenase 2 OS=Homo sapiens GN=SDR16C5 PE=2 SV=2	20	1.06e-56	0.586	Protein of unknown function (DUF1759)	No	6.98025	1	26.6286	0.543852	0.162213	0.562436	0.559767	0.174825	0.544906	0.211712(TRUE)	-40150.5
GMOY008822-RA	hypothetical protein	-1.11546	1	27.05	24.25	alpha-tocopherol transfer -like	20	2.55e-20	75.95	3	P:GO:0006810; F:GO:0005215; C:GO:0005622	P:transport; F:transporter activity; C:intracellular			G3DSA:1.20.5.1200 (GENE3D); PTHR10174 (PANTHER); PTHR10174:SF182 (PANTHER)	no GO terms	no GO terms	---NA---	0			Unknown function	No	0	0	1	0	0	0.976492	0	0	21.3698	0.329429(TRUE)	-813.756
GMOY008900-RA	hypothetical protein	1.17517	0.967586	3737.15	4391.8	---NA---									no IPS match	no IPS match	no IPS match	---NA---	0			Mitochondrial carrier protein; Solute carrier (Solcar) repeat profile.	Transmembrane	5.50614	1	60.1358	0.525445	0.151539	0.572808	0.573742	0.175868	0.553381	0.275375(TRUE)	-79398.9
GMOY008908-RA	hypothetical protein	1.49344	0.0380107	57.15	85.35	zinc carboxypeptidase	20	1.06e-99	64.65	2	F:GO:0005515; F:GO:0016787	F:protein binding; F:hydrolase activity			IPR000834 (PRINTS); IPR000834 (SMART); G3DSA:3.40.630.10 (GENE3D); IPR000834 (PFAM); mobidb-lite (MOBIDB_LITE); mobidb-lite (MOBIDB_LITE); PTHR11705:SF105 (PANTHER); PTHR11705 (PANTHER); IPR034223 (CDD); SSF53187 (SUPERFAMILY)	F:GO:0008270; F:GO:0004181; P:GO:0006508	F:zinc ion binding; F:metallocarboxypeptidase activity; P:proteolysis	CBPZ_SIMVI Zinc carboxypeptidase (Fragment) OS=Simulium vittatum PE=2 SV=1	20	7.95e-65	0.5295	Fasciclin domain	No	2.46325	1	72.0921	2.12077	0.851426	5.2548	5.12257	2.1915	2.65715	0.333934(TRUE)	-1571.7
GMOY008922-RA	hypothetical protein	-1.20927	0.381164	65875.3	54475.4	titin isoform X2	20	5.01e-162	57.65						IPR022189 (PFAM); mobidb-lite (MOBIDB_LITE); mobidb-lite (MOBIDB_LITE); mobidb-lite (MOBIDB_LITE); mobidb-lite (MOBIDB_LITE); mobidb-lite (MOBIDB_LITE); mobidb-lite (MOBIDB_LITE); mobidb-lite (MOBIDB_LITE); mobidb-lite (MOBIDB_LITE); mobidb-lite (MOBIDB_LITE); mobidb-lite (MOBIDB_LITE); mobidb-lite (MOBIDB_LITE); mobidb-lite (MOBIDB_LITE); mobidb-lite (MOBIDB_LITE); mobidb-lite (MOBIDB_LITE); mob…	no GO terms	no GO terms	---NA---	0			Short-chain dehydrogenase/reductase (SDR) superfamily signature, Glucose/ribitol dehydrogenase family signature	No	7.33266	1	82.5676	0.219776	0.0467567	0.189555	0.190675	0.0473701	0.226128	0.37047(TRUE)	-897094
GMOY008936-RA	hypothetical protein	1.0506	1	235.2	247.1	homeobox 5 isoform X1	20	6.82e-16	95.15	7	P:GO:2000050; C:GO:0014069; P:GO:1990255; P:GO:0051124; F:GO:0030160; P:GO:0097107; C:GO:0031594	P:regulation of non-canonical Wnt signaling pathway; C:postsynaptic density; P:subsynaptic reticulum organization; P:synaptic growth at neuromuscular junction; F:GKAP/Homer scaffold activity; P:postsynaptic density assembly; C:neuromuscular junction			no IPS match	no IPS match	no IPS match	---NA---	0			Unknown function	No	3.63727	1	17.1982	0.856031	0.325065	1.02308	1.03936	0.445884	0.937299	0.153554(TRUE)	-6460.72
GMOY008942-RA	Serpin 6	-2.00799	0.708051	75.4	37.55	serpin B13	20	0	62.05	1	P:GO:0032504	P:multicellular organism reproduction			IPR023796 (SMART); IPR023796 (PFAM); G3DSA:2.30.39.10 (GENE3D); G3DSA:3.30.497.10 (GENE3D); mobidb-lite (MOBIDB_LITE); PTHR11461:SF216 (PANTHER); IPR000215 (PANTHER); cd00172 (CDD); IPR023796 (SUPERFAMILY)	C:GO:0005615	C:extracellular space	SPB13_HUMAN Serpin B13 OS=Homo sapiens GN=SERPINB13 PE=1 SV=2	20	4.74e-30	0.526	Unknown function	Signal_peptide	10.1768	1	65.8719	4.59365	0.735381	6.04884	5.85553	1.85347	4.68738	0.202603(TRUE)	-2342.38
GMOY008996-RA	hypothetical protein	-1.453	0.830917	2301.7	1584.1	endocuticle structural glyco ABD-4	20	4.78e-64	82.9	3	P:GO:0040003; F:GO:0008010; C:GO:0031012	P:chitin-based cuticle development; F:structural constituent of chitin-based larval cuticle; C:extracellular matrix			IPR000618 (PRINTS); IPR000618 (PFAM); mobidb-lite (MOBIDB_LITE); PTHR10380 (PANTHER); PTHR10380:SF166 (PANTHER); IPR000618 (PROSITE_PROFILES)	F:GO:0042302	F:structural constituent of cuticle	CUD4_LOCMI Endocuticle structural glyco ABD-4 OS=Locusta migratoria PE=1 SV=3	20	1.88e-34	0.633	Carboxypeptidase A metalloprotease (M14) family signature, Zinc carboxypeptidase	Signal_peptide	1	2.81087	18.8838	0.155953	0.180595	0.260438	0.19754	0.204015	0.2334	0.175776(TRUE)	-59588.2
GMOY009017-RA	hypothetical protein	1.02037	1	5689.45	5805.35	isoform A	20	0	79	10	C:GO:0005887; F:GO:0005524; P:GO:0006182; P:GO:0019934; F:GO:0004383; P:GO:0019233; F:GO:0004672; F:GO:0004872; P:GO:0006468; C:GO:0005622	C:integral component of plasma membrane; F:ATP binding; P:cGMP biosynthetic process; P:cGMP-mediated signaling; F:guanylate cyclase activity; P:sensory perception of pain; F:protein kinase activity; F:receptor activity; P:protein phosphorylation; C:intracellular	EC:4.6.1.2	Guanylate cyclase	IPR001170 (PRINTS); IPR001054 (SMART); G3DSA:1.10.510.10 (GENE3D); IPR001245 (PFAM); G3DSA:3.40.50.2300 (GENE3D); IPR001828 (PFAM); G3DSA:3.40.50.2300 (GENE3D); G3DSA:3.30.200.20 (GENE3D); IPR001054 (G3DSA:3.30.70.GENE3D); IPR001054 (PFAM); mobidb-lite (MOBIDB_LITE); PTHR11920 (PANTHER); PTHR11920:SF405 (PANTHER); IPR000719 (PROSITE_PROFILES); IPR001054 (PROSITE_PROFILES); cd14042 (CDD); cd07302 …	F:GO:0005524; F:GO:0016849; C:GO:0016021; F:GO:0004672; P:GO:0006468; P:GO:0009190; P:GO:0035556	F:ATP binding; F:phosphorus-oxygen lyase activity; C:integral component of membrane; F:protein kinase activity; P:protein phosphorylation; P:cyclic nucleotide biosynthetic process; P:intracellular signal transduction	ANPRA_MOUSE Atrial natriuretic peptide receptor 1 OS=Mus musculus GN=Npr1 PE=1 SV=2	20	0	0.6225	Smoothelin cytoskeleton protein	Signal_peptide, Transmembrane	2.08404	1	8.94739	0.120816	0.0630698	0.126604	0.123502	0.0686656	0.128178	0.161361(TRUE)	-88211.6
GMOY009040-RA	hypothetical protein	1.16964	1	2681.2	3136.05	single-stranded DNA-binding 3	20	3.24e-116	95.55	6	P:GO:0035220; C:GO:0005634; P:GO:0048812; P:GO:0006355; P:GO:0019233; F:GO:0003697	P:wing disc development; C:nucleus; P:neuron projection morphogenesis; P:regulation of transcription, DNA-templated; P:sensory perception of pain; F:single-stranded DNA binding			IPR008116 (PRINTS); IPR006594 (SMART); PF04503 (PFAM); mobidb-lite (MOBIDB_LITE); mobidb-lite (MOBIDB_LITE); PTHR12610 (PANTHER); IPR006594 (PROSITE_PROFILES)	F:GO:0005515; F:GO:0003697	F:protein binding; F:single-stranded DNA binding	SSBP3_CHICK Single-stranded DNA-binding 3 OS=Gallus gallus GN=SSBP3 PE=2 SV=3	10	1.93e-51	0.824	Unknown function	No	10.1026	1	43.3108	0.689436	0.168142	0.683322	0.690268	0.177628	0.709774	0.161962(TRUE)	-58069
GMOY009069-RA	hypothetical protein	1.10261	0.916644	660.25	728	isoform B	20	2.18e-109	54.1						IPR015943 (G3DSA:2.130.10.GENE3D); mobidb-lite (MOBIDB_LITE); mobidb-lite (MOBIDB_LITE); mobidb-lite (MOBIDB_LITE); PTHR40552:SF11 (PANTHER); PTHR40552 (PANTHER)	F:GO:0005515	F:protein binding	---NA---	0			Serpin (serine protease inhibitor), Serpins signature.	Transmembrane	15.8875	1	240.485	4.53315	0.589665	5.65106	5.53543	1.0384	4.64421	0.254454(TRUE)	-15296.7
GMOY009095-RA	coracle	1.07998	1	13168.2	14221.3	homolog isoform X1	20	0	86.15	20	P:GO:0007391; P:GO:0061343; P:GO:0035321; P:GO:0035151; P:GO:0008362; P:GO:0007163; F:GO:0005198; P:GO:0060857; C:GO:0045169; P:GO:0006612; C:GO:0005886; P:GO:0003015; P:GO:0007435; C:GO:0005920; C:GO:0005856; P:GO:0007527; F:GO:0003779; P:GO:0019991; C:GO:0019898; C:GO:0045170	P:dorsal closure; P:cell adhesion involved in heart morphogenesis; P:maintenance of imaginal disc-derived wing hair orientation; P:regulation of tube size, open tracheal system; P:chitin-based embryonic cuticle biosynthetic process; P:establishment or maintenance of cell polarity; F:structural molecule activity; P:establishment of glial blood-brain barrier; C:fusome; P:protein targeting to membra…			IPR019749 (PRINTS); IPR000798 (PRINTS); IPR014847 (SMART); IPR018980 (SMART); IPR019749 (SMART); IPR018979 (PFAM); IPR014847 (PFAM); IPR011993 (G3DSA:2.30.29.GENE3D); G3DSA:3.10.20.90 (GENE3D); IPR008379 (PFAM); IPR014352 (G3DSA:1.20.80.GENE3D); IPR019748 (PFAM); IPR018980 (PFAM); mobidb-lite (MOBIDB_LITE); mobidb-lite (MOBIDB_LITE); mobidb-lite (MOBIDB_LITE); mobidb-lite (MOBIDB_LITE); mobidb-li…	C:GO:0005856; F:GO:0003779; C:GO:0005737; F:GO:0005198; C:GO:0019898; F:GO:0008092	C:cytoskeleton; F:actin binding; C:cytoplasm; F:structural molecule activity; C:extrinsic component of membrane; F:cytoskeletal protein binding	41_DROME homolog OS=Drosophila melanogaster GN=cora PE=1 SV=1	20	0	0.7135	ERM family signature, Band 4.1 protein family signature, FERM central domain	No	7.09187	1	21.7796	0.156421	0.0525183	0.186541	0.182218	0.0601119	0.171636	0.21972(TRUE)	-263148
GMOY009131-RA	putative dehydrogenase	1.33783	0.389356	2495.65	3338.75	D-beta-hydroxybutyrate mitochondrial	20	0	89.6	4	F:GO:0016491; C:GO:0016021; P:GO:0055114; C:GO:0005886	F:oxidoreductase activity; C:integral component of membrane; P:oxidation-reduction process; C:plasma membrane			IPR002347 (PFAM); G3DSA:3.40.50.720 (GENE3D); PTHR43313 (PANTHER); PTHR43313:SF21 (PANTHER); IPR016040 (SUPERFAMILY)	no GO terms	no GO terms	BDH_HUMAN D-beta-hydroxybutyrate mitochondrial OS=Homo sapiens GN=BDH1 PE=1 SV=3	20	2.26e-44	0.516	short chain dehydrogenase	Transmembrane	1	1.16925	3.98059	0.0737185	0.0562846	0.0790048	0.0735512	0.0537845	0.0750093	0.405005(TRUE)	-72730.7
GMOY009144-RA	hypothetical protein	1.13091	0.916644	3694.85	4178.55	isoform F	20	2.52e-137	64.35	8	C:GO:0005912; F:GO:0003779; P:GO:0000902; P:GO:0071896; P:GO:0090251; P:GO:0030950; C:GO:0030864; P:GO:0042249	C:adherens junction; F:actin binding; P:cell morphogenesis; P:protein localization to adherens junction; P:protein localization involved in establishment of planar polarity; P:establishment or maintenance of actin cytoskeleton polarity; C:cortical actin cytoskeleton; P:establishment of planar polarity of embryonic epithelium			G3DSA:1.10.8.10 (GENE3D); G3DSA:1.10.110.10 (GENE3D); mobidb-lite (MOBIDB_LITE); mobidb-lite (MOBIDB_LITE); mobidb-lite (MOBIDB_LITE); mobidb-lite (MOBIDB_LITE); mobidb-lite (MOBIDB_LITE); mobidb-lite (MOBIDB_LITE); mobidb-lite (MOBIDB_LITE); mobidb-lite (MOBIDB_LITE); mobidb-lite (MOBIDB_LITE); mobidb-lite (MOBIDB_LITE); mobidb-lite (MOBIDB_LITE); mobidb-lite (MOBIDB_LITE); mobidb-lite (MOBIDB_L…	F:GO:0051015; C:GO:0005912; F:GO:0003779; P:GO:0090251; P:GO:0030950; P:GO:0042249	F:actin filament binding; C:adherens junction; F:actin binding; P:protein localization involved in establishment of planar polarity; P:establishment or maintenance of actin cytoskeleton polarity; P:establishment of planar polarity of embryonic epithelium	SHRM_DROME Shroom OS=Drosophila melanogaster GN=Shroom PE=1 SV=2	11	1.31e-69	0.5655	Insect cuticle protein; Chitin-binding type R&R domain signature.	No	1	1.22023	11.4344	0.152307	0.113532	0.173033	0.162445	0.109674	0.176012	0.228929(TRUE)	-45877.9
GMOY009163-RA	hypothetical protein	1.15541	1	66.6	76.95	hypothetical protein MOQ_000963	1	0.000288	77	2	C:GO:0016020; C:GO:0016021	C:membrane; C:integral component of membrane			no IPS match	no IPS match	no IPS match	---NA---	0			Natriuretic peptide receptor signature, Adenylate and Guanylate cyclase catalytic domain, Receptor family ligand binding region, Adenylyl- / guanylyl cyclase, catalytic domain	No	0	0	1	0	0	0.939446	0	0	5.19999	0.200601(TRUE)	-2216.85
GMOY009180-RA	hypothetical protein	1.09806	1	682.25	749.15	histone 1	20	3.53e-40	93.9	4	C:GO:0005634; F:GO:0003677; C:GO:0000786; P:GO:0006334	C:nucleus; F:DNA binding; C:nucleosome; P:nucleosome assembly			IPR005819 (PRINTS); IPR005818 (SMART); IPR005818 (PFAM); IPR011991 (G3DSA:1.10.10.GENE3D); mobidb-lite (MOBIDB_LITE); PTHR11467 (PANTHER); PTHR11467:SF57 (PANTHER); IPR005818 (PROSITE_PROFILES); cd00073 (CDD); IPR011991 (SUPERFAMILY)	F:GO:0003677; C:GO:0005634; C:GO:0000786; P:GO:0006334	F:DNA binding; C:nucleus; C:nucleosome; P:nucleosome assembly	H12_DROVI Histone OS=Drosophila virilis GN= PE=3 SV=1	20	1.16e-41	0.786	LIS1 homology (LisH) motif profile; Single-strand DNA-binding protein signature	No	1	1.38638	25.0143	0.444692	0.336619	0.656018	0.639768	0.405573	0.503297	0.16977(TRUE)	-11192.9
GMOY009206-RA	hypothetical protein	-1.39343	0.916644	381.8	274	isoform A	20	1.94e-48	63.5	4	P:GO:0008150; C:GO:0005856; C:GO:0005575; F:GO:0003674	P:biological_process; C:cytoskeleton; C:cellular_component; F:molecular_function			IPR015943 (G3DSA:2.130.10.GENE3D); mobidb-lite (MOBIDB_LITE); mobidb-lite (MOBIDB_LITE); mobidb-lite (MOBIDB_LITE)	F:GO:0005515	F:protein binding	---NA---	0			Unknown function	No	8.07417	1	133.594	3.40626	0.643614	4.57761	4.51927	1.19626	3.5509	0.28999(TRUE)	-7220.65
GMOY009209-RA	hypothetical protein	1.10922	1	29.3	32.5	glutamate receptor kainate 2	20	3.81e-48	60.8	6	P:GO:0007274; F:GO:0022849; P:GO:0006816; C:GO:0008328; P:GO:0030510; C:GO:0097482	P:neuromuscular synaptic transmission; F:glutamate-gated calcium ion channel activity; P:calcium ion transport; C:ionotropic glutamate receptor complex; P:regulation of BMP signaling pathway; C:muscle cell postsynaptic density			G3DSA:3.40.190.10 (GENE3D); PTHR18966 (PANTHER); PTHR18966:SF268 (PANTHER); SSF53850 (SUPERFAMILY)	no GO terms	no GO terms	GRIK2_XENLA Glutamate receptor kainate 2 (Fragment) OS=Xenopus laevis GN=grik2 PE=2 SV=1	20	3.19e-19	0.586	Unknown function	No	0	0	1	0	0	0.970047	0	0	96.5578	0.277878(TRUE)	-391.596
GMOY009215-RA	hypothetical protein	1.6544	1	895.7	1481.85	histone gene-specific epigenetic repressor in late S isoform A	20	1.16e-53	75.05	4	P:GO:0006338; P:GO:0007476; F:GO:0000976; P:GO:0006342	P:chromatin remodeling; P:imaginal disc-derived wing morphogenesis; F:transcription regulatory region sequence-specific DNA binding; P:chromatin silencing			mobidb-lite (MOBIDB_LITE); mobidb-lite (MOBIDB_LITE); mobidb-lite (MOBIDB_LITE); mobidb-lite (MOBIDB_LITE); mobidb-lite (MOBIDB_LITE); mobidb-lite (MOBIDB_LITE); mobidb-lite (MOBIDB_LITE); mobidb-lite (MOBIDB_LITE); mobidb-lite (MOBIDB_LITE); mobidb-lite (MOBIDB_LITE); mobidb-lite (MOBIDB_LITE); PTHR12505 (PANTHER); PTHR12505:SF37 (PANTHER)	no GO terms	no GO terms	---NA---	0			Unknown function	No	20.646	1	67.9036	2.19246	0.320549	2.32832	2.35747	0.461249	2.2295	0.16026(TRUE)	-19271.5
GMOY009237-RA	hypothetical protein	1.02808	1	171853	176678	muscle LIM Mlp84B isoform X1	20	0	69.95	8	C:GO:0005634; C:GO:0030018; F:GO:0008307; F:GO:0046872; C:GO:0015629; P:GO:0045214; P:GO:0090175; P:GO:0060537	C:nucleus; C:Z disc; F:structural constituent of muscle; F:metal ion binding; C:actin cytoskeleton; P:sarcomere organization; P:regulation of establishment of planar polarity; P:muscle tissue development			IPR001781 (SMART); G3DSA:2.10.110.10 (GENE3D); IPR001781 (PFAM); G3DSA:2.10.110.10 (GENE3D); PTHR24215:SF27 (PANTHER); PTHR24215 (PANTHER); IPR001781 (PROSITE_PROFILES); cd09326 (CDD); cd09326 (CDD); cd09326 (CDD); cd09326 (CDD); SSF57716 (SUPERFAMILY); SSF57716 (SUPERFAMILY); SSF57716 (SUPERFAMILY); SSF57716 (SUPERFAMILY); SSF57716 (SUPERFAMILY); SSF57716 (SUPERFAMILY); SSF57716 (SUPERFAMILY); S…	F:GO:0008270	F:zinc ion binding	MLP2_DROME Muscle LIM Mlp84B OS=Drosophila melanogaster GN=Mlp84B PE=1 SV=1	20	0	0.5625	Unknown function	No	10.9681	1	69.3821	0.126724	0.025732	0.109747	0.107751	0.0317215	0.133327	0.341141(TRUE)	-2131540
GMOY009243-RA	hypothetical protein	1.15716	1	4182.35	4839.65	---NA---									no IPS match	no IPS match	no IPS match	---NA---	0			Histone H5 signature	Signal_peptide, Transmembrane	5.56418	1	79.5435	0.604022	0.163124	0.739896	0.717089	0.19007	0.617456	0.161762(TRUE)	-89945.5
GMOY009244-RA	hypothetical protein	-1.14379	0.385982	215766	188641	calcium-transporting ATPase sarcoplasmic endoplasmic reticulum type isoform X1	20	0	97.4	23	P:GO:0060047; P:GO:0007274; P:GO:0008610; P:GO:0051282; P:GO:1901896; F:GO:0005388; P:GO:0006874; C:GO:0005635; C:GO:0005811; F:GO:0005524; P:GO:0006635; F:GO:0005515; P:GO:0010906; P:GO:0048863; F:GO:0046872; P:GO:0007629; P:GO:0030707; C:GO:0016021; P:GO:0070588; P:GO:0036335; P:GO:0030322; P:GO:0010884; C:GO:0033017	P:heart contraction; P:neuromuscular synaptic transmission; P:lipid biosynthetic process; P:regulation of sequestering of calcium ion; P:positive regulation of calcium-transporting ATPase activity; F:calcium-transporting ATPase activity; P:cellular calcium ion homeostasis; C:nuclear envelope; C:lipid particle; F:ATP binding; P:fatty acid beta-oxidation; F:protein binding; P:regulation of glucose …	EC:3.6.1.3; EC:3.6.3.8; EC:3.6.1.15	Adenosinetriphosphatase; Calcium-transporting ATPase; Nucleoside-triphosphate phosphatase	PR00119 (PRINTS); IPR004014 (SMART); IPR006068 (PFAM); PF13246 (PFAM); IPR008250 (PFAM); IPR023299 (G3DSA:3.40.1110.GENE3D); IPR005782 (TIGRFAM); IPR008250 (G3DSA:2.70.150.GENE3D); IPR023214 (PFAM); IPR001757 (TIGRFAM); IPR023298 (G3DSA:1.20.1110.GENE3D); IPR004014 (PFAM); IPR030327 (PTHR42861:PANTHER); PTHR42861 (PANTHER); cd01427 (CDD); IPR023214 (SUPERFAMILY); SSF81653 (SUPERFAMILY); IPR023299…	F:GO:0000166; F:GO:0005524; F:GO:0046872; P:GO:0006816; C:GO:0016021; P:GO:0070588; C:GO:0005783; F:GO:0005388; C:GO:0033017	F:nucleotide binding; F:ATP binding; F:metal ion binding; P:calcium ion transport; C:integral component of membrane; P:calcium ion transmembrane transport; C:endoplasmic reticulum; F:calcium-transporting ATPase activity; C:sarcoplasmic reticulum membrane	ATC1_DROME Calcium-transporting ATPase sarcoplasmic endoplasmic reticulum type OS=Drosophila melanogaster GN=Ca-P60A PE=1 SV=2	20	0	0.8575	Unknown function	Transmembrane	31.7238	1	151.736	0.22064	0.0336305	0.277738	0.278727	0.0435033	0.229806	0.175976(TRUE)	-2541170
[truncated: 164 more rows]

## Sheet: PB-enriched Functional analysis
GO-ID	Term	Category	FDR	P-Value	#Test	#Ref	#notAnnotTest	#notAnnotRef	Over/Under	TestSeqs	RefSeqs
[truncated: 43 more rows]

## Sheet: Source data arragement for LOX
	WH-1	WH-2	WMG-1	WMG-2	WMG-3	PB-1	PB-2
[truncated: 13,105 more rows]
