# Supplementary material for: Molecular characterization of tsetse’s proboscis and its response to Trypanosoma congolense infection
Source: PLoS Negl Trop Dis. 2017 Nov 20;11(11):e0006057. doi: 10.1371/journal.pntd.0006057 (PMC5695773; doi:10.1371/journal.pntd.0006057)
Supplement: S2 Table — (XLSX) [file pntd.0006057.s005.xlsx]

## Sheet: Significantly UP-regulated
						NCBI-BLAST RESULTS												SWISSPROT BLAST RESULTS
Gene IDs	VectorBase Description	Fold Change-normalized	Baggerley's test: FDR-Norm	PB-Control Normalized RPKM	PB-Congo Normalized RPKM	Best NCBI Blast Hit Description	#Hits	e-Value	sim mean	#GO	GO IDs	GO Names	Enzyme Codes	Enzyme Names	InterPro IDs	InterPro GO IDs	InterPro GO Names	Best Swissprot Blast Hit Description	#Hits	e-value	sim mean	Interproscan Domains	Signal_peptide and/or Transmembrane domain
GMOY006184-RA	Hypothetical protein	1.72469	1.07757e-13	181.25	312.6	fibrillin-1 isoform X1	20	0	50.35	3	F:GO:0005509; F:GO:0005201; C:GO:0005578	F:calcium ion binding; F:extracellular matrix structural constituent; C:proteinaceous extracellular matrix			IPR001881 (SMART); IPR000436 (SMART); IPR000742 (SMART); G3DSA:2.10.25.10 (GENE3D); IPR001881 (PFAM); G3DSA:2.10.25.10 (GENE3D); G3DSA:2.10.25.10 (GENE3D); G3DSA:2.10.25.10 (GENE3D); G3DSA:2.10.70.10 (GENE3D); G3DSA:2.10.70.10 (GENE3D); IPR003410 (PFAM); PF14670 (PFAM); IPR000436 (PFAM); G3DSA:2.10.70.10 (GENE3D); G3DSA:2.10.25.10 (GENE3D); G3DSA:2.10.25.10 (GENE3D); G3DSA:2.10.70.10 (GENE3D); G3…	F:GO:0005515; F:GO:0005509	F:protein binding; F:calcium ion binding	FBN2_HUMAN Fibrillin-2 OS=Homo sapiens GN=FBN2 PE=1 SV=3	20	1.39e-97	44.75	Sushi domain (SCR repeat), HYR domain, Calcium-binding EGF domain, Complement Clr-like EGF-like, Coagulation Factor Xa inhibitory site, BETA-DEFENSIN ANTIBIOTIC PRECURSOR ANTIMICROBIAL DEFENSIN BETA SIGNAL DEFENSIN BD-32 DEFB-32, Aspartic acid and asparagine hydroxylation site, EGF-like domain signature 2, Calcium-binding EGF-like domain signature, Domain abundant in complement control proteins; …	Signal peptide
GMOY003854-RA	slimfast homolog 2	1.52907	0.0171049	843.75	1290.15	cationic amino acid transporter 3	20	0	79.7	7	P:GO:0050829; F:GO:0015174; P:GO:0006629; C:GO:0016021; P:GO:0045824; P:GO:0003333; P:GO:0040007	P:defense response to Gram-negative bacterium; F:basic amino acid transmembrane transporter activity; P:lipid metabolic process; C:integral component of membrane; P:negative regulation of innate immune response; P:amino acid transmembrane transport; P:growth			IPR029485 (PFAM); IPR002293 (PFAM); PTHR43243 (PANTHER); PTHR43243:SF12 (PANTHER)	C:GO:0016020; F:GO:0015171; P:GO:0003333	C:membrane; F:amino acid transmembrane transporter activity; P:amino acid transmembrane transport	CTR1_MOUSE High affinity cationic amino acid transporter 1 OS=Mus musculus GN=Slc7a1 PE=1 SV=1	20	8.65e-157	62.65	Amino acid permease, C-terminus of AA_permease.	Transmembrane
GMOY010757-RA	Hypothetical protein	1.55424	0.0369096	572.95	890.5	tafazzin homolog isoform X2	20	2.76172e-74	85.85	3	F:GO:0016746; C:GO:0016021; P:GO:0006644	F:transferase activity, transferring acyl groups; C:integral component of membrane; P:phospholipid metabolic process			IPR000872 (PRINTS); IPR002123 (SMART); IPR002123 (PFAM); G3DSA:3.40.1130.10 (GENE3D); mobidb-lite (MOBIDB_LITE); PTHR12497:SF4 (PANTHER); IPR000872 (PANTHER); cd07989 (CDD); SSF69593 (SUPERFAMILY)	F:GO:0016746; P:GO:0008152; P:GO:0006644	F:transferase activity, transferring acyl groups; P:metabolic process; P:phospholipid metabolic process	TAZ_DROME Tafazzin homolog OS=Drosophila melanogaster GN=Taz PE=2 SV=2	11	3.29e-67	62.45	Tafazzin signature, Acyltransferase, Phosphate acyltransferases	Transmembrane
GMOY004918-RA	Hypothetical protein	1.61542	0.0214544	1128.1	1822.35	neprilysin isoform A	20	0	85.95	4	C:GO:0016021; P:GO:0016486; F:GO:0004222; P:GO:0050965	C:integral component of membrane; P:peptide hormone processing; F:metalloendopeptidase activity; P:detection of temperature stimulus involved in sensory perception of pain	EC:3.4.24	Acting on peptide bonds (peptidases)	IPR018497 (PRINTS); IPR024079 (G3DSA:3.40.390.GENE3D); IPR018497 (PFAM); IPR008753 (PFAM); mobidb-lite (MOBIDB_LITE); IPR000718 (PANTHER); IPR029733 (PTHR11733:PANTHER); IPR000718 (CDD); SSF55486 (SUPERFAMILY)	P:GO:0006508; P:GO:0016486; F:GO:0004222; F:GO:0008237	P:proteolysis; P:peptide hormone processing; F:metalloendopeptidase activity; F:metallopeptidase activity	ECE1_MOUSE Endothelin-converting enzyme 1 OS=Mus musculus GN=Ece1 PE=1 SV=1	20	0	60.65	Neprilysin metalloprotease (M13) family signature, Peptidase family M13	Transmembrane
GMOY000249-RA	Hypothetical protein	1.8282	0.00137111	254.95	466.1	sodium channel para isoform X1	20	1.6922e-77	97.55	15	C:GO:0016459; P:GO:0007498; P:GO:0007268; P:GO:0045433; F:GO:0005248; F:GO:0003774; P:GO:0007638; P:GO:0030239; P:GO:0046680; P:GO:0001666; P:GO:0046684; F:GO:0005509; P:GO:0042493; C:GO:0001518; P:GO:0035725	C:myosin complex; P:mesoderm development; P:chemical synaptic transmission; P:male courtship behavior, veined wing generated song production; F:voltage-gated sodium channel activity; F:motor activity; P:mechanosensory behavior; P:myofibril assembly; P:response to DDT; P:response to hypoxia; P:response to pyrethroid; F:calcium ion binding; P:response to drug; C:voltage-gated sodium channel complex…	EC:3.6.1.15	Nucleoside-triphosphate phosphatase	IPR027359 (G3DSA:1.20.120.GENE3D); mobidb-lite (MOBIDB_LITE); PTHR10037 (PANTHER); PTHR10037:SF254 (PANTHER)	no GO terms	no GO terms	SCNA_DROME Sodium channel para OS=Drosophila melanogaster GN=para PE=2 SV=3	20	9.15e-69	64.5	Unknown function	Transmembrane
GMOY010220-RA	Hypothetical protein	1.96851	0.00768693	39.7	78.15	ATP-binding cassette sub-family C member Sur	20	0	59.25	1	F:GO:0016787	F:hydrolase activity			IPR003593 (SMART); IPR011527 (PFAM); IPR003439 (PFAM); G3DSA:1.20.1560.10 (GENE3D); G3DSA:3.40.50.300 (GENE3D); G3DSA:3.40.50.300 (GENE3D); G3DSA:1.20.1560.10 (GENE3D); mobidb-lite (MOBIDB_LITE); mobidb-lite (MOBIDB_LITE); mobidb-lite (MOBIDB_LITE); PTHR24223 (PANTHER); PTHR24223:SF280 (PANTHER); IPR011527 (PROSITE_PROFILES); IPR003439 (PROSITE_PROFILES); IPR003439 (PROSITE_PROFILES); IPR011527 (…	F:GO:0016887; F:GO:0005524; F:GO:0042626; P:GO:0055085; C:GO:0016021; P:GO:0006810	F:ATPase activity; F:ATP binding; F:ATPase activity, coupled to transmembrane movement of substances; P:transmembrane transport; C:integral component of membrane; P:transport	SUR_DROME ATP-binding cassette sub-family C member Sur OS=Drosophila melanogaster GN=Sur PE=1 SV=4	20	0	65.95	ABC transporter, ABC transporter transmembrane region, ATP-binding cassette, ABC transporter-type domain profile, ATPases associated with a variety of cellular activities.	Transmembrane
GMOY012216-RA	Hypothetical protein	2.15616	0.00670375	18.25	39.35	---NA---									no IPS match	no IPS match	no IPS match	---NA---					Transmembrane
GMOY005761-RA	Hypothetical protein	2.31227	0.0171049	13.45	31.1	chymotrypsinogen A	20	1.09633e-160	81.2	2	P:GO:0006508; F:GO:0004252	P:proteolysis; F:serine-type endopeptidase activity	EC:3.4.21	Acting on peptide bonds (peptidases)	IPR001314 (PRINTS); IPR001254 (SMART); IPR001254 (PFAM); G3DSA:2.40.10.10 (GENE3D); G3DSA:2.40.10.10 (GENE3D); G3DSA:2.40.10.10 (GENE3D); PTHR24260:SF86 (PANTHER); PTHR24260 (PANTHER); IPR001254 (PROSITE_PROFILES); IPR001254 (CDD); IPR009003 (SUPERFAMILY)	P:GO:0006508; F:GO:0004252	P:proteolysis; F:serine-type endopeptidase activity	CTR2_CANLF Chymotrypsinogen 2 OS=Canis lupus familiaris GN=CTRB1 PE=2 SV=1	20	1.22e-36	52.85	Chymotrypsin serine protease family (S1) signature, Serine proteases, trypsin domain profile.	Transmembrane
GMOY012096-RA	serotonin receptor 1B	3.23077	0.0394988	4.55	14.7	5-hydroxytryptamine receptor 2B	20	0	68.15	5	P:GO:0007208; P:GO:0009649; P:GO:0007198; C:GO:0016020; F:GO:0004993	P:phospholipase C-activating serotonin receptor signaling pathway; P:entrainment of circadian clock; P:adenylate cyclase-inhibiting serotonin receptor signaling pathway; C:membrane; F:G-protein coupled serotonin receptor activity			IPR000276 (PRINTS); IPR000276 (SMART); G3DSA:1.20.1070.10 (GENE3D); IPR000276 (PFAM); mobidb-lite (MOBIDB_LITE); mobidb-lite (MOBIDB_LITE); PTHR24247 (PANTHER); PTHR24247:SF166 (PANTHER); IPR017452 (PROSITE_PROFILES); SSF81321 (SUPERFAMILY)	F:GO:0004930; P:GO:0007186; C:GO:0016021	F:G-protein coupled receptor activity; P:G-protein coupled receptor signaling pathway; C:integral component of membrane	5HT2B_DROME 5-hydroxytryptamine receptor 2B OS=Drosophila melanogaster GN=5-HT1B PE=2 SV=3	20	0	55.6	Rhodopsin-like GPCR superfamily signature, 7 transmembrane receptor (rhodopsin family), G-protein coupled receptors family 1 profile.	Transmembrane
GMOY009629-RA	Hypothetical protein	3.42938	0.0460539	8.85	30.35	X-linked retinitis pigmentosa GTPase regulator	20	3.31523e-60	63.5	3	P:GO:0050709; C:GO:0016020; C:GO:0016021	P:negative regulation of protein secretion; C:membrane; C:integral component of membrane			no IPS match	no IPS match	no IPS match	---NA---					Transmembrane
GMOY006537-RA	Sestrin protein	1.50482	0	1962.5	2953.2	sestrin homolog isoform X3	20	1.51419e-149	91.3	2	C:GO:0005634; P:GO:1901031	C:nucleus; P:regulation of response to reactive oxygen species			IPR006730 (PFAM); IPR029032 (G3DSA:1.20.1290.GENE3D); PTHR12474 (PANTHER); IPR029032 (SUPERFAMILY)	C:GO:0005634; P:GO:1901031	C:nucleus; P:regulation of response to reactive oxygen species	SESN_DROME Sestrin homolog OS=Drosophila melanogaster GN=Sesn PE=1 SV=2	13	2.92e-131	69.23	PA26 p53-induced protein (sestrin)	Unknown function
GMOY000425-RA	Hypothetical protein	1.51495	0.0355434	53.5	81.05	isoform A	20	1.61734e-142	57.55	1	P:GO:0019233	P:sensory perception of pain			PTHR15286:SF18 (PANTHER); IPR033593 (PANTHER); IPR029071 (SUPERFAMILY)	no GO terms	no GO terms	RASFA_XENLA Ras association domain-containing 10 OS=Xenopus laevis GN=rassf10 PE=2 SV=1	4	1.37e-07	49	Unknown function	Unknown function
GMOY003373-RA	Hypothetical protein	1.51502	0.0211879	278.05	421.25	cleavage stimulation factor subunit 1	20	0	89.6	2	P:GO:0006397; C:GO:0005654	P:mRNA processing; C:nucleoplasm			IPR020472 (PRINTS); IPR001680 (SMART); IPR015943 (G3DSA:2.130.10.GENE3D); IPR032028 (PFAM); IPR001680 (PFAM); PTHR22840 (PANTHER); PTHR22840:SF15 (PANTHER); IPR017986 (PROSITE_PROFILES); IPR001680 (PROSITE_PROFILES); IPR001680 (PROSITE_PROFILES); IPR001680 (PROSITE_PROFILES); IPR001680 (PROSITE_PROFILES); IPR001680 (PROSITE_PROFILES); cd00200 (CDD); IPR017986 (SUPERFAMILY)	F:GO:0005515	F:protein binding	CSTF1_RAT Cleavage stimulation factor subunit 1 OS=Rattus norvegicus GN=Cstf1 PE=2 SV=1	20	5.93e-164	52	WD40 repeats, G protein beta WD-40 repeat signature, Trp-Asp (WD) repeats profile.	Unknown function
GMOY010721-RA	Hypothetical protein	1.5286	0.0298666	236.85	362.05	---NA---									no IPS match	no IPS match	no IPS match	---NA---					Unknown function
GMOY010320-RA	Tob protein	1.53919	1.16563e-07	13340.1	20532.9	Tob1 isoform X1	20	1.00388e-170	78.6						IPR002087 (PRINTS); IPR002087 (SMART); G3DSA:1.10.880.10 (GENE3D); IPR002087 (PFAM); G3DSA:1.20.1000.10 (GENE3D); mobidb-lite (MOBIDB_LITE); mobidb-lite (MOBIDB_LITE); mobidb-lite (MOBIDB_LITE); IPR015676 (PANTHER); IPR002087 (SUPERFAMILY)	no GO terms	no GO terms	TOB1_HUMAN Tob1 OS=Homo sapiens GN=TOB1 PE=1 SV=1	20	1.53e-58	62.7	BTG family; Anti-proliferative protein BTG1 family signature	Unknown function
GMOY007240-RA	Hypothetical protein	1.54121	0.0297892	81.3	125.3	sphingosine kinase 1	20	0	68.2	6	F:GO:0017050; C:GO:0005829; F:GO:0004143; P:GO:0016310; C:GO:0005886; P:GO:0006665	F:D-erythro-sphingosine kinase activity; C:cytosol; F:diacylglycerol kinase activity; P:phosphorylation; C:plasma membrane; P:sphingolipid metabolic process	EC:2.7.1.107	Diacylglycerol kinase (ATP)	IPR001206 (SMART); IPR001206 (PFAM); IPR017438 (G3DSA:3.40.50.GENE3D); PTHR12358 (PANTHER); PTHR12358:SF66 (PANTHER); IPR001206 (PROSITE_PROFILES); IPR016064 (SUPERFAMILY)	F:GO:0003951; P:GO:0008152; F:GO:0016301	F:NAD+ kinase activity; P:metabolic process; F:kinase activity	SPHK2_MOUSE Sphingosine kinase 2 OS=Mus musculus GN=Sphk2 PE=1 SV=2	20	1.69e-66	52.15	Diacylglycerol kinase catalytic domain	Unknown function
GMOY010433-RA	smell impaired 21F	1.57969	0	4860.9	7678.7	isoform B	20	1.40466e-60	81.15	2	P:GO:2001020; P:GO:0042048	P:regulation of response to DNA damage stimulus; P:olfactory behavior			no IPS match	no IPS match	no IPS match	---NA---					Unknown function
GMOY006945-RA	Hypothetical protein	1.58368	0.0163481	142.8	226.15	lipophorin receptor isoform D	20	4.33404e-15	75.45	5	P:GO:0032370; F:GO:0005509; P:GO:0048812; F:GO:0071813; C:GO:0005886	P:positive regulation of lipid transport; F:calcium ion binding; P:neuron projection morphogenesis; F:lipoprotein particle binding; C:plasma membrane			IPR002172 (SMART); G3DSA:4.10.400.10 (GENE3D); IPR002172 (PFAM); G3DSA:4.10.1220.10 (GENE3D); PTHR10529:SF284 (PANTHER); PTHR10529 (PANTHER); IPR002172 (PROSITE_PROFILES); cd00112 (CDD); IPR002172 (SUPERFAMILY)	F:GO:0005515	F:protein binding	LDLR1_XENLA Low-density lipo receptor 1 OS=Xenopus laevis GN=ldlr-a PE=2 SV=1	20	1.66e-09	64.2	Low-density lipoprotein receptor domain class A, LDL-receptor class A (LDLRA) domain signature.	Unknown function
GMOY002126-RA	Hypothetical protein	1.60235	1.19626e-05	106.25	170.25	insulin-degrading enzyme	20	8.18972e-139	61.95	12	P:GO:0045926; P:GO:0014067; P:GO:0045089; P:GO:0046662; P:GO:0050829; P:GO:1901143; C:GO:0005737; P:GO:0008340; P:GO:0002021; P:GO:0090062; C:GO:0005886; P:GO:0048638	P:negative regulation of growth; P:negative regulation of phosphatidylinositol 3-kinase signaling; P:positive regulation of innate immune response; P:regulation of oviposition; P:defense response to Gram-negative bacterium; P:insulin catabolic process; C:cytoplasm; P:determination of adult lifespan; P:response to dietary excess; P:regulation of trehalose metabolic process; C:plasma membrane; P:re…			IPR008974 (G3DSA:2.60.210.GENE3D); cd00121 (CDD); IPR008974 (SUPERFAMILY)	F:GO:0005515	F:protein binding	IDE_DROME Insulin-degrading enzyme OS=Drosophila melanogaster GN=Ide PE=1 SV=4	15	4.9e-138	42.33		Unknown function
GMOY002065-RA	Hypothetical protein	1.61525	0.00319586	59	95.3	regulator of G- signaling loco	20	0	59.85	19	F:GO:0005096; P:GO:0042594; C:GO:0045179; P:GO:0008069; P:GO:0060857; P:GO:0008277; C:GO:0005886; P:GO:0003015; P:GO:0007303; P:GO:0008105; P:GO:0030866; P:GO:0006979; P:GO:0007419; P:GO:0009408; F:GO:0001965; P:GO:0019991; P:GO:0055059; P:GO:0048085; P:GO:0050832	F:GTPase activator activity; P:response to starvation; C:apical cortex; P:dorsal/ventral axis specification, ovarian follicular epithelium; P:establishment of glial blood-brain barrier; P:regulation of G-protein coupled receptor protein signaling pathway; C:plasma membrane; P:heart process; P:cytoplasmic transport, nurse cell to oocyte; P:asymmetric protein localization; P:cortical actin cytoskel…			IPR016137 (PRINTS); IPR016137 (SMART); IPR001478 (SMART); IPR003116 (SMART); IPR003109 (SMART); G3DSA:3.10.20.90 (GENE3D); IPR011993 (G3DSA:2.30.29.GENE3D); IPR001478 (PFAM); IPR001478 (G3DSA:2.30.42.GENE3D); IPR016137 (PFAM); IPR003116 (PFAM); G3DSA:1.10.167.10 (GENE3D); IPR024066 (G3DSA:1.10.196.GENE3D); mobidb-lite (MOBIDB_LITE); mobidb-lite (MOBIDB_LITE); mobidb-lite (MOBIDB_LITE); mobidb-lit…	F:GO:0005515; P:GO:0007165; F:GO:0005057; F:GO:0030695	F:protein binding; P:signal transduction; F:signal transducer activity, downstream of receptor; F:GTPase regulator activity	RGS_DROME Regulator of G- signaling loco OS=Drosophila melanogaster GN=loco PE=1 SV=2	20	0	56.75	Regulator of G protein signalling (RGS) protein signature, PDZ domain (Also known as DHR or GLGF), Phosphotyrosine interaction domain (PID) profile, LGN motif, putative GEFs specific for G-alpha GTPases, Raf-like Ras-binding domain.	Unknown function
GMOY010158-RA	Hypothetical protein	1.6507	0	1238.9	2045.05	---NA---									no IPS match	no IPS match	no IPS match	---NA---					Unknown function
GMOY000048-RA	Hypothetical protein	1.72566	0.0394751	28.25	48.75	---NA---									mobidb-lite (MOBIDB_LITE)	no GO terms	no GO terms	---NA---					Unknown function
GMOY007238-RA	glutamine synthetase	1.73869	8.88999e-12	177.95	309.4	glutamine synthetase 2 cytoplasmic isoform X2	20	0	94.45	7	P:GO:0006538; F:GO:0005524; P:GO:0007416; C:GO:0005737; P:GO:0006542; P:GO:0045213; F:GO:0004356	P:glutamate catabolic process; F:ATP binding; P:synapse assembly; C:cytoplasm; P:glutamine biosynthetic process; P:neurotransmitter receptor metabolic process; F:glutamate-ammonia ligase activity	EC:6.3.1.2	Glutamate--ammonia ligase	IPR008146 (SMART); IPR008147 (PFAM); IPR008146 (PFAM); IPR014746 (G3DSA:3.30.590.GENE3D); PTHR20852 (PANTHER); PTHR20852:SF69 (PANTHER); SSF55931 (SUPERFAMILY); IPR008147 (SUPERFAMILY)	P:GO:0006807; F:GO:0003824; P:GO:0006542; F:GO:0004356	P:nitrogen compound metabolic process; F:catalytic activity; P:glutamine biosynthetic process; F:glutamate-ammonia ligase activity	GLNA2_DROME Glutamine synthetase 2 cytoplasmic OS=Drosophila melanogaster GN=Gs2 PE=2 SV=3	20	0	78	Glutamine synthetase, catalytic domain, Glutamine synthetase, beta-Grasp domain, Glutamine synthetase putative ATP-binding region signature.	Unknown function
GMOY006664-RA	Hypothetical protein	1.74933	0.000251212	55.65	97.35	isoform B	20	0	89	6	C:GO:0005634; F:GO:0005524; C:GO:0005737; P:GO:0000281; F:GO:0004693; P:GO:0006468	C:nucleus; F:ATP binding; C:cytoplasm; P:mitotic cytokinesis; F:cyclin-dependent protein serine/threonine kinase activity; P:protein phosphorylation	EC:2.7.11; EC:2.7.11.22	Transferring phosphorus-containing groups; Cyclin-dependent kinase	IPR000719 (SMART); G3DSA:1.10.510.10 (GENE3D); G3DSA:3.30.200.20 (GENE3D); IPR000719 (PFAM); PTHR24056:SF247 (PANTHER); PTHR24056 (PANTHER); IPR000719 (PROSITE_PROFILES); cd07847 (CDD); IPR011009 (SUPERFAMILY)	F:GO:0005524; F:GO:0004672; P:GO:0006468	F:ATP binding; F:protein kinase activity; P:protein phosphorylation	CDKL1_MOUSE Cyclin-dependent kinase-like 1 OS=Mus musculus GN=Cdkl1 PE=2 SV=1	20	2.87e-148	71.25	Protein kinase domain, Serine/Threonine protein kinases active-site signature, Protein kinases ATP-binding region signature.	Unknown function
GMOY000080-RA	Hypothetical protein	1.75352	0.000237046	63.9	112.05	PREDICTED: uncharacterized protein LOC105208686	16	1.57129e-59	62.25	3	P:GO:0008150; C:GO:0005575; F:GO:0003674	P:biological_process; C:cellular_component; F:molecular_function			mobidb-lite (MOBIDB_LITE); mobidb-lite (MOBIDB_LITE)	no GO terms	no GO terms	---NA---				Unknown function	Unknown function
GMOY012109-RA	Hypothetical protein	1.79531	0.0235856	32	57.45	biogenesis of lysosome-related organelles complex 1 subunit 1	14	3.15866e-10	85.14	1	C:GO:0031083	C:BLOC-1 complex			no IPS match	no IPS match	no IPS match	BL1S1_DROME Biogenesis of lysosome-related organelles complex 1 subunit 1 OS=Drosophila melanogaster GN=Blos1 PE=1 SV=2	1	1.55e-08	80		Unknown function
GMOY010344-RA	Sclp protein	1.80161	0.000198918	9798.35	17652.8	leucine-rich repeat-containing 20 isoform X1	20	5.4837e-115	81.1	1	P:GO:0003012	P:muscle system process			IPR001611 (PFAM); IPR032675 (G3DSA:3.80.10.GENE3D); mobidb-lite (MOBIDB_LITE); PTHR16083:SF3 (PANTHER); PTHR16083 (PANTHER); IPR001611 (PROSITE_PROFILES); SSF52075 (SUPERFAMILY)	F:GO:0005515	F:protein binding	LRC20_HUMAN Leucine-rich repeat-containing 20 OS=Homo sapiens GN=LRRC20 PE=1 SV=1	20	1.77e-16	51.95	Leucine rich repeat	Unknown function
GMOY007094-RA	Hypothetical protein	1.80547	0	1528.85	2760.3	low-density lipo receptor-like isoform X1	20	1.2059e-30	64.9	3	F:GO:0005509; C:GO:0016020; C:GO:0016021	F:calcium ion binding; C:membrane; C:integral component of membrane			no IPS match	no IPS match	no IPS match	---NA---					Unknown function
GMOY001302-RA	Hypothetical protein	1.81677	0.0258154	90.05	163.6	isoform C	20	0	67.55	3	P:GO:0008150; C:GO:0005575; F:GO:0003674	P:biological_process; C:cellular_component; F:molecular_function			mobidb-lite (MOBIDB_LITE); mobidb-lite (MOBIDB_LITE); mobidb-lite (MOBIDB_LITE); mobidb-lite (MOBIDB_LITE); mobidb-lite (MOBIDB_LITE); mobidb-lite (MOBIDB_LITE); mobidb-lite (MOBIDB_LITE); mobidb-lite (MOBIDB_LITE); mobidb-lite (MOBIDB_LITE); PTHR24215:SF28 (PANTHER); PTHR24215 (PANTHER)	no GO terms	no GO terms	---NA---				Unknown function	Unknown function
GMOY011756-RA	Hypothetical protein	1.89467	0.0352901	1022	1936.35	yippee-like 1	20	5.34493e-75	95.95	1	P:GO:0007476	P:imaginal disc-derived wing morphogenesis			no IPS match	no IPS match	no IPS match	YPL1_DROME yippee-like CG15309 OS=Drosophila melanogaster GN=CG15309 PE=3 SV=1	20	4.39e-77	91.2	Yippee zinc-binding/DNA-binding /Mis18, centromere assembly	Unknown function
GMOY005707-RA	Down syndrome cell adhesion molecule	2.46402	0.00331304	34.05	83.9	Down syndrome cell adhesion molecule Dscam2	20	0	83.25	4	C:GO:0005887; F:GO:0042802; P:GO:0048812; P:GO:0007156	C:integral component of plasma membrane; F:identical protein binding; P:neuron projection morphogenesis; P:homophilic cell adhesion via plasma membrane adhesion molecules			IPR003961 (SMART); IPR003599 (SMART); IPR003598 (SMART); IPR013098 (PFAM); IPR013783 (G3DSA:2.60.40.GENE3D); IPR013783 (G3DSA:2.60.40.GENE3D); IPR013783 (G3DSA:2.60.40.GENE3D); IPR013783 (G3DSA:2.60.40.GENE3D); IPR003961 (PFAM); IPR013783 (G3DSA:2.60.40.GENE3D); IPR013783 (G3DSA:2.60.40.GENE3D); IPR013783 (G3DSA:2.60.40.GENE3D); PF13927 (PFAM); IPR007110 (PFAM); IPR013783 (G3DSA:2.60.40.GENE3D); …	C:GO:0005887; F:GO:0005515; P:GO:0007399; P:GO:0007155	C:integral component of plasma membrane; F:protein binding; P:nervous system development; P:cell adhesion	DSCL_DROME Down syndrome cell adhesion molecule Dscam2 OS=Drosophila melanogaster GN=Dscam2 PE=2 SV=3	20	0	45.9	Fibronectin type III domain, Immunoglobulin I-set domain, Immunoglobulin C-2 Type	Unknown function
GMOY007711-RA	Hypothetical protein	2.50909	0.040568	8.25	20.7	---NA---									mobidb-lite (MOBIDB_LITE)	no GO terms	no GO terms	---NA---					Unknown function
GMOY011983-RA	Hypothetical protein	2.63816	0.000322264	22.8	60.15	neither inactivation nor afterpotential G	20	0	66.2	6	P:GO:0001523; F:GO:0016491; P:GO:0046154; P:GO:0055114; P:GO:0007601; P:GO:0006810	P:retinoid metabolic process; F:oxidoreductase activity; P:rhodopsin metabolic process; P:oxidation-reduction process; P:visual perception; P:transport			IPR023753 (G3DSA:3.50.50.GENE3D); IPR012132 (PIRSF); IPR000172 (PFAM); IPR007867 (PFAM); PTHR11552:SF154 (PANTHER); PTHR11552 (PANTHER); SSF54373 (SUPERFAMILY); IPR023753 (SUPERFAMILY)	F:GO:0016614; F:GO:0016491; F:GO:0050660; P:GO:0055114	F:oxidoreductase activity, acting on CH-OH group of donors; F:oxidoreductase activity; F:flavin adenine dinucleotide binding; P:oxidation-reduction process	NINAG_DROME Neither inactivation nor afterpotential G OS=Drosophila melanogaster GN=ninaG PE=2 SV=2	20	0	44.85	GMC oxidoreductase	Unknown function
GMOY001374-RA	Hypothetical protein	2.64333	0.0345368	30	79.3	isoform B	20	2.02093e-121	87.8	3	P:GO:0008150; C:GO:0005575; F:GO:0003674	P:biological_process; C:cellular_component; F:molecular_function			IPR022782 (PFAM); mobidb-lite (MOBIDB_LITE); mobidb-lite (MOBIDB_LITE); PTHR22741 (PANTHER); PTHR22741:SF14 (PANTHER)	no GO terms	no GO terms	CCDCX_DROME Coiled-coil domain-containing CG32809 OS=Drosophila melanogaster GN=CG32809 PE=2 SV=1	7	2.56e-118	74.29	Actin interacting protein 3	Unknown function
GMOY000504-RA	Hypothetical protein	2.76731	0.00499461	26	71.95	---NA---									mobidb-lite (MOBIDB_LITE)	no GO terms	no GO terms	---NA---					Unknown function
GMOY004401-RA	Hypothetical protein	3.01145	0.00496436	13.1	39.45	growth arrest and DNA damage-inducible s-interacting 1	20	1.57718e-51	68.2	4	P:GO:0098586; C:GO:0048471; P:GO:0019233; P:GO:1903705	P:cellular response to virus; C:perinuclear region of cytoplasm; P:sensory perception of pain; P:positive regulation of production of siRNA involved in RNA interference			IPR018472 (PFAM); mobidb-lite (MOBIDB_LITE); PTHR31761 (PANTHER); PTHR31761:SF2 (PANTHER)	C:GO:0005634; P:GO:0007049	C:nucleus; P:cell cycle		5	3.06e-08	48.6	Growth arrest and DNA-damage-inducible proteins-interacting protein 1	Unknown function
GMOY008322-RA	Hypothetical protein	4.61194	0.0340896	3.35	15.45	PREDICTED: uncharacterized protein LOC101889746 isoform X2	6	3.35818e-05	65	2	F:GO:0008270; F:GO:0046872	F:zinc ion binding; F:metal ion binding			mobidb-lite (MOBIDB_LITE)	no GO terms	no GO terms	---NA---					Unknown function
GMOY005488-RA	Hypothetical protein	7.79851	0	13.4	104.5	alpha methyl dopa-resistant	20	0	80	6	F:GO:0030170; P:GO:0040003; P:GO:0006520; P:GO:0006584; F:GO:0016831; F:GO:0019239	F:pyridoxal phosphate binding; P:chitin-based cuticle development; P:cellular amino acid metabolic process; P:catecholamine metabolic process; F:carboxy-lyase activity; F:deaminase activity			IPR010977 (PRINTS); IPR002129 (PFAM); IPR015422 (G3DSA:3.90.1150.GENE3D); IPR015421 (G3DSA:3.40.640.GENE3D); G3DSA:1.20.1340.10 (GENE3D); PTHR11999:SF134 (PANTHER); PTHR11999 (PANTHER); IPR015424 (SUPERFAMILY)	F:GO:0030170; F:GO:0003824; P:GO:0006520; P:GO:0019752; F:GO:0016831	F:pyridoxal phosphate binding; F:catalytic activity; P:cellular amino acid metabolic process; P:carboxylic acid metabolic process; F:carboxy-lyase activity	L2AM_DROME Alpha-methyldopa hypersensitive OS=Drosophila melanogaster GN=amd PE=2 SV=2	20	0	67.4	Aromatic-L-amino-acid decarboxylase signature, Pyridoxal-dependent decarboxylase conserved domain, DDC / GAD / HDC / TyrDC pyridoxal-phosphate attachment site.	Unknown function

## Sheet: Moderately UP-regulated genes
						NCBI-BLAST RESULTS												SWISSPROT BLAST RESULTS
Gene IDs	VectorBase Description	Fold Change-normalized	Baggerley's test: FDR-Norm	PB-Control Normalized RPKM	PB-Congo Normalized RPKM	Best NCBI Blast Hit Description	#Hits	e-Value	sim mean	#GO	GO IDs	GO Names	Enzyme Codes	Enzyme Names	InterPro IDs	InterPro GO IDs	InterPro GO Names	Best Swissprot Blast Hit Description	#Hits	e-value	sim mean	Interproscan Domains	Signal_peptide and/or Transmembrane domain
GMOY001164-RA	GTPase Rab2	1.12018	0.034953	2786.3	3121.15	ras-related Rab-2A	20	8.63801e-123	91.85	15	P:GO:0007030; P:GO:0032482; C:GO:0005794; C:GO:0043025; C:GO:0005765; C:GO:0005886; F:GO:0005525; C:GO:0005634; C:GO:0070062; F:GO:0004767; F:GO:0005515; P:GO:0016192; F:GO:0003924; F:GO:0019003; P:GO:0019233	P:Golgi organization; P:Rab protein signal transduction; C:Golgi apparatus; C:neuronal cell body; C:lysosomal membrane; C:plasma membrane; F:GTP binding; C:nucleus; C:extracellular exosome; F:sphingomyelin phosphodiesterase activity; F:protein binding; P:vesicle-mediated transport; F:GTPase activity; F:GDP binding; P:sensory perception of pain	EC:3.1.4.12; EC:3.6.1.15	Sphingomyelin phosphodiesterase; Nucleoside-triphosphate phosphatase	PR00449 (PRINTS); SM00175 (SMART); SM00173 (SMART); SM00174 (SMART); SM00176 (SMART); IPR027417 (G3DSA:3.40.50.GENE3D); IPR001806 (PFAM); IPR005225 (TIGRFAM); mobidb-lite (MOBIDB_LITE); PTHR24073:SF808 (PANTHER); PTHR24073 (PANTHER); PS51419 (PROSITE_PROFILES); cd01866 (CDD); IPR027417 (SUPERFAMILY)	F:GO:0005525; P:GO:0007264	F:GTP binding; P:small GTPase mediated signal transduction	RAB2_LYMST Ras-related Rab-2 OS=Lymnaea stagnalis GN=RAB2 PE=2 SV=1	20	3.21e-117	87	Transforming protein P21 ras signature, Ras family, small GTPase Ras family profile, Rho (Ras homology) subfamily of Ras-like small GTPases, small_GTP: small GTP-binding protein domain	Signal peptide
GMOY008350-RA	alpha 2-macroglobulin receptor-associated protein	1.13043	0.0183698	902.8	1020.55	alpha-2-macroglobulin receptor-associated	20	0	83.2	4	F:GO:0050750; C:GO:0005783; F:GO:0008201; C:GO:0005875	F:low-density lipoprotein particle receptor binding; C:endoplasmic reticulum; F:heparin binding; C:microtubule associated complex			IPR009066 (PFAM); IPR010483 (PFAM); G3DSA:1.20.81.10 (GENE3D); PTHR16560 (PANTHER); PTHR16560:SF3 (PANTHER); cd14808 (CDD); IPR009066 (SUPERFAMILY); IPR009066 (SUPERFAMILY); IPR009066 (SUPERFAMILY)	F:GO:0050750; C:GO:0005783; F:GO:0008201	F:low-density lipoprotein particle receptor binding; C:endoplasmic reticulum; F:heparin binding	AMRP_HUMAN Alpha-2-macroglobulin receptor-associated OS=Homo sapiens GN=LRPAP1 PE=1 SV=1	3	6.85e-30	49.67	Alpha-2-macroglobulin RAP, N-terminal domain, Alpha-2-macroglobulin RAP, C-terminal domain.	Signal peptide
GMOY008404-RA	Hypothetical protein	1.17037	0.0456888	2935.45	3435.55	EGF domain-specific O-linked N-acetylglucosamine transferase	20	0	77	4	C:GO:0005788; F:GO:0097363; P:GO:0008363; P:GO:0097370	C:endoplasmic reticulum lumen; F:protein O-GlcNAc transferase activity; P:larval chitin-based cuticle development; P:protein O-GlcNAcylation via threonine			IPR007657 (PFAM); IPR007657 (PANTHER); PTHR20961:SF39 (PANTHER)	F:GO:0016757	F:transferase activity, transferring glycosyl groups	EOGT_DROME EGF domain-specific O-linked N-acetylglucosamine transferase OS=Drosophila melanogaster GN=Eogt PE=1 SV=1	20	0	60	Protein of unknown function (DUF563)	Signal peptide
GMOY001475-RA	hexosaminidase 2	1.19829	0.0210057	373.45	447.5	chitooligosaccharidolytic beta-N-acetylglucosaminidase	20	0	79.25	6	P:GO:0005975; C:GO:0005615; P:GO:0032504; P:GO:0044130; F:GO:0016231; C:GO:0005886	P:carbohydrate metabolic process; C:extracellular space; P:multicellular organism reproduction; P:negative regulation of growth of symbiont in host; F:beta-N-acetylglucosaminidase activity; C:plasma membrane	EC:3.2.1.52	Beta-N-acetylhexosaminidase	IPR025705 (PRINTS); IPR029018 (G3DSA:3.30.379.GENE3D); IPR015883 (PFAM); IPR029019 (PFAM); IPR013781 (G3DSA:3.20.20.GENE3D); IPR025705 (PIRSF); PTHR22600 (PANTHER); PTHR22600:SF35 (PANTHER); cd06562 (CDD); IPR017853 (SUPERFAMILY); IPR029018 (SUPERFAMILY)	P:GO:0005975; F:GO:0004553; F:GO:0004563	P:carbohydrate metabolic process; F:hydrolase activity, hydrolyzing O-glycosyl compounds; F:beta-N-acetylhexosaminidase activity	HEXC_BOMMO Chitooligosaccharidolytic beta-N-acetylglucosaminidase OS=Bombyx mori PE=1 SV=1	20	2.66e-112	48.25	Glycosyl hydrolase family 20 signature, beta-acetyl hexosaminidase like, Glycosyl hydrolase family 20, catalytic domain	Signal peptide
GMOY009839-RA	Hypothetical protein	1.3369	6.85615e-09	486.65	650.6	diaphanous homolog 1	16	6.01893e-29	58.5						mobidb-lite (MOBIDB_LITE); mobidb-lite (MOBIDB_LITE)	no GO terms	no GO terms	---NA---					Signal peptide
GMOY004924-RA	Hypothetical protein	1.44342	0.000229832	654.35	944.5	isoform B	20	0	61.3	1	C:GO:0005886	C:plasma membrane			PTHR39960 (PANTHER)	no GO terms	no GO terms	---NA---				Unknown function	Signal peptide
GMOY006991-RA	Hypothetical protein	1.21227	0.00352988	713	864.35	tubulointerstitial nephritis antigen-like	20	0	82.05	11	C:GO:0005615; P:GO:0006955; P:GO:0006508; P:GO:0035593; F:GO:0005044; F:GO:0008234; P:GO:0030431; F:GO:0017147; P:GO:0006898; C:GO:0042600; F:GO:0030247	C:extracellular space; P:immune response; P:proteolysis; P:positive regulation of Wnt signaling pathway by establishment of Wnt protein localization to extracellular region; F:scavenger receptor activity; F:cysteine-type peptidase activity; P:sleep; F:Wnt-protein binding; P:receptor-mediated endocytosis; C:chorion; F:polysaccharide binding			IPR000668 (SMART); IPR000668 (PFAM); G3DSA:3.90.70.10 (GENE3D); IPR013128 (PANTHER); PTHR12411:SF502 (PANTHER); IPR001212 (PROSITE_PROFILES); cd02620 (CDD); SSF54001 (SUPERFAMILY)	P:GO:0006955; P:GO:0006508; F:GO:0005044; F:GO:0008234; F:GO:0030247	P:immune response; P:proteolysis; F:scavenger receptor activity; F:cysteine-type peptidase activity; F:polysaccharide binding	TINAL_MOUSE Tubulointerstitial nephritis antigen-like OS=Mus musculus GN=Tinagl1 PE=1 SV=1	20	2.08e-109	52.3	Papain family cysteine protease, Eukaryotic thiol (cysteine) proteases histidine active site, Somatomedin B (SMB) domain profile.	Signal peptide, Transmembrane
GMOY008658-RA	Hypothetical protein	1.22295	0.0048086	3245.4	3968.95	sodium-coupled monocarboxylate transporter 1	20	0	79.7	3	C:GO:0005887; P:GO:0055085; F:GO:0015293	C:integral component of plasma membrane; P:transmembrane transport; F:symporter activity			IPR001734 (TIGRFAM); IPR001734 (PFAM); PTHR42985 (PANTHER); PTHR42985:SF8 (PANTHER); IPR001734 (PROSITE_PROFILES); cd11492 (CDD)	P:GO:0055085; C:GO:0016020; P:GO:0006810; F:GO:0005215	P:transmembrane transport; C:membrane; P:transport; F:transporter activity	SC5A8_HUMAN Sodium-coupled monocarboxylate transporter 1 OS=Homo sapiens GN=SLC5A8 PE=1 SV=2	20	2.43e-84	55.4	Sodium:solute symporter family	Signal peptide, Transmembrane
GMOY003054-RA	tissue inhibitor of metalloproteases	1.23599	1.85654e-08	1834.2	2267.05	tissue inhibitor of metalloproteases	20	2.32298e-58	63.4	10	C:GO:0030425; P:GO:0007419; P:GO:0060232; P:GO:0048526; P:GO:0042331; P:GO:0071711; P:GO:0007155; F:GO:0008191; P:GO:0035202; P:GO:0007426	C:dendrite; P:ventral cord development; P:delamination; P:imaginal disc-derived wing expansion; P:phototaxis; P:basement membrane organization; P:cell adhesion; F:metalloendopeptidase inhibitor activity; P:tracheal pit formation in open tracheal system; P:tracheal outgrowth, open tracheal system			IPR018933 (SMART); IPR001820 (SMART); IPR001820 (PFAM); G3DSA:2.40.50.120 (GENE3D); IPR001820 (PANTHER); PTHR11844:SF32 (PANTHER); IPR001134 (PROSITE_PROFILES); cd03577 (CDD); IPR008993 (SUPERFAMILY)	F:GO:0005515; F:GO:0008191	F:protein binding; F:metalloendopeptidase inhibitor activity	TIMP_DROME Tissue inhibitor of metalloproteases OS=Drosophila melanogaster GN=Timp PE=2 SV=1	20	1.47e-47	48.7	Tissue inhibitor of metalloproteinase, NTR domain profile, Netrin C-terminal Domain.	Signal peptide, Transmembrane
GMOY000982-RA	Glucuronosyltransferase	1.45253	1.21845e-07	720.95	1047.2	isoform A	20	0	67.95	3	F:GO:0016757; C:GO:0016020; P:GO:0008152	F:transferase activity, transferring glycosyl groups; C:membrane; P:metabolic process			G3DSA:3.40.50.2000 (GENE3D); IPR002213 (PFAM); mobidb-lite (MOBIDB_LITE); PTHR11926:SF496 (PANTHER); IPR002213 (PANTHER); SSF53756 (SUPERFAMILY)	F:GO:0016758; P:GO:0008152	F:transferase activity, transferring hexosyl groups; P:metabolic process	CGT_RAT 2-hydroxyacylsphingosine 1-beta-galactosyltransferase OS=Rattus norvegicus GN=Ugt8 PE=2 SV=1	20	3.21e-30	44.45	UDP-glucoronosyl and UDP-glucosyl transferase	Signal peptide, Transmembrane
GMOY002749-RA	Hypothetical protein	1.08607	0.0297524	1991.45	2162.85	dopamine N-acetyltransferase	20	4.08908e-79	83.3	1	F:GO:0008080	F:N-acetyltransferase activity			IPR001623 (PRINTS); IPR001623 (SMART); IPR001623 (PFAM); IPR001623 (G3DSA:1.10.287.GENE3D); PTHR24074 (PANTHER); IPR001623 (PROSITE_PROFILES); IPR001623 (CDD); IPR001623 (SUPERFAMILY)	no GO terms	no GO terms	DNAT_DROME Dopamine N-acetyltransferase OS=Drosophila melanogaster GN=Dat PE=1 SV=1	20	1.36e-68	63.95	DnaJ domain, DnaJ molecular chaperone homology domain	Transmembrane
GMOY006618-RA	Hypothetical protein	1.17923	0.000203222	853.1	1006	alpha-(1,3)-fucosyltransferase C	20	0	69.65	5	F:GO:0018392; C:GO:0032580; P:GO:0036065; C:GO:0016021; P:GO:0006486	F:glycoprotein 3-alpha-L-fucosyltransferase activity; C:Golgi cisterna membrane; P:fucosylation; C:integral component of membrane; P:protein glycosylation	EC:2.4.1.214	Glycoprotein 3-alpha-L-fucosyltransferase	IPR001503 (PFAM); IPR031481 (PFAM); IPR001503 (PANTHER); PTHR11929:SF176 (PANTHER); SSF53756 (SUPERFAMILY)	F:GO:0008417; C:GO:0016020; P:GO:0006486	F:fucosyltransferase activity; C:membrane; P:protein glycosylation	FUCTC_DROME Alpha-(1,3)-fucosyltransferase C OS=Drosophila melanogaster GN= PE=2 SV=4	20	6.82e-134	47.45	Glycosyltransferase family 10 (fucosyltransferase)	Transmembrane
GMOY002095-RA	cell division control protein	1.22822	0.0147415	301.25	370	metallophosphoesterase 1 homolog	20	3.85732e-143	73.4	1	C:GO:0016020	C:membrane			IPR029052 (G3DSA:3.60.21.GENE3D); IPR004843 (PFAM); IPR033308 (PANTHER); PTHR13315:SF7 (PANTHER); IPR029052 (SUPERFAMILY)	P:GO:0006888; F:GO:0016787	P:ER to Golgi vesicle-mediated transport; F:hydrolase activity	MPPE1_DROME Metallophosphoesterase 1 homolog OS=Drosophila melanogaster GN=PGAP5 PE=2 SV=4	20	1.33e-128	57.25	Calcineurin-like phosphoesterase	Transmembrane
GMOY005503-RA	Hypothetical protein	1.23221	0.0297892	1317.8	1623.8	gamma-glutamyltranspeptidase 1 isoform X2	20	0	74.35	4	P:GO:0006749; C:GO:0016021; P:GO:0048812; F:GO:0003840	P:glutathione metabolic process; C:integral component of membrane; P:neuron projection morphogenesis; F:gamma-glutamyltransferase activity	EC:2.3.2.2	Gamma-glutamyltransferase	IPR000101 (PRINTS); IPR000101 (PFAM); mobidb-lite (MOBIDB_LITE); mobidb-lite (MOBIDB_LITE); IPR000101 (PANTHER); PTHR11686:SF38 (PANTHER); IPR029055 (SUPERFAMILY)	P:GO:0006749; F:GO:0003840	P:glutathione metabolic process; F:gamma-glutamyltransferase activity	GGT1_HUMAN Gamma-glutamyltranspeptidase 1 OS=Homo sapiens GN=GGT1 PE=1 SV=2	20	1.24e-113	51.8	Gamma-glutamyltranspeptidase	Transmembrane
GMOY004191-RA	Hypothetical protein	1.24044	0.000875107	848.65	1052.7	xenotropic and polytropic retrovirus receptor 1	20	0	89.35	3	C:GO:0016021; C:GO:0005794; C:GO:0005886	C:integral component of membrane; C:Golgi apparatus; C:plasma membrane			IPR000705 (PRINTS); IPR006206 (PRINTS); IPR013750 (G3DSA:3.30.70.GENE3D); IPR019539 (PFAM); IPR014721 (G3DSA:3.30.230.GENE3D); IPR006204 (PFAM); IPR004342 (PFAM); IPR004331 (PFAM); IPR013750 (PFAM); PTHR10783:SF60 (PANTHER); PTHR10783 (PANTHER); IPR004342 (PROSITE_PROFILES); IPR004331 (PROSITE_PROFILES); cd14477 (CDD); IPR013750 (SUPERFAMILY); IPR020568 (SUPERFAMILY)	F:GO:0005524; C:GO:0005737; P:GO:0008152; C:GO:0016021; P:GO:0006012; P:GO:0046835; F:GO:0016773; F:GO:0016301; F:GO:0004335	F:ATP binding; C:cytoplasm; P:metabolic process; C:integral component of membrane; P:galactose metabolic process; P:carbohydrate phosphorylation; F:phosphotransferase activity, alcohol group as acceptor; F:kinase activity; F:galactokinase activity	XPR1_XENLA Xenotropic and polytropic retrovirus receptor 1 homolog OS=Xenopus laevis GN=xpr1 PE=2 SV=1	20	0	62.65	Galactokinase signature, Mevalonate kinase family signature, GHMP kinases N terminal domain, SPX domain, Galactokinase galactose-binding signature, EXS domain profile.	Transmembrane
GMOY011894-RA	mitochodrial 39S ribosomal protein L19 precursor	1.26839	0.00182546	300.5	381.15	unc-50 homolog	20	1.58862e-124	88.15	5	F:GO:0003735; C:GO:0030173; C:GO:0005840; P:GO:0006810; P:GO:0006412	F:structural constituent of ribosome; C:integral component of Golgi membrane; C:ribosome; P:transport; P:translation			IPR007881 (PFAM); IPR007881 (PANTHER)	no GO terms	no GO terms	UNC50_DROME unc-50 homolog OS=Drosophila melanogaster GN=CG9773 PE=2 SV=1	20	4.54e-115	72.9	UNC-50 family	Transmembrane
GMOY006897-RA	Hypothetical protein	1.28777	0.00441484	233	300.05	Anopheles gambiae PEST AGAP012642-PA	20	2.02829e-42	78.8	1	C:GO:0016021	C:integral component of membrane			IPR019387 (PFAM); PTHR13527 (PANTHER); PTHR13527:SF1 (PANTHER)	no GO terms	no GO terms	SMDC1_HUMAN SAY domain-containing 1 OS=Homo sapiens GN=SAYSD1 PE=2 SV=1	3	3.3e-13	68	Uncharacterized conserved domain (SAYSvFN)	Transmembrane
GMOY003646-RA	late bloome protein	1.34685	1.3716e-06	3246.95	4373.15	late bloomer	20	3.93389e-80	66.05	3	P:GO:0007416; C:GO:0016021; C:GO:0005576	P:synapse assembly; C:integral component of membrane; C:extracellular region			IPR000301 (PRINTS); IPR018499 (PFAM); PTHR19282:SF351 (PANTHER); PTHR19282 (PANTHER); cd03127 (CDD); IPR008952 (SUPERFAMILY)	C:GO:0016021	C:integral component of membrane	LBM_DROME late bloomer OS=Drosophila melanogaster GN=lbm PE=2 SV=1	13	5.33e-56	49.15	Tetraspanin family; Transmembrane four family signature	Transmembrane
GMOY005139-RA	Hypothetical protein	1.36446	0.0242043	138.15	188.5	---NA---									no IPS match	no IPS match	no IPS match	---NA---					Transmembrane
GMOY003643-RA	Tetraspanin 42Ei protein	1.39387	0.000686082	5582.95	7781.9	tetraspanin isoform A	20	1.66973e-72	70.2	1	C:GO:0016021	C:integral component of membrane			IPR000301 (PRINTS); IPR018499 (PFAM); IPR000301 (PIRSF); PTHR19282 (PANTHER); PTHR19282:SF351 (PANTHER); cd03127 (CDD); IPR008952 (SUPERFAMILY)	C:GO:0016021	C:integral component of membrane	TSN11_RAT Tetraspanin-11 OS=Rattus norvegicus GN=Tspan11 PE=2 SV=1	20	7.09e-10	43.85	Tetraspanin family; Transmembrane four family signature	Transmembrane
GMOY009845-RA	Hypothetical protein	1.41944	0.000261495	682.7	969.05	endoplasmic reticulum metallopeptidase 1	20	0	76.1	1	C:GO:0016021	C:integral component of membrane			IPR007484 (PFAM); G3DSA:3.40.630.10 (GENE3D); PTHR12147:SF35 (PANTHER); PTHR12147 (PANTHER); SSF53187 (SUPERFAMILY)	no GO terms	no GO terms	ERMP1_HUMAN Endoplasmic reticulum metallopeptidase 1 OS=Homo sapiens GN=ERMP1 PE=1 SV=2	20	2.13e-103	51.05	Peptidase family M28	Transmembrane
GMOY007948-RA	Hypothetical protein	1.4738	0.0110015	1833.9	2702.8	neuropilin and tolloid- isoform A	20	4.17618e-134	77.6	12	P:GO:0007528; P:GO:0035187; P:GO:0001941; P:GO:0007274; P:GO:0060361; P:GO:0097106; P:GO:0046331; P:GO:0097688; P:GO:0051726; C:GO:0008328; P:GO:0030510; C:GO:0097482	P:neuromuscular junction development; P:hatching behavior; P:postsynaptic membrane organization; P:neuromuscular synaptic transmission; P:flight; P:postsynaptic density organization; P:lateral inhibition; P:glutamate receptor clustering; P:regulation of cell cycle; C:ionotropic glutamate receptor complex; P:regulation of BMP signaling pathway; C:muscle cell postsynaptic density			IPR000859 (SMART); IPR000859 (G3DSA:2.60.120.GENE3D); IPR000859 (G3DSA:2.60.120.GENE3D); IPR000859 (PFAM); mobidb-lite (MOBIDB_LITE); mobidb-lite (MOBIDB_LITE); PTHR10127 (PANTHER); IPR028868 (PTHR10127:PANTHER); IPR000859 (PROSITE_PROFILES); IPR000859 (CDD); IPR000859 (CDD); IPR000859 (SUPERFAMILY); IPR000859 (SUPERFAMILY)	P:GO:2000312	P:regulation of kainate selective glutamate receptor activity	NETO1_HUMAN Neuropilin and tolloid 1 OS=Homo sapiens GN=NETO1 PE=2 SV=2	20	2.25e-27	44.85	CUB domain; Domain first found in C1r, C1s, uEGF, and bone morphogenetic protein.	Transmembrane
GMOY006960-RA	Hypothetical protein	1.4842	2.19912e-10	2311.25	3430.35	venom acid phosphatase Acph-1	20	0	85.45	5	C:GO:0005634; C:GO:0070062; C:GO:0016021; P:GO:0016311; F:GO:0003993	C:nucleus; C:extracellular exosome; C:integral component of membrane; P:dephosphorylation; F:acid phosphatase activity	EC:3.1.3.41; EC:3.1.3.2	4-nitrophenylphosphatase; Acid phosphatase	IPR000560 (PFAM); IPR029033 (G3DSA:3.40.50.GENE3D); PTHR11567 (PANTHER); PTHR11567:SF145 (PANTHER); IPR000560 (CDD); IPR029033 (SUPERFAMILY)	F:GO:0003993	F:acid phosphatase activity	PPAL_BOVIN Lysosomal acid phosphatase OS=Bos taurus GN=ACP2 PE=2 SV=1	20	2.43e-48	47.8	Histidine phosphatase superfamily (branch 2)	Transmembrane
GMOY012231-RA	Hypothetical protein	1.48652	0.0117039	74.2	110.3	---NA---									no IPS match	no IPS match	no IPS match	---NA---					Transmembrane
GMOY010664-RA	Hypothetical protein	1.07258	0.0464642	3962	4249.55	longitudinals lacking -like	20	1.0547e-82	94.8	10	F:GO:0031208; F:GO:0003677; F:GO:0003700; P:GO:0035167; F:GO:0042803; C:GO:0031519; P:GO:0006342; P:GO:0007426; P:GO:0006357; P:GO:0007435	F:POZ domain binding; F:DNA binding; F:transcription factor activity, sequence-specific DNA binding; P:larval lymph gland hemopoiesis; F:protein homodimerization activity; C:PcG protein complex; P:chromatin silencing; P:tracheal outgrowth, open tracheal system; P:regulation of transcription from RNA polymerase II promoter; P:salivary gland morphogenesis			IPR000210 (SMART); G3DSA:3.30.710.10 (GENE3D); IPR000210 (PFAM); PTHR23110 (PANTHER); IPR000210 (PROSITE_PROFILES); IPR011333 (SUPERFAMILY)	F:GO:0005515	F:protein binding	LOLAL_DROME Longitudinals lacking -like OS=Drosophila melanogaster GN=lolal PE=1 SV=1	20	8.66e-85	73.3	BTB/POZ domain, Broad-Complex, Tramtrack and Bric a brac, BTB domain profile.	Unknown function
GMOY010585-RA	Hypothetical protein	1.08578	0.00878657	2866.05	3111.9	lysosomal thioesterase PPT2 homolog	20	4.62348e-92	69.8	4	P:GO:0098734; F:GO:0098599; F:GO:0016790; C:GO:0005764	P:macromolecule depalmitoylation; F:palmitoyl hydrolase activity; F:thiolester hydrolase activity; C:lysosome			IPR002472 (PFAM); IPR029058 (G3DSA:3.40.50.GENE3D); PTHR11247 (PANTHER); IPR030295 (PTHR11247:PANTHER); IPR029058 (SUPERFAMILY)	F:GO:0008474; F:GO:0098599; F:GO:0016790	F:palmitoyl-(protein) hydrolase activity; F:palmitoyl hydrolase activity; F:thiolester hydrolase activity	PPT2_DROME Lysosomal thioesterase PPT2 homolog OS=Drosophila melanogaster GN=Ppt2 PE=2 SV=1	16	3.85e-93	49	Palmitoyl protein thioesterase	Unknown function
GMOY007597-RA	Hypothetical protein	1.09347	0.010085	10181.6	11133.3	serine threonine- phosphatase 2B catalytic subunit 1 isoform X1	20	0	91.15	10	C:GO:0005955; F:GO:0004723; P:GO:0016192; C:GO:0008021; P:GO:0006470; P:GO:0045088; P:GO:0072375; P:GO:0030431; P:GO:0071731; P:GO:0007269	C:calcineurin complex; F:calcium-dependent protein serine/threonine phosphatase activity; P:vesicle-mediated transport; C:synaptic vesicle; P:protein dephosphorylation; P:regulation of innate immune response; P:medium-term memory; P:sleep; P:response to nitric oxide; P:neurotransmitter secretion	EC:3.1.3.16; EC:3.1.3.41	Protein-serine/threonine phosphatase; 4-nitrophenylphosphatase	IPR006186 (PRINTS); IPR006186 (SMART); IPR004843 (PFAM); IPR029052 (G3DSA:3.60.21.GENE3D); mobidb-lite (MOBIDB_LITE); mobidb-lite (MOBIDB_LITE); mobidb-lite (MOBIDB_LITE); PTHR11668:SF303 (PANTHER); PTHR11668 (PANTHER); cd07416 (CDD); IPR029052 (SUPERFAMILY)	F:GO:0016787	F:hydrolase activity	PP2B1_DROME Serine threonine- phosphatase 2B catalytic subunit 1 OS=Drosophila melanogaster GN= 1 PE=2 SV=2	20	0	78.25	Serine/threonine phosphatase family signature, Calcineurin-like phosphoesterase, Protein phosphatase 2A homologues, catalytic domain.	Unknown function
GMOY007746-RA	troponin	1.10481	3.66657e-10	37000.4	40878.5	troponin I isoform X9	20	1.8682e-66	90.05	10	C:GO:0005634; P:GO:0046716; P:GO:0060047; P:GO:0007519; P:GO:0007629; P:GO:0000280; P:GO:0007399; P:GO:0045214; C:GO:0005861; P:GO:0048738	C:nucleus; P:muscle cell cellular homeostasis; P:heart contraction; P:skeletal muscle tissue development; P:flight behavior; P:nuclear division; P:nervous system development; P:sarcomere organization; C:troponin complex; P:cardiac muscle tissue development			G3DSA:1.20.5.350 (GENE3D); IPR001978 (PFAM); G3DSA:1.20.5.350 (GENE3D); mobidb-lite (MOBIDB_LITE); PTHR13738 (PANTHER); SSF90250 (SUPERFAMILY); SSF90250 (SUPERFAMILY); SSF90250 (SUPERFAMILY); SSF90250 (SUPERFAMILY)	C:GO:0005861	C:troponin complex	TNNI_DROME Troponin I OS=Drosophila melanogaster GN=wupA PE=2 SV=3	20	5.76e-51	69.6	Troponin	Unknown function
GMOY008615-RA	Hypothetical protein	1.12609	0.0301562	875.95	986.4	probable nuclear transport factor 2 isoform X2	20	8.11034e-72	92	3	P:GO:0002807; P:GO:0006810; C:GO:0005622	P:positive regulation of antimicrobial peptide biosynthetic process; P:transport; C:intracellular			no IPS match	no IPS match	no IPS match	NTF2_CAEEL Probable nuclear transport factor 2 OS=Caenorhabditis elegans GN=ran-4 PE=3 SV=1	20	4.05e-30	58.4	Nuclear transport factor 2 (NTF2) domain	Unknown function
GMOY004642-RA	Hypothetical protein	1.12943	0.0233025	875	988.25	probable glutamine--tRNA ligase	20	0	84.45	7	F:GO:0005524; C:GO:0005737; C:GO:0017101; F:GO:0004819; P:GO:0006425; C:GO:0005875; P:GO:0048813	F:ATP binding; C:cytoplasm; C:aminoacyl-tRNA synthetase multienzyme complex; F:glutamine-tRNA ligase activity; P:glutaminyl-tRNA aminoacylation; C:microtubule associated complex; P:dendrite morphogenesis	EC:6.1.1.18	Glutamine--tRNA ligase	IPR000924 (PRINTS); IPR007638 (PFAM); IPR020059 (PFAM); IPR020061 (G3DSA:1.10.1160.GENE3D); IPR020058 (PFAM); IPR014729 (G3DSA:3.40.50.GENE3D); G3DSA:3.10.50.40 (GENE3D); IPR020056 (G3DSA:2.40.240.GENE3D); IPR020056 (G3DSA:2.40.240.GENE3D); IPR004514 (TIGRFAM); PF13616 (PFAM); G3DSA:3.90.800.10 (GENE3D); IPR007639 (PFAM); mobidb-lite (MOBIDB_LITE); mobidb-lite (MOBIDB_LITE); PTHR43097:SF1 (PANTHE…	F:GO:0016876; F:GO:0000166; F:GO:0005524; P:GO:0006418; F:GO:0004812; C:GO:0005737; F:GO:0004819; P:GO:0043039; P:GO:0006425; F:GO:0016853; P:GO:0006412	F:ligase activity, forming aminoacyl-tRNA and related compounds; F:nucleotide binding; F:ATP binding; P:tRNA aminoacylation for protein translation; F:aminoacyl-tRNA ligase activity; C:cytoplasm; F:glutamine-tRNA ligase activity; P:tRNA aminoacylation; P:glutaminyl-tRNA aminoacylation; F:isomerase activity; P:translation	SYQ_DROME Probable glutamine--tRNA ligase OS=Drosophila melanogaster GN=Aats-gln PE=2 SV=1	20	0	64.1	Glutamyl-tRNA synthetase signature, Aminoacyl-transfer RNA synthetases class-I signature, PPIC-type PPIASE domain, Glutaminyl-tRNA synthetase, non-specific RNA binding region part 2, PpiC-type peptidyl-prolyl cis-trans isomerase family profile.	Unknown function
GMOY009294-RA	Hypothetical protein	1.14228	0.0203603	738.35	843.4	suppressor of variegation 3-7	20	6.97141e-43	70.25	6	F:GO:0003677; F:GO:0052591; F:GO:0036439; F:GO:0047952; P:GO:0055114; F:GO:0004367	F:DNA binding; F:sn-glycerol-3-phosphate:ubiquinone-8 oxidoreductase activity; F:glycerol-3-phosphate dehydrogenase [NADP+] activity; F:glycerol-3-phosphate dehydrogenase [NAD(P)+] activity; P:oxidation-reduction process; F:glycerol-3-phosphate dehydrogenase [NAD+] activity	EC:1.1.1.8; EC:1.1.5.3; EC:1.1.1.94	Glycerol-3-phosphate dehydrogenase (NAD(+)); Glycerol-3-phosphate dehydrogenase; Glycerol-3-phosphate dehydrogenase (NAD(P)(+))	IPR004210 (PFAM); IPR004210 (PROSITE_PROFILES)	F:GO:0003677	F:DNA binding	SUV37_DROME suppressor of variegation 3-7 OS=Drosophila melanogaster GN=Su(var)3-7 PE=1 SV=4	1	6.97e-06	79	BESS motif	Unknown function
GMOY005640-RA	Hypothetical protein	1.15564	0.00888235	877	1013.5	probable rRNA-processing EBP2 homolog	20	1.30571e-118	85.45	6	F:GO:0003723; P:GO:0042273; C:GO:0034399; P:GO:0006364; C:GO:0005730; C:GO:0030687	F:RNA binding; P:ribosomal large subunit biogenesis; C:nuclear periphery; P:rRNA processing; C:nucleolus; C:preribosome, large subunit precursor			IPR000467 (SMART); IPR000467 (PFAM); mobidb-lite (MOBIDB_LITE); mobidb-lite (MOBIDB_LITE); PTHR23149 (PANTHER); PTHR23149:SF18 (PANTHER); IPR000467 (PROSITE_PROFILES)	F:GO:0003676	F:nucleic acid binding	EBP2_DROME Probable rRNA-processing EBP2 homolog OS=Drosophila melanogaster GN=CG1542 PE=2 SV=1	14	1.82e-115	59.21	Eukaryotic rRNA processing protein EBP2	Unknown function
GMOY006076-RA	low density lipoprotein receptor adaptor protein 1	1.15652	0.000149834	1275.55	1475.2	low density lipo receptor adapter 1-like isoform X2	20	4.6614e-130	53.9						IPR006020 (SMART); IPR011993 (G3DSA:2.30.29.GENE3D); IPR006020 (PFAM); PTHR11232:SF74 (PANTHER); PTHR11232 (PANTHER); IPR006020 (PROSITE_PROFILES); cd13159 (CDD); IPR011993 (SUPERFAMILY)	F:GO:0005515	F:protein binding	ARH_MOUSE Low density lipo receptor adapter 1 OS=Mus musculus GN=Ldlrap1 PE=1 SV=3	20	1.21e-26	52.75	Phosphotyrosine interaction domain (PTB/PID), Phosphotyrosine-binding domain, phosphotyrosine-interaction (PI) domain	Unknown function
GMOY005694-RA	Hypothetical protein	1.16032	0.0041572	7531.9	8739.4	PAB-dependent poly(A)-specific ribonuclease subunit PAN3 isoform X1	20	0	94.75	9	F:GO:0005524; F:GO:0005515; C:GO:0031251; P:GO:0010606; C:GO:0000932; F:GO:0004672; P:GO:0006397; P:GO:0006468; P:GO:0000289	F:ATP binding; F:protein binding; C:PAN complex; P:positive regulation of cytoplasmic mRNA processing body assembly; C:P-body; F:protein kinase activity; P:mRNA processing; P:protein phosphorylation; P:nuclear-transcribed mRNA poly(A) tail shortening			IPR032050 (PFAM); mobidb-lite (MOBIDB_LITE); PTHR12272 (PANTHER)	no GO terms	no GO terms	PAN3_DROME PAB-dependent poly(A)-specific ribonuclease subunit PAN3 OS=Drosophila melanogaster GN=CG11486 PE=1 SV=1	20	1.88e-165	58.7	Unknown function	Unknown function
GMOY001738-RA	Hypothetical protein	1.16739	0	3032.15	3539.7	ras GTPase-activating 1 isoform X2	20	0	94.35	22	P:GO:0016319; P:GO:0050829; P:GO:0007165; P:GO:0008088; P:GO:0060074; C:GO:0008021; F:GO:0005096; P:GO:0046488; P:GO:0048149; P:GO:0040008; C:GO:0005886; P:GO:0043547; C:GO:0005789; C:GO:0005811; P:GO:0007528; C:GO:0005615; P:GO:0016082; P:GO:0046580; P:GO:0072553; P:GO:0019233; P:GO:0030100; P:GO:0031122	P:mushroom body development; P:defense response to Gram-negative bacterium; P:signal transduction; P:axo-dendritic transport; P:synapse maturation; C:synaptic vesicle; F:GTPase activator activity; P:phosphatidylinositol metabolic process; P:behavioral response to ethanol; P:regulation of growth; C:plasma membrane; P:positive regulation of GTPase activity; C:endoplasmic reticulum membrane; C:lipid…			IPR000980 (PRINTS); IPR001849 (SMART); IPR001936 (SMART); IPR000008 (SMART); IPR001452 (SMART); IPR000980 (SMART); IPR000980 (PFAM); IPR001936 (PFAM); IPR000008 (G3DSA:2.60.40.GENE3D); IPR001849 (PFAM); IPR000008 (PFAM); G3DSA:2.30.30.40 (GENE3D); IPR028002 (PFAM); IPR011993 (G3DSA:2.30.29.GENE3D); IPR001452 (PFAM); IPR001936 (G3DSA:1.10.506.GENE3D); IPR000980 (G3DSA:3.30.505.GENE3D); mobidb-lite…	F:GO:0005515; P:GO:0046580; P:GO:0007165; P:GO:0043087; F:GO:0005096; P:GO:0043547	F:protein binding; P:negative regulation of Ras protein signal transduction; P:signal transduction; P:regulation of GTPase activity; F:GTPase activator activity; P:positive regulation of GTPase activity	RASA1_HUMAN Ras GTPase-activating 1 OS=Homo sapiens GN=RASA1 PE=1 SV=1	20	0	49.1	SH2 domain signature, GTPase-activator protein for Ras-like GTPases, SH3 domain, PH domain, Myb/SANT-like DNA-binding domain, Src homology 2 (SH2) domain profile, Pleckstrin homology domain, Src homology 3 domains	Unknown function
GMOY003123-RA	Hypothetical protein	1.17765	0.00464839	880.1	1036.45	isoform A	20	4.39641e-95	67.8	1	F:GO:0016740	F:transferase activity			IPR016181 (G3DSA:3.40.630.GENE3D); PTHR20905:SF23 (PANTHER); PTHR20905 (PANTHER); cd04301 (CDD); IPR016181 (SUPERFAMILY)	no GO terms	no GO terms	---NA---				Unknown function	Unknown function
GMOY004186-RA	Hypothetical protein	1.18126	6.25222e-10	1825.85	2156.8	activator of 90 kDa heat shock ATPase homolog 1	20	5.08301e-144	74.3	4	P:GO:0032781; F:GO:0051087; F:GO:0001671; P:GO:0006950	P:positive regulation of ATPase activity; F:chaperone binding; F:ATPase activator activity; P:response to stress			IPR015310 (SMART); IPR023393 (G3DSA:3.30.530.GENE3D); IPR015310 (PFAM); IPR013538 (PFAM); PTHR13009:SF12 (PANTHER); PTHR13009 (PANTHER); cd08892 (CDD); IPR015310 (SUPERFAMILY); SSF55961 (SUPERFAMILY)	F:GO:0051087; F:GO:0001671; P:GO:0006950	F:chaperone binding; F:ATPase activator activity; P:response to stress	AHSA1_MOUSE Activator of 90 kDa heat shock ATPase homolog 1 OS=Mus musculus GN=Ahsa1 PE=1 SV=2	8	2.24e-63	52.75	Activator of Hsp90 ATPase homolog 1-like protein	Unknown function
GMOY005131-RA	steamer duck (focal adhesion protein PINCH-1)	1.19649	0	5382.15	6439.7	LIM and senescent cell antigen-like-containing domain 1 isoform X2	20	0	89.1	9	P:GO:0007391; F:GO:0008270; C:GO:0005925; C:GO:0031252; P:GO:0009880; P:GO:0008258; P:GO:0046854; P:GO:0007475; P:GO:0046329	P:dorsal closure; F:zinc ion binding; C:focal adhesion; C:cell leading edge; P:embryonic pattern specification; P:head involution; P:phosphatidylinositol phosphorylation; P:apposition of dorsal and ventral imaginal disc-derived wing surfaces; P:negative regulation of JNK cascade			IPR001781 (SMART); IPR001781 (G3DSA:2.10.110.GENE3D); IPR001781 (G3DSA:2.10.110.GENE3D); IPR001781 (G3DSA:2.10.110.GENE3D); IPR001781 (PFAM); IPR017351 (PANTHER); PTHR24210:SF13 (PANTHER); IPR001781 (PROSITE_PROFILES); IPR001781 (PROSITE_PROFILES); IPR001781 (PROSITE_PROFILES); IPR001781 (PROSITE_PROFILES); cd09333 (CDD); cd09335 (CDD); cd09332 (CDD); cd09331 (CDD); SSF57716 (SUPERFAMILY); SSF577…	F:GO:0008270	F:zinc ion binding	LIMS1_HUMAN LIM and senescent cell antigen-like-containing domain 1 OS=Homo sapiens GN=LIMS1 PE=1 SV=4	20	2.53e-126	49.65	LIM domain profile, Zinc-binding domain present in Lin-11, Isl-1, Mec-3.	Unknown function
GMOY004935-RA	Hypothetical protein	1.19737	0	3783.8	4530.6	rho GTPase-activating 68F isoform X1	20	0	82	11	P:GO:0007370; P:GO:0007480; C:GO:0005769; P:GO:0051497; C:GO:0016020; F:GO:0005096; C:GO:0055037; P:GO:0007266; F:GO:0017137; P:GO:0045887; P:GO:2001136	P:ventral furrow formation; P:imaginal disc-derived leg morphogenesis; C:early endosome; P:negative regulation of stress fiber assembly; C:membrane; F:GTPase activator activity; C:recycling endosome; P:Rho protein signal transduction; F:Rab GTPase binding; P:positive regulation of synaptic growth at neuromuscular junction; P:negative regulation of endocytic recycling			IPR000198 (SMART); IPR004045 (PFAM); IPR004046 (PFAM); IPR000198 (G3DSA:1.10.555.GENE3D); IPR000198 (PFAM); IPR012336 (G3DSA:3.40.30.GENE3D); IPR010987 (G3DSA:1.20.1050.GENE3D); IPR001251 (PFAM); PTHR11260 (PANTHER); PTHR11260:SF401 (PANTHER); IPR010987 (PROSITE_PROFILES); IPR004045 (PROSITE_PROFILES); IPR000198 (PROSITE_PROFILES); cd00570 (CDD); IPR010987 (SUPERFAMILY); IPR008936 (SUPERFAMILY); …	F:GO:0005515; P:GO:0007165	F:protein binding; P:signal transduction	RG68F_DROME Rho GTPase-activating 68F OS=Drosophila melanogaster GN= 68F PE=1 SV=1	20	4.16e-150	57.3	Glutathione S-transferase, C-terminal domain, RhoGAP domain, Soluble glutathione S-transferase N-terminal domain profile, GTPase-activator protein for Rho-like GTPases	Unknown function
GMOY004545-RA	Hypothetical protein	1.19786	4.27635e-06	5812.2	6962.2	plasminogen activator inhibitor 1 RNA-binding	20	5.27776e-74	63.7	10	C:GO:0005701; C:GO:0005634; P:GO:0031935; P:GO:0070828; C:GO:0005703; C:GO:0005829; F:GO:0003729; C:GO:0016442; P:GO:0016246; P:GO:0051567	C:polytene chromosome chromocenter; C:nucleus; P:regulation of chromatin silencing; P:heterochromatin organization; C:polytene chromosome puff; C:cytosol; F:mRNA binding; C:RISC complex; P:RNA interference; P:histone H3-K9 methylation			IPR006861 (SMART); IPR006861 (PFAM); mobidb-lite (MOBIDB_LITE); mobidb-lite (MOBIDB_LITE); PTHR12299:SF39 (PANTHER); PTHR12299 (PANTHER)	no GO terms	no GO terms	PAIRB_HUMAN Plasminogen activator inhibitor 1 RNA-binding OS=Homo sapiens GN=SERBP1 PE=1 SV=2	5	6.82e-12	49.8	Hyaluronan / mRNA binding family	Unknown function
GMOY000785-RA	Hypothetical protein	1.20018	4.65197e-06	929.15	1115.15	syntaxin isoform B	20	5.35785e-131	69.75	11	P:GO:0097352; P:GO:0016081; P:GO:0070050; P:GO:0010506; F:GO:0005484; C:GO:0031201; F:GO:0000149; P:GO:0009267; F:GO:0032403; C:GO:0000421; C:GO:0005886	P:autophagosome maturation; P:synaptic vesicle docking; P:neuron cellular homeostasis; P:regulation of autophagy; F:SNAP receptor activity; C:SNARE complex; F:SNARE binding; P:cellular response to starvation; F:protein complex binding; C:autophagosome membrane; C:plasma membrane			IPR000727 (SMART); G3DSA:1.20.5.110 (GENE3D); mobidb-lite (MOBIDB_LITE); PTHR19957:SF175 (PANTHER); PTHR19957 (PANTHER); IPR000727 (PROSITE_PROFILES); cd15846 (CDD); IPR010989 (SUPERFAMILY)	F:GO:0005515; P:GO:0016192; C:GO:0016020	F:protein binding; P:vesicle-mediated transport; C:membrane	STX17_HUMAN Syntaxin-17 OS=Homo sapiens GN=STX17 PE=1 SV=2	4	6.72e-22	50	Learning-associated protein	Unknown function
GMOY003719-RA	Hypothetical protein	1.20223	1.09098e-05	1923.55	2312.55	probable serine threonine- kinase clkA	20	0	59.15	1	C:GO:0005811	C:lipid particle			IPR016021 (G3DSA:1.25.40.GENE3D); mobidb-lite (MOBIDB_LITE); mobidb-lite (MOBIDB_LITE); mobidb-lite (MOBIDB_LITE); PTHR23254 (PANTHER)	no GO terms	no GO terms	---NA---				Unknown function	Unknown function
GMOY009457-RA	Hypothetical protein	1.20227	0.00521998	3647.05	4384.75	V-type proton ATPase subunit D	20	5.00766e-168	95.55	4	C:GO:0000221; C:GO:0033181; P:GO:0015991; F:GO:0046961	C:vacuolar proton-transporting V-type ATPase, V1 domain; C:plasma membrane proton-transporting V-type ATPase complex; P:ATP hydrolysis coupled proton transport; F:proton-transporting ATPase activity, rotational mechanism	EC:3.6.1.3; EC:3.6.1.15	Adenosinetriphosphatase; Nucleoside-triphosphate phosphatase	IPR002699 (TIGRFAM); IPR002699 (PFAM); IPR002699 (PANTHER)	F:GO:0042626	F:ATPase activity, coupled to transmembrane movement of substances	VATD1_DROME V-type proton ATPase subunit D 1 OS=Drosophila melanogaster GN=Vha36-1 PE=2 SV=1	20	5.53e-165	76.5	ATP synthase subunit D, V_ATPase_subD: V-type ATPase, D subunit	Unknown function
GMOY010293-RA	chord	1.20755	0.00551982	429.3	518.4	cysteine and histidine-rich domain-containing	20	0	75.25	3	P:GO:0050773; P:GO:0051298; P:GO:0008361	P:regulation of dendrite development; P:centrosome duplication; P:regulation of cell size			IPR007052 (PFAM); IPR007051 (PFAM); G3DSA:4.10.1130.10 (GENE3D); IPR008978 (G3DSA:2.60.40.GENE3D); mobidb-lite (MOBIDB_LITE); PTHR12621:SF12 (PANTHER); PTHR12621 (PANTHER); IPR007051 (PROSITE_PROFILES); IPR007052 (PROSITE_PROFILES); IPR008978 (SUPERFAMILY)	no GO terms	no GO terms	CHRD1_DROME Cysteine and histidine-rich domain-containing OS=Drosophila melanogaster GN=CHORD PE=1 SV=1	20	5.25e-151	59.25	CHORD, CS domain	Unknown function
GMOY002453-RA	Hypothetical protein	1.21567	9.04289e-12	1517.15	1844.35	gametogenetin-binding 2-like	20	0	85.15	3	P:GO:0008150; C:GO:0005575; F:GO:0003674	P:biological_process; C:cellular_component; F:molecular_function			mobidb-lite (MOBIDB_LITE); mobidb-lite (MOBIDB_LITE); IPR026073 (PTHR13601:PANTHER); PTHR13601 (PANTHER)	no GO terms	no GO terms	GGNB2_DROME Gametogenetin-binding 2-like OS=Drosophila melanogaster GN=CG2182 PE=2 SV=3	19	0	70.37	Unknown function	Unknown function
GMOY007125-RA	Hypothetical protein	1.21681	0.00226827	444.85	541.3	G1 S-specific cyclin-D2	20	7.64376e-33	78.55	8	P:GO:0008283; C:GO:0005634; P:GO:0030307; F:GO:0005515; F:GO:0016538; P:GO:0007005; P:GO:0016049; P:GO:0007259	P:cell proliferation; C:nucleus; P:positive regulation of cell growth; F:protein binding; F:cyclin-dependent protein serine/threonine kinase regulator activity; P:mitochondrion organization; P:cell growth; P:JAK-STAT cascade			PTHR10177 (PANTHER); IPR015451 (PTHR10177:PANTHER); IPR013763 (SUPERFAMILY)	P:GO:0007049	P:cell cycle	CCND2_RAT G1 S-specific cyclin-D2 OS=Rattus norvegicus GN=Ccnd2 PE=1 SV=1	20	7.43e-09	61.25		Unknown function
GMOY006011-RA	Hypothetical protein	1.22085	0.00532286	380.35	464.35	CWC15 homolog	20	1.65429e-90	78.85	5	F:GO:0003723; C:GO:0071013; C:GO:0071011; P:GO:0019233; P:GO:0000398	F:RNA binding; C:catalytic step 2 spliceosome; C:precatalytic spliceosome; P:sensory perception of pain; P:mRNA splicing, via spliceosome			IPR006973 (PFAM); mobidb-lite (MOBIDB_LITE); IPR006973 (PANTHER)	C:GO:0005681; P:GO:0000398	C:spliceosomal complex; P:mRNA splicing, via spliceosome	CWC15_DROME CWC15 homolog OS=Drosophila melanogaster GN= PE=2 SV=1	14	8.72e-80	68.79	Cwf15/Cwc15 cell cycle control protein	Unknown function
GMOY001123-RA	Hypothetical protein	1.22657	0.0129005	314.25	385.45	probable asparagine--tRNA mitochondrial	20	0	77.45	8	F:GO:0003676; F:GO:0005524; F:GO:0004816; C:GO:0005739; P:GO:0006421; P:GO:0016310; F:GO:0016301; F:GO:0016774	F:nucleic acid binding; F:ATP binding; F:asparagine-tRNA ligase activity; C:mitochondrion; P:asparaginyl-tRNA aminoacylation; P:phosphorylation; F:kinase activity; F:phosphotransferase activity, carboxyl group as acceptor	EC:6.1.1.22	Asparagine--tRNA ligase	IPR002312 (PRINTS); IPR004522 (TIGRFAM); IPR004365 (PFAM); G3DSA:2.40.50.140 (GENE3D); IPR004364 (PFAM); G3DSA:3.30.930.10 (GENE3D); PTHR22594:SF41 (PANTHER); IPR002312 (PANTHER); IPR006195 (PROSITE_PROFILES); cd04318 (CDD); SSF55681 (SUPERFAMILY); IPR012340 (SUPERFAMILY)	F:GO:0000166; F:GO:0003676; P:GO:0006418; F:GO:0005524; F:GO:0004812; C:GO:0005737; F:GO:0004816; P:GO:0006421	F:nucleotide binding; F:nucleic acid binding; P:tRNA aminoacylation for protein translation; F:ATP binding; F:aminoacyl-tRNA ligase activity; C:cytoplasm; F:asparagine-tRNA ligase activity; P:asparaginyl-tRNA aminoacylation	SYNM_MOUSE Probable asparagine--tRNA mitochondrial OS=Mus musculus GN=Nars2 PE=1 SV=1	20	1.41e-101	55.7	Aspartyl-tRNA synthetase signature, Aminoacyl-transfer RNA synthetases class-II family profile, OB-fold nucleic acid binding domain, tRNA synthetases class II (D, K and N)	Unknown function
GMOY001776-RA	actin	1.22931	0.0455694	90311.8	111021	muscle	20	0	99.2	16	C:GO:0035267; P:GO:0050807; P:GO:0043486; F:GO:0005200; C:GO:0005884; C:GO:0005875; C:GO:0005886; C:GO:0005811; F:GO:0005524; P:GO:0007507; P:GO:0051533; P:GO:0051297; C:GO:0005737; P:GO:0000281; P:GO:0098529; P:GO:0016573	C:NuA4 histone acetyltransferase complex; P:regulation of synapse organization; P:histone exchange; F:structural constituent of cytoskeleton; C:actin filament; C:microtubule associated complex; C:plasma membrane; C:lipid particle; F:ATP binding; P:heart development; P:positive regulation of NFAT protein import into nucleus; P:centrosome organization; C:cytoplasm; P:mitotic cytokinesis; P:neuromus…			IPR004000 (PRINTS); IPR004000 (SMART); IPR004000 (PFAM); G3DSA:3.30.420.40 (GENE3D); G3DSA:3.90.640.10 (GENE3D); G3DSA:3.30.420.40 (GENE3D); PTHR11937:SF347 (PANTHER); IPR004000 (PANTHER); cd00012 (CDD); SSF53067 (SUPERFAMILY); SSF53067 (SUPERFAMILY)	no GO terms	no GO terms	ACT3_DROME Actin-57B OS=Drosophila melanogaster GN=Act57B PE=1 SV=1	20	0	99	Actin	Unknown function
GMOY001575-RA	Hypothetical protein	1.22954	0.0297524	489.45	601.8	dysbindin homolog	20	7.3105e-79	59.85	14	P:GO:1900073; P:GO:0050807; C:GO:0008021; P:GO:0045963; P:GO:0008344; P:GO:0008355; P:GO:0008057; P:GO:0007616; P:GO:0007614; F:GO:0005515; P:GO:0048047; P:GO:0048167; C:GO:0098527; P:GO:0051968	P:regulation of neuromuscular synaptic transmission; P:regulation of synapse organization; C:synaptic vesicle; P:negative regulation of dopamine metabolic process; P:adult locomotory behavior; P:olfactory learning; P:eye pigment granule organization; P:long-term memory; P:short-term memory; F:protein binding; P:mating behavior, sex discrimination; P:regulation of synaptic plasticity; C:neuromuscu…			mobidb-lite (MOBIDB_LITE); PTHR16294:SF9 (PANTHER); IPR007531 (PANTHER)	C:GO:0005737	C:cytoplasm	DTBP1_DROME Dysbindin homolog OS=Drosophila melanogaster GN=Dysb PE=1 SV=1	7	8.25e-59	48.86		Unknown function
GMOY007741-RA	Hypothetical protein	1.2296	0.034953	763.3	938.55	nuclear pore complex Nup93	20	0	76.05	5	C:GO:0044615; P:GO:0006606; F:GO:0017056; P:GO:0051292; P:GO:0016973	C:nuclear pore nuclear basket; P:protein import into nucleus; F:structural constituent of nuclear pore; P:nuclear pore complex assembly; P:poly(A)+ mRNA export from nucleus			IPR029756 (G3DSA:3.30.70.GENE3D); IPR007231 (PFAM); IPR011990 (G3DSA:1.25.40.GENE3D); PTHR11225:SF5 (PANTHER); IPR007231 (PANTHER)	F:GO:0005515; P:GO:0006810; C:GO:0005643	F:protein binding; P:transport; C:nuclear pore	NUP93_XENTR Nuclear pore complex Nup93 OS=Xenopus tropicalis GN=nup93 PE=2 SV=1	14	0	52.14	Nup93/Nic96	Unknown function
GMOY010984-RA	Hypothetical protein	1.23028	8.33871e-08	3160.75	3888.6	pre-mRNA-splicing factor CWC22 homolog	20	0	90.65	4	F:GO:0003723; F:GO:0005515; P:GO:0006909; C:GO:0005681	F:RNA binding; F:protein binding; P:phagocytosis; C:spliceosomal complex			IPR003890 (SMART); IPR003891 (SMART); G3DSA:1.25.40.180 (GENE3D); G3DSA:1.25.40.180 (GENE3D); IPR003891 (PFAM); mobidb-lite (MOBIDB_LITE); mobidb-lite (MOBIDB_LITE); mobidb-lite (MOBIDB_LITE); PTHR18034:SF6 (PANTHER); PTHR18034 (PANTHER); IPR003891 (PROSITE_PROFILES); IPR016024 (SUPERFAMILY)	F:GO:0005515; F:GO:0003723; F:GO:0005488	F:protein binding; F:RNA binding; F:binding	CWC22_DROME Pre-mRNA-splicing factor CWC22 homolog OS=Drosophila melanogaster GN=ncm PE=1 SV=3	20	0	72.5	MA3 domain, MIF4G domain, MI domain profile, Middle domain of eukaryotic initiation factor 4G (eIF4G), Domain in DAP-5, eIF4G, MA-3 and other proteins.	Unknown function
GMOY002455-RA	RNA 3-terminal phosphate cyclase,RNA 3-terminal phosphate cyclase	1.23151	4.5526e-07	2374.65	2924.4	guanine nucleotide-binding -like 3 homolog	20	0	79.8	9	C:GO:0001652; F:GO:0005525; F:GO:0016887; F:GO:0003924; P:GO:0042273; P:GO:0009267; P:GO:0046626; P:GO:0040018; P:GO:0090307	C:granular component; F:GTP binding; F:ATPase activity; F:GTPase activity; P:ribosomal large subunit biogenesis; P:cellular response to starvation; P:regulation of insulin receptor signaling pathway; P:positive regulation of multicellular organism growth; P:mitotic spindle assembly	EC:3.6.1.3; EC:3.6.1.15	Adenosinetriphosphatase; Nucleoside-triphosphate phosphatase	IPR027417 (G3DSA:3.40.50.GENE3D); IPR023179 (G3DSA:1.10.1580.GENE3D); IPR006073 (PFAM); IPR014813 (PFAM); mobidb-lite (MOBIDB_LITE); PTHR11089:SF58 (PANTHER); PTHR11089 (PANTHER); IPR030378 (PROSITE_PROFILES); cd00882 (CDD); cd04178 (CDD); IPR027417 (SUPERFAMILY)	F:GO:0005525	F:GTP binding	GNL3_DROME Guanine nucleotide-binding -like 3 homolog OS=Drosophila melanogaster GN=Ns1 PE=1 SV=2	20	0	60.1	50S ribosome-binding GTPase, GNL3L/Grn1 putative GTPase, Circularly permuted (CP)-type guanine nucleotide-binding (G) domain profile.	Unknown function
GMOY011043-RA	Troponin C at 25D protein	1.25833	2.28323e-10	4228.15	5320.4	troponin C 25D	20	2.25413e-76	97.55	1	F:GO:0005509	F:calcium ion binding			IPR002048 (SMART); G3DSA:1.10.238.10 (GENE3D); IPR002048 (PFAM); PF14658 (PFAM); G3DSA:1.10.238.10 (GENE3D); G3DSA:1.10.238.10 (GENE3D); PTHR23050 (PANTHER); PTHR23050:SF278 (PANTHER); IPR002048 (PROSITE_PROFILES); IPR002048 (CDD); IPR002048 (CDD); IPR011992 (SUPERFAMILY)	F:GO:0005509	F:calcium ion binding	TNNC2_DROME Troponin isoform 2 OS=Drosophila melanogaster GN= 47D PE=2 SV=2	20	1.78e-38	69.1	EF-hand calcium-binding domain profile.	Unknown function
GMOY007851-RA	Hypothetical protein	1.2768	0.0394751	6594.9	8420.35	dnaJ homolog 1 isoform X1	20	2.7413e-154	91.5	2	F:GO:0051082; P:GO:0006457	F:unfolded protein binding; P:protein folding			no IPS match	no IPS match	no IPS match	DNAJ1_DROME homolog 1 OS=Drosophila melanogaster GN= -1 PE=1 SV=3	20	1.35e-80	59.7	DnaJ molecular chaperone homology domain	Unknown function
GMOY011990-RA	Hypothetical protein	1.28926	2.99673e-10	9948.8	12826.6	PREDICTED: uncharacterized protein LOC101890208	20	0	87.85	4	P:GO:0019233; F:GO:0008168; P:GO:0003012; P:GO:0032259	P:sensory perception of pain; F:methyltransferase activity; P:muscle system process; P:methylation			mobidb-lite (MOBIDB_LITE); IPR008580 (PANTHER); PTHR12378:SF23 (PANTHER)	no GO terms	no GO terms	---NA---				Unknown function	Unknown function
GMOY004081-RA	Hypothetical protein	1.29328	0.00617816	1319.9	1707	G patch domain and KOW motifs-containing	20	4.80651e-104	71.9	2	P:GO:0022008; C:GO:0005654	P:neurogenesis; C:nucleoplasm			IPR026822 (PFAM); mobidb-lite (MOBIDB_LITE); PTHR15818 (PANTHER); cd13152 (CDD)	no GO terms	no GO terms	GPKOW_DANRE G patch domain and KOW motifs-containing OS=Danio rerio GN=gpkow PE=2 SV=2	8	1.29e-21	55.25	DExH-box splicing factor binding site	Unknown function
GMOY001658-RA	Hypothetical protein	1.29789	0.0043519	2913.3	3781.15	solute carrier family 25 member 36 isoform X1	20	0	92.65	9	P:GO:0006390; C:GO:0031966; P:GO:0055085; P:GO:0006839; P:GO:0040011; P:GO:0048311; C:GO:0016021; P:GO:0045333; P:GO:0030302	P:transcription from mitochondrial promoter; C:mitochondrial membrane; P:transmembrane transport; P:mitochondrial transport; P:locomotion; P:mitochondrion distribution; C:integral component of membrane; P:cellular respiration; P:deoxynucleotide transport			IPR002030 (PRINTS); IPR018108 (PFAM); IPR023395 (G3DSA:1.50.40.GENE3D); mobidb-lite (MOBIDB_LITE); PTHR24089 (PANTHER); PTHR24089:SF507 (PANTHER); IPR018108 (PROSITE_PROFILES); IPR018108 (PROSITE_PROFILES); IPR018108 (PROSITE_PROFILES); IPR023395 (SUPERFAMILY)	C:GO:0031966; P:GO:0006839	C:mitochondrial membrane; P:mitochondrial transport	S2536_DANRE Solute carrier family 25 member 36-A OS=Danio rerio GN=slc25a36a PE=2 SV=1	20	3.22e-100	54.3	Mitochondrial brown fat uncoupling protein signature, Mitochondrial carrier protein, Solute carrier (Solcar) repeat profile.	Unknown function
GMOY000573-RA	Hypothetical protein	1.30349	3.06145e-05	358.5	467.3	anaphase-promoting complex subunit 4	20	0	69.7	3	P:GO:0030071; C:GO:0005680; P:GO:0031145	P:regulation of mitotic metaphase/anaphase transition; C:anaphase-promoting complex; P:anaphase-promoting complex-dependent catabolic process			IPR015943 (G3DSA:2.130.10.GENE3D); IPR024977 (PFAM); IPR017169 (PIRSF); IPR024790 (PFAM); IPR024789 (PANTHER); IPR017986 (SUPERFAMILY)	P:GO:0030071; F:GO:0005515; C:GO:0005680; P:GO:0031145	P:regulation of mitotic metaphase/anaphase transition; F:protein binding; C:anaphase-promoting complex; P:anaphase-promoting complex-dependent catabolic process	APC4_MOUSE Anaphase-promoting complex subunit 4 OS=Mus musculus GN=Anapc4 PE=1 SV=1	20	2.73e-59	55.1	Anaphase-promoting complex subunit 4 WD40 domain	Unknown function
GMOY001130-RA	Hypothetical protein	1.31096	8.46244e-11	683.05	895.45	pre-rRNA-processing TSR1 homolog	20	0	80.65	8	C:GO:0005737; P:GO:0006606; P:GO:0090277; F:GO:0008565; P:GO:0022008; P:GO:0042255; C:GO:0005730; P:GO:0040018	C:cytoplasm; P:protein import into nucleus; P:positive regulation of peptide hormone secretion; F:protein transporter activity; P:neurogenesis; P:ribosome assembly; C:nucleolus; P:positive regulation of multicellular organism growth			IPR007034 (SMART); IPR012948 (SMART); IPR007034 (PFAM); IPR012948 (PFAM); mobidb-lite (MOBIDB_LITE); mobidb-lite (MOBIDB_LITE); PTHR12858 (PANTHER); PTHR12858:SF3 (PANTHER); IPR030387 (PROSITE_PROFILES)	C:GO:0005634; P:GO:0042254	C:nucleus; P:ribosome biogenesis	TSR1_DROME Pre-rRNA-processing TSR1 homolog OS=Drosophila melanogaster GN=CG7338 PE=1 SV=1	20	0	53.35	Protein of unknown function (DUF663), AARP2CN (NUC121) domain, Bms1-type guanine nucleotide-binding (G) domain profile.	Unknown function
GMOY010821-RA	twist	1.32426	0.0121432	157.9	209.1	twist	20	3.7777e-74	74.6	19	P:GO:0007370; F:GO:0042803; P:GO:0031032; P:GO:0007443; P:GO:0007499; P:GO:0009950; P:GO:0045944; P:GO:0007500; P:GO:0007435; P:GO:0007501; P:GO:0048747; C:GO:0005634; F:GO:0003677; P:GO:0007507; P:GO:0010629; C:GO:0005737; F:GO:0046982; F:GO:0003705; P:GO:0016202	P:ventral furrow formation; F:protein homodimerization activity; P:actomyosin structure organization; P:Malpighian tubule morphogenesis; P:ectoderm and mesoderm interaction; P:dorsal/ventral axis specification; P:positive regulation of transcription from RNA polymerase II promoter; P:mesodermal cell fate determination; P:salivary gland morphogenesis; P:mesodermal cell fate specification; P:muscle…			IPR011598 (SMART); IPR011598 (G3DSA:4.10.280.GENE3D); IPR011598 (PFAM); mobidb-lite (MOBIDB_LITE); IPR015789 (PTHR23349:PANTHER); PTHR23349 (PANTHER); IPR011598 (PROSITE_PROFILES); IPR011598 (CDD); IPR011598 (SUPERFAMILY)	F:GO:0046983	F:protein dimerization activity	TWIST_DROVI twist OS=Drosophila virilis GN=twi PE=3 SV=2	20	3.48e-45	63	Helix-loop-helix DNA-binding domain, Myc-type, basic helix-loop-helix (bHLH) domain profile, helix loop helix domain.	Unknown function
GMOY009389-RA	Hypothetical protein	1.32573	0.0149968	440.7	584.25	isoform A	20	0	65	7	P:GO:0007517; C:GO:0005634; P:GO:0008407; P:GO:0010906; F:GO:0046872; P:GO:0007411; P:GO:0048813	P:muscle organ development; C:nucleus; P:chaeta morphogenesis; P:regulation of glucose metabolic process; F:metal ion binding; P:axon guidance; P:dendrite morphogenesis			IPR013293 (PRINTS); IPR013289 (PRINTS); IPR003894 (SMART); IPR014896 (PFAM); IPR003894 (PFAM); mobidb-lite (MOBIDB_LITE); mobidb-lite (MOBIDB_LITE); mobidb-lite (MOBIDB_LITE); PTHR10379:SF15 (PANTHER); IPR013289 (PANTHER); IPR003894 (PROSITE_PROFILES); SSF158553 (SUPERFAMILY)	F:GO:0003700; P:GO:0045892; F:GO:0003714; P:GO:0006355	F:transcription factor activity, sequence-specific DNA binding; P:negative regulation of transcription, DNA-templated; F:transcription corepressor activity; P:regulation of transcription, DNA-templated	MTG8R_HUMAN CBFA2T2 OS=Homo sapiens GN=CBFA2T2 PE=1 SV=1	8	9.77e-33	48.25	Eight-Twenty-One (ETO) family signature, Nervy protein signature, NHR1 homology to TAF, TAFH/NHR1 domain profile, TAF homology.	Unknown function
GMOY003419-RA	Hypothetical protein	1.34193	0.000101665	1403.8	1883.8	cytoplasmic tRNA 2-thiolation 1	20	0	91.5	6	F:GO:0016779; C:GO:0005829; P:GO:0002098; F:GO:0000049; P:GO:0032447; P:GO:0034227	F:nucleotidyltransferase activity; C:cytosol; P:tRNA wobble uridine modification; F:tRNA binding; P:protein urmylation; P:tRNA thio-modification			IPR032442 (PFAM); IPR000541 (TIGRFAM); IPR011063 (PFAM); IPR014729 (G3DSA:3.40.50.GENE3D); IPR012089 (PIRSF); PTHR11807 (PANTHER); IPR000541 (PTHR11807:PANTHER); IPR000541 (HAMAP); cd01993 (CDD); SSF52402 (SUPERFAMILY)	P:GO:0008033; P:GO:0002098; F:GO:0000049; P:GO:0034227	P:tRNA processing; P:tRNA wobble uridine modification; F:tRNA binding; P:tRNA thio-modification	CTU1_DROMO Cytoplasmic tRNA 2-thiolation 1 OS=Drosophila mojavensis GN=GI19452 PE=3 SV=1	20	0	87.45	Cytoplasmic tRNA 2-thiolation protein 1 [CTU1], PP-loop family, Uncharacterized protein family UPF0021 signature. TIGR00269: TIGR00269 family protein	Unknown function
GMOY003182-RA	Hypothetical protein	1.34366	0	1111.85	1493.95	flavin reductase (NADPH)	20	8.17833e-97	86.95	1	F:GO:0008080	F:N-acetyltransferase activity			IPR000182 (PFAM); IPR016181 (G3DSA:3.40.630.GENE3D); PTHR13538 (PANTHER); PTHR13538:SF5 (PANTHER); IPR000182 (PROSITE_PROFILES); cd04301 (CDD); IPR016181 (SUPERFAMILY)	F:GO:0008080	F:N-acetyltransferase activity	BLVRB_HUMAN Flavin reductase (NADPH) OS=Homo sapiens GN=BLVRB PE=1 SV=3	6	2.01e-30	50.67	Acetyltransferase (GNAT) family, Gcn5-related N-acetyltransferase (GNAT) domain profile.	Unknown function
GMOY007515-RA	puckered protein	1.35771	9.60415e-09	5246.15	7122.75	isoform A	20	2.97165e-127	71.85	30	P:GO:0007391; P:GO:0008360; P:GO:0008340; P:GO:0008362; P:GO:0008544; P:GO:0007015; C:GO:0005794; P:GO:0007254; P:GO:0007298; P:GO:0048615; P:GO:0042060; P:GO:0035335; P:GO:0050778; P:GO:0046529; P:GO:0007561; P:GO:0071907; P:GO:0007422; P:GO:0046843; C:GO:0005783; P:GO:0046329; P:GO:0009306; P:GO:0048749; F:GO:0008579; P:GO:0046844; F:GO:0004725; P:GO:0043066; P:GO:0001736; P:GO:0034599; F:GO:00…	P:dorsal closure; P:regulation of cell shape; P:determination of adult lifespan; P:chitin-based embryonic cuticle biosynthetic process; P:epidermis development; P:actin filament organization; C:Golgi apparatus; P:JNK cascade; P:border follicle cell migration; P:embryonic anterior midgut (ectodermal) morphogenesis; P:wound healing; P:peptidyl-tyrosine dephosphorylation; P:positive regulation of im…	EC:3.1.3.16; EC:3.1.3.48; EC:3.1.3.41	Protein-serine/threonine phosphatase; Protein-tyrosine-phosphatase; 4-nitrophenylphosphatase	IPR020422 (SMART); IPR029021 (G3DSA:3.90.190.GENE3D); IPR000340 (PFAM); mobidb-lite (MOBIDB_LITE); IPR024950 (PANTHER); PTHR10159:SF433 (PANTHER); IPR000387 (PROSITE_PROFILES); IPR020422 (PROSITE_PROFILES); IPR020422 (CDD); IPR029021 (SUPERFAMILY)	P:GO:0006470; F:GO:0016791; P:GO:0016311; F:GO:0008138	P:protein dephosphorylation; F:phosphatase activity; P:dephosphorylation; F:protein tyrosine/serine/threonine phosphatase activity	DUS10_MOUSE Dual specificity phosphatase 10 OS=Mus musculus GN=Dusp10 PE=2 SV=2	20	7.26e-30	59.7	Dual specificity protein phosphatase family profile; Tyrosine specific protein phosphatases family profile.	Unknown function
GMOY004530-RA	transaldolase	1.36499	0.00819469	134.25	183.25	transcription elongation factor SPT5	20	0	77.6	15	P:GO:0007095; C:GO:0035101; C:GO:0032044; P:GO:0045944; P:GO:0006414; P:GO:0006368; P:GO:0000122; C:GO:0000176; C:GO:0005703; P:GO:0007549; C:GO:0005705; F:GO:0003746; F:GO:0046982; P:GO:0032785; P:GO:0032786	P:mitotic G2 DNA damage checkpoint; C:FACT complex; C:DSIF complex; P:positive regulation of transcription from RNA polymerase II promoter; P:translational elongation; P:transcription elongation from RNA polymerase II promoter; P:negative regulation of transcription from RNA polymerase II promoter; C:nuclear exosome (RNase complex); C:polytene chromosome puff; P:dosage compensation; C:polytene ch…			IPR004730 (TIGRFAM); IPR013785 (G3DSA:3.20.20.GENE3D); IPR001585 (PFAM); IPR004730 (PTHR10683:PANTHER); IPR001585 (PANTHER); IPR004730 (HAMAP); IPR004730 (CDD); SSF51569 (SUPERFAMILY)	P:GO:0005975; F:GO:0004801; P:GO:0006098; C:GO:0005737; F:GO:0003824	P:carbohydrate metabolic process; F:sedoheptulose-7-phosphate:D-glyceraldehyde-3-phosphate glyceronetransferase activity; P:pentose-phosphate shunt; C:cytoplasm; F:catalytic activity	SPT5H_DROME Transcription elongation factor SPT5 OS=Drosophila melanogaster GN=Spt5 PE=1 SV=1	20	0	75.25	Transaldolase [tal], Transaldolase	Unknown function
GMOY003992-RA	Hypothetical protein	1.36642	0	836.2	1142.6	probable phosphatase 2C	20	0	89.55	4	F:GO:0004722; F:GO:0046872; P:GO:0006470; C:GO:0005829	F:protein serine/threonine phosphatase activity; F:metal ion binding; P:protein dephosphorylation; C:cytosol	EC:3.1.3.16; EC:3.1.3.41	Protein-serine/threonine phosphatase; 4-nitrophenylphosphatase	IPR001932 (SMART); IPR001932 (PFAM); IPR001932 (G3DSA:3.60.40.GENE3D); PTHR13832:SF469 (PANTHER); IPR015655 (PANTHER); IPR001932 (PROSITE_PROFILES); cd00143 (CDD); IPR001932 (SUPERFAMILY)	F:GO:0004722; F:GO:0003824; P:GO:0006470	F:protein serine/threonine phosphatase activity; F:catalytic activity; P:protein dephosphorylation	PP2C2_CAEEL Probable phosphatase 2C OS=Caenorhabditis elegans GN=ppm-2 PE=3 SV=2	20	5.63e-134	58.05	Protein phosphatase 2C, PPM-type phosphatase domain signature, Serine/threonine phosphatases, family 2C, catalytic domain	Unknown function
GMOY010746-RA	Bruchpilot	1.3684	0.00226827	159.2	217.85	isoform D	20	0	89.2	12	C:GO:0042734; P:GO:0007614; P:GO:0007615; P:GO:0048790; P:GO:0007274; P:GO:0048167; P:GO:0019233; P:GO:0048789; C:GO:0031594; C:GO:0048788; P:GO:0008344; P:GO:0007269	C:presynaptic membrane; P:short-term memory; P:anesthesia-resistant memory; P:maintenance of presynaptic active zone structure; P:neuromuscular synaptic transmission; P:regulation of synaptic plasticity; P:sensory perception of pain; P:cytoskeletal matrix organization at active zone; C:neuromuscular junction; C:cytoskeleton of presynaptic active zone; P:adult locomotory behavior; P:neurotransmitt…			G3DSA:1.20.5.50 (GENE3D); G3DSA:1.20.120.330 (GENE3D); G3DSA:1.10.287.620 (GENE3D); IPR019323 (PFAM); G3DSA:1.20.5.170 (GENE3D); G3DSA:1.20.5.340 (GENE3D); G3DSA:1.20.120.330 (GENE3D); mobidb-lite (MOBIDB_LITE); mobidb-lite (MOBIDB_LITE); mobidb-lite (MOBIDB_LITE); mobidb-lite (MOBIDB_LITE); IPR019323 (PANTHER); SSF57997 (SUPERFAMILY)	C:GO:0048786	C:presynaptic active zone	ERC2_MOUSE ERC 2 OS=Mus musculus GN=Erc2 PE=1 SV=2	3	4.71e-22	56	RIM-binding protein of the cytomatrix active zone	Unknown function
GMOY004449-RA	Hypothetical protein	1.36954	8.25715e-06	10617.2	14540.7	serine threonine- phosphatase 2A 56 kDa regulatory subunit epsilon isoform	20	0	97.45	8	P:GO:0051225; P:GO:0007165; P:GO:0006914; P:GO:0008340; P:GO:0007059; P:GO:0019233; P:GO:0051726; C:GO:0000159	P:spindle assembly; P:signal transduction; P:autophagy; P:determination of adult lifespan; P:chromosome segregation; P:sensory perception of pain; P:regulation of cell cycle; C:protein phosphatase type 2A complex			IPR002554 (PIRSF); IPR002554 (PFAM); mobidb-lite (MOBIDB_LITE); mobidb-lite (MOBIDB_LITE); PTHR10257:SF31 (PANTHER); IPR002554 (PANTHER); IPR016024 (SUPERFAMILY)	P:GO:0007165; C:GO:0000159; F:GO:0005488; F:GO:0019888	P:signal transduction; C:protein phosphatase type 2A complex; F:binding; F:protein phosphatase regulator activity	2A5E_HUMAN Serine threonine- phosphatase 2A 56 kDa regulatory subunit epsilon isoform OS=Homo sapiens GN=PPP2R5E PE=1 SV=1	20	0	80	Protein phosphatase 2A regulatory B subunit (B56 family)	Unknown function
GMOY001853-RA	tyrosyl-tRNA synthetase	1.37525	0.00885042	126.05	173.35	tyrosine--tRNA mitochondrial	20	0	83.6	6	P:GO:0070184; F:GO:0004831; F:GO:0005524; F:GO:0003723; C:GO:0005739; C:GO:0005829	P:mitochondrial tyrosyl-tRNA aminoacylation; F:tyrosine-tRNA ligase activity; F:ATP binding; F:RNA binding; C:mitochondrion; C:cytosol	EC:6.1.1.1	Tyrosine--tRNA ligase	IPR002307 (PRINTS); IPR014729 (G3DSA:3.40.50.GENE3D); IPR002305 (PFAM); G3DSA:1.10.240.10 (GENE3D); IPR002942 (G3DSA:3.10.290.GENE3D); IPR002307 (TIGRFAM); PTHR11766:SF4 (PANTHER); IPR024088 (PANTHER); IPR024107 (HAMAP); IPR002307 (CDD); SSF55174 (SUPERFAMILY); SSF52374 (SUPERFAMILY)	F:GO:0000166; F:GO:0004831; F:GO:0005524; P:GO:0006418; P:GO:0006437; F:GO:0004812; F:GO:0003723; C:GO:0005737	F:nucleotide binding; F:tyrosine-tRNA ligase activity; F:ATP binding; P:tRNA aminoacylation for protein translation; P:tyrosyl-tRNA aminoacylation; F:aminoacyl-tRNA ligase activity; F:RNA binding; C:cytoplasm	SYYM_DROME Tyrosine--tRNA mitochondrial OS=Drosophila melanogaster GN=Aats-tyr-m PE=2 SV=1	20	0	62.05	Tyrosine--tRNA ligase [tyrS], Tyrosyl-tRNA synthetase signature, Aminoacyl-transfer RNA synthetases class-I signature.	Unknown function
GMOY007512-RA	Hypothetical protein	1.37964	0.00914583	300.15	414.1	probable oligoribonuclease	20	1.20081e-76	78.1	7	F:GO:0003676; C:GO:0005634; P:GO:0090503; F:GO:0000175; F:GO:0008946; C:GO:0005739; P:GO:0009267	F:nucleic acid binding; C:nucleus; P:RNA phosphodiester bond hydrolysis, exonucleolytic; F:3'-5'-exoribonuclease activity; F:oligonucleotidase activity; C:mitochondrion; P:cellular response to starvation	EC:3.1.13; EC:3.1.15; EC:3.1.13.3	Acting on ester bonds; Acting on ester bonds; Oligonucleotidase	IPR013520 (SMART); IPR013520 (PFAM); IPR012337 (G3DSA:3.30.420.GENE3D); PTHR11046:SF7 (PANTHER); PTHR11046 (PANTHER); cd06135 (CDD); IPR012337 (SUPERFAMILY)	F:GO:0003676	F:nucleic acid binding	ORN_DROME Probable oligoribonuclease OS=Drosophila melanogaster GN=CG10214 PE=1 SV=1	20	2.08e-72	70.3	Exonuclease	Unknown function
GMOY007535-RA	Hypothetical protein	1.39572	6.62606e-05	201.15	280.75	nuclear receptor 2C2-associated	20	1.15908e-47	64.1	3	P:GO:0008150; C:GO:0005575; F:GO:0003674	P:biological_process; C:cellular_component; F:molecular_function			IPR008979 (G3DSA:2.60.120.GENE3D); IPR000421 (PFAM); mobidb-lite (MOBIDB_LITE); PTHR31535 (PANTHER); IPR033601 (PTHR31535:PANTHER); IPR008979 (SUPERFAMILY)	no GO terms	no GO terms	NR2CA_DANRE Nuclear receptor 2C2-associated OS=Danio rerio GN=nr2c2ap PE=2 SV=1	6	4.25e-21	61.17	F5/8 type C domain	Unknown function
GMOY004404-RA	Hypothetical protein	1.40546	0.000229721	1476.85	2075.65	DNA-binding RFXANK	20	1.60272e-113	82.65	1	F:GO:0003677	F:DNA binding			IPR002110 (SMART); PF13857 (PFAM); IPR020683 (G3DSA:1.25.40.GENE3D); IPR020683 (G3DSA:1.25.40.GENE3D); IPR020683 (PFAM); mobidb-lite (MOBIDB_LITE); PTHR24124 (PANTHER); PTHR24124:SF11 (PANTHER); IPR020683 (PROSITE_PROFILES); IPR002110 (PROSITE_PROFILES); IPR002110 (PROSITE_PROFILES); cd00204 (CDD); IPR020683 (SUPERFAMILY)	F:GO:0005515	F:protein binding	RFXK_HUMAN DNA-binding RFXANK OS=Homo sapiens GN=RFXANK PE=1 SV=2	20	8.82e-26	51.7	ankyrin repeats	Unknown function
GMOY004886-RA	Hypothetical protein	1.40785	0.0026891	13113.4	18461.8	phosphatidylinositol 3-kinase 2	20	2.80732e-84	68.4	12	P:GO:0000122; P:GO:0050774; F:GO:0003700; P:GO:0010906; F:GO:0046982; P:GO:0030308; P:GO:0006909; P:GO:0048812; F:GO:0043565; P:GO:0051726; P:GO:0050965; C:GO:0005654	P:negative regulation of transcription from RNA polymerase II promoter; P:negative regulation of dendrite morphogenesis; F:transcription factor activity, sequence-specific DNA binding; P:regulation of glucose metabolic process; F:protein heterodimerization activity; P:negative regulation of cell growth; P:phagocytosis; P:neuron projection morphogenesis; F:sequence-specific DNA binding; P:regulati…			IPR011598 (SMART); IPR011598 (G3DSA:4.10.280.GENE3D); IPR011598 (PFAM); mobidb-lite (MOBIDB_LITE); mobidb-lite (MOBIDB_LITE); mobidb-lite (MOBIDB_LITE); mobidb-lite (MOBIDB_LITE); mobidb-lite (MOBIDB_LITE); mobidb-lite (MOBIDB_LITE); PTHR11969:SF33 (PANTHER); PTHR11969 (PANTHER); IPR011598 (PROSITE_PROFILES); cd00083 (CDD); IPR011598 (SUPERFAMILY)	F:GO:0046983	F:protein dimerization activity	MNT_XENLA Max-binding MNT OS=Xenopus laevis GN=mnt PE=2 SV=1	6	1.78e-22	63	Myc-type, basic helix-loop-helix (bHLH) domain profile; Helix-loop-helix DNA-binding domain	Unknown function
GMOY010368-RA	Hypothetical protein	1.42115	0.00496436	131.9	187.45	MEF2BNB homolog	20	1.35721e-65	71.45	3	P:GO:0008150; C:GO:0005575; F:GO:0003674	P:biological_process; C:cellular_component; F:molecular_function			IPR019320 (PFAM); IPR019320 (PANTHER)	no GO terms	no GO terms	MF2NB_DROME MEF2BNB homolog OS=Drosophila melanogaster GN=CG32590 PE=2 SV=1	7	2.89e-57	59.86	Uncharacterised conserved protein	Unknown function
GMOY011342-RA	Hypothetical protein	1.43346	0.00699391	811.5	1163.25	isoform B	20	2.46738e-36	61.75	5	P:GO:0007616; C:GO:0005634; P:GO:0045938; P:GO:0008340; P:GO:0006697	P:long-term memory; C:nucleus; P:positive regulation of circadian sleep/wake cycle, sleep; P:determination of adult lifespan; P:ecdysone biosynthetic process			IPR013087 (SMART); IPR012934 (SMART); G3DSA:3.30.160.60 (GENE3D); G3DSA:3.30.160.60 (GENE3D); G3DSA:3.30.160.60 (GENE3D); G3DSA:1.10.110.10 (GENE3D); G3DSA:3.30.160.60 (GENE3D); IPR012934 (PFAM); mobidb-lite (MOBIDB_LITE); mobidb-lite (MOBIDB_LITE); mobidb-lite (MOBIDB_LITE); mobidb-lite (MOBIDB_LITE); mobidb-lite (MOBIDB_LITE); mobidb-lite (MOBIDB_LITE); mobidb-lite (MOBIDB_LITE); mobidb-lite (M…	F:GO:0003676; C:GO:0005634; F:GO:0008270; F:GO:0003700; P:GO:0006351	F:nucleic acid binding; C:nucleus; F:zinc ion binding; F:transcription factor activity, sequence-specific DNA binding; P:transcription, DNA-templated	SUHW_DROVI suppressor of hairy wing OS=Drosophila virilis GN=su(Hw) PE=2 SV=1	11	2.95e-05	53.91	Zinc finger C2H2 type domain profile.	Unknown function
GMOY008989-RA	ubiquitin conjugating enzyme	1.43571	2.90945e-12	1696.1	2435.1	ubiquitin-conjugating enzyme E2 W isoform X1	20	1.6598e-114	69.25	1	C:GO:0005777	C:peroxisome			IPR006076 (PFAM); G3DSA:3.30.9.10 (GENE3D); PTHR11530:SF15 (PANTHER); IPR023209 (PANTHER); SSF51971 (SUPERFAMILY); SSF54373 (SUPERFAMILY)	F:GO:0071949; F:GO:0016491; P:GO:0055114; P:GO:0046416; F:GO:0003884	F:FAD binding; F:oxidoreductase activity; P:oxidation-reduction process; P:D-amino acid metabolic process; F:D-amino-acid oxidase activity	UBE2W_XENTR Ubiquitin-conjugating enzyme E2 W OS=Xenopus tropicalis GN=ube2w PE=2 SV=1	20	3.4e-72	67.85	Ubiquitin-conjugating enzyme, Ubiquitin-conjugating enzyme E2, catalytic domain homologues.	Unknown function
GMOY004791-RA	Chd64	1.43823	0.0234967	29855.4	42939.1	calponin transgelin	20	3.20538e-118	92.45	3	F:GO:0005516; F:GO:0003779; P:GO:0031032	F:calmodulin binding; F:actin binding; P:actomyosin structure organization			IPR003096 (PRINTS); IPR001997 (PRINTS); IPR001715 (SMART); IPR001715 (G3DSA:1.10.418.GENE3D); IPR001715 (PFAM); IPR000557 (PFAM); PTHR18959 (PANTHER); PTHR18959:SF61 (PANTHER); IPR000557 (PROSITE_PROFILES); IPR001715 (PROSITE_PROFILES); IPR001715 (CDD); IPR001715 (SUPERFAMILY)	F:GO:0005515; F:GO:0003779; P:GO:0031032	F:protein binding; F:actin binding; P:actomyosin structure organization	MYPH_ECHGR Myophilin OS=Echinococcus granulosus PE=2 SV=1	20	7.51e-55	58.2	Calponin homology (CH) domain; Smooth muscle protein/calponin family signature	Unknown function
GMOY004363-RA	coro protein	1.44931	0.00352988	4812.9	6975.4	coronin-6 isoform X1	20	0	90.9	3	P:GO:0007527; C:GO:0072686; P:GO:0050832	P:adult somatic muscle development; C:mitotic spindle; P:defense response to fungus			SM01167 (SMART); IPR001680 (SMART); IPR015048 (SMART); IPR015048 (PFAM); IPR001680 (PFAM); G3DSA:1.20.5.50 (GENE3D); PF16300 (PFAM); IPR015943 (G3DSA:2.130.10.GENE3D); mobidb-lite (MOBIDB_LITE); IPR015505 (PANTHER); IPR001680 (PROSITE_PROFILES); IPR001680 (PROSITE_PROFILES); IPR017986 (PROSITE_PROFILES); IPR001680 (PROSITE_PROFILES); SSF101908 (SUPERFAMILY)	F:GO:0005515	F:protein binding	CORO6_MOUSE Coronin-6 OS=Mus musculus GN=Coro6 PE=1 SV=1	20	0	69.7	Trp-Asp (WD) repeats profile; WD domain, G-beta repeat; Domain of unknown function (DUF1899)	Unknown function
GMOY010082-RA	flapwing protein	1.46651	9.78066e-05	3947.25	5788.7	serine threonine- phosphatase PP1-beta catalytic subunit isoform X1	20	0	82.75	14	P:GO:0006470; P:GO:0007476; P:GO:0007498; P:GO:0090263; P:GO:0007059; P:GO:0007301; P:GO:0007312; P:GO:1904886; P:GO:0046329; C:GO:0000164; F:GO:0046872; P:GO:0014706; P:GO:0031991; F:GO:0017018	P:protein dephosphorylation; P:imaginal disc-derived wing morphogenesis; P:mesoderm development; P:positive regulation of canonical Wnt signaling pathway; P:chromosome segregation; P:female germline ring canal formation; P:oocyte nucleus migration involved in oocyte dorsal/ventral axis specification; P:beta-catenin destruction complex disassembly; P:negative regulation of JNK cascade; C:protein p…	EC:3.1.3.16; EC:3.1.3.41	Protein-serine/threonine phosphatase; 4-nitrophenylphosphatase	IPR006186 (PRINTS); IPR006186 (SMART); IPR029052 (G3DSA:3.60.21.GENE3D); IPR031675 (PFAM); IPR004843 (PFAM); mobidb-lite (MOBIDB_LITE); PTHR11668:SF355 (PANTHER); PTHR11668 (PANTHER); IPR029052 (SUPERFAMILY)	F:GO:0016787	F:hydrolase activity	PP1B_DROME Serine threonine- phosphatase beta isoform OS=Drosophila melanogaster GN=flw PE=1 SV=1	20	1.36e-168	79.5	Serine/threonine phosphatase family signature; Calcineurin-like phosphoesterase; Protein phosphatase 2A homologues, catalytic domain.	Unknown function
GMOY000173-RA	Hypothetical protein	1.46746	0.0456888	66.85	98.1	DENN domain-containing 4C isoform X1	20	7.92965e-55	92.45	13	P:GO:0042998; P:GO:0032483; P:GO:0050829; P:GO:0090630; C:GO:0005886; F:GO:0005516; P:GO:0045089; C:GO:0005938; P:GO:0045175; P:GO:0070831; C:GO:0055037; F:GO:0017112; F:GO:0017137	P:positive regulation of Golgi to plasma membrane protein transport; P:regulation of Rab protein signal transduction; P:defense response to Gram-negative bacterium; P:activation of GTPase activity; C:plasma membrane; F:calmodulin binding; P:positive regulation of innate immune response; C:cell cortex; P:basal protein localization; P:basement membrane assembly; C:recycling endosome; F:Rab guanyl-n…			PTHR12296:SF32 (PANTHER); PTHR12296 (PANTHER)	no GO terms	no GO terms	MYCPP_HUMAN C-myc promoter-binding OS=Homo sapiens GN=DENND4A PE=1 SV=2	5	1.63e-11	56.8		Unknown function
GMOY002984-RA	Hypothetical protein	1.48645	0.0154457	70.1	104.2	isoform E	20	0	70.5						IPR001849 (SMART); IPR001478 (SMART); IPR001478 (G3DSA:2.30.42.GENE3D); IPR011993 (G3DSA:2.30.29.GENE3D); IPR001849 (PFAM); IPR001478 (PFAM); mobidb-lite (MOBIDB_LITE); mobidb-lite (MOBIDB_LITE); mobidb-lite (MOBIDB_LITE); mobidb-lite (MOBIDB_LITE); mobidb-lite (MOBIDB_LITE); mobidb-lite (MOBIDB_LITE); mobidb-lite (MOBIDB_LITE); mobidb-lite (MOBIDB_LITE); mobidb-lite (MOBIDB_LITE); PTHR23031 (PAN…	F:GO:0005515	F:protein binding	ADAP1_HUMAN Arf-GAP with dual PH domain-containing 1 OS=Homo sapiens GN=ADAP1 PE=1 SV=2	20	9.36e-10	52.75	PH domain, PDZ domain (Also known as DHR or GLGF), Pleckstrin homology domain.	Unknown function
GMOY000081-RA	NAD-dependent epimerase	1.48677	1.03239e-12	533	792.45	L-threonine 3- mitochondrial	20	0	89.35	2	F:GO:0050662; F:GO:0003824	F:coenzyme binding; F:catalytic activity			IPR001509 (PFAM); IPR016040 (G3DSA:3.40.50.GENE3D); PTHR42687 (PANTHER); cd05272 (CDD); IPR016040 (SUPERFAMILY)	F:GO:0050662; F:GO:0003824	F:coenzyme binding; F:catalytic activity	TDH_BOVIN L-threonine 3- mitochondrial OS=Bos taurus GN=TDH PE=2 SV=1	20	1.41e-129	64.7	NAD dependent epimerase/dehydratase family	Unknown function
GMOY008908-RA	Hypothetical protein	1.49344	0.0380107	57.15	85.35	zinc carboxypeptidase	20	1.06223e-99	64.65	2	F:GO:0005515; F:GO:0016787	F:protein binding; F:hydrolase activity			IPR000834 (PRINTS); IPR000834 (SMART); G3DSA:3.40.630.10 (GENE3D); IPR000834 (PFAM); mobidb-lite (MOBIDB_LITE); mobidb-lite (MOBIDB_LITE); PTHR11705:SF105 (PANTHER); PTHR11705 (PANTHER); IPR034223 (CDD); SSF53187 (SUPERFAMILY)	F:GO:0008270; F:GO:0004181; P:GO:0006508	F:zinc ion binding; F:metallocarboxypeptidase activity; P:proteolysis	CBPZ_SIMVI Zinc carboxypeptidase (Fragment) OS=Simulium vittatum PE=2 SV=1	20	7.95e-65	52.95	Carboxypeptidase A metalloprotease (M14) family signature, Zinc carboxypeptidase, Zinc carboxypeptidases, zinc-binding region 1 signature.	Unknown function
GMOY000956-RA	Hypothetical protein	1.49473	0.0136543	374.75	560.15	ras-related and estrogen-regulated growth inhibitor	20	9.90919e-134	92.4	4	F:GO:0005525; P:GO:0007264; C:GO:0016020; C:GO:0005622	F:GTP binding; P:small GTPase mediated signal transduction; C:membrane; C:intracellular			PR00449 (PRINTS); SM00175 (SMART); SM00174 (SMART); SM00173 (SMART); IPR027417 (G3DSA:3.40.50.GENE3D); IPR001806 (PFAM); IPR005225 (TIGRFAM); mobidb-lite (MOBIDB_LITE); PTHR24070:SF310 (PANTHER); IPR020849 (PANTHER); IPR020849 (PROSITE_PROFILES); IPR027417 (SUPERFAMILY)	F:GO:0005525; P:GO:0007264; P:GO:0007165; C:GO:0016020	F:GTP binding; P:small GTPase mediated signal transduction; P:signal transduction; C:membrane	RERG_BOVIN Ras-related and estrogen-regulated growth inhibitor OS=Bos taurus GN=RERG PE=2 SV=1	20	1.92e-38	58	Transforming protein P21 ras signature, Ras family, small GTPase Ras family profile, Rho (Ras homology) subfamily of Ras-like small GTPases, small_GTP: small GTP-binding protein domain	Unknown function

## Sheet: Significantly down-regulated
						NCBI-BLAST RESULTS												SWISSPROT BLAST RESULTS
Gene IDs	VectorBase Description	Fold Change-normalized	Baggerley's test: FDR-Norm	PB-Control Normalized RPKM	PB-Congo Normalized RPKM	Best NCBI Blast Hit Description	#Hits	e-Value	sim mean	#GO	GO IDs	GO Names	Enzyme Codes	Enzyme Names	InterPro IDs	InterPro GO IDs	InterPro GO Names	Best Swissprot Blast Hit Description	#Hits	e-value	sim mean	Interproscan Domains	Signal_peptide and/or Transmembrane domain
GMOY005900-RA	Hypothetical protein	-13.2308	0.0119306	8.6	0.65	serine protease snake	1	9.28002e-08	50	5	P:GO:0006508; F:GO:0008236; F:GO:0004252; F:GO:0008233; F:GO:0016787	P:proteolysis; F:serine-type peptidase activity; F:serine-type endopeptidase activity; F:peptidase activity; F:hydrolase activity			no IPS match	no IPS match	no IPS match	---NA---					Signal peptide
GMOY012313-RA	5' nucleotidase	-6.97297	0.000966369	38.7	5.55	apyrase isoform X1	20	0	68.75	6	F:GO:0000166; F:GO:0008253; F:GO:0046872; P:GO:0009166; F:GO:0017110; F:GO:0017111	F:nucleotide binding; F:5'-nucleotidase activity; F:metal ion binding; P:nucleotide catabolic process; F:nucleoside-diphosphatase activity; F:nucleoside-triphosphatase activity	EC:3.1.3.41; EC:3.1.3.5; EC:3.1.3.31; EC:3.6.1.15; EC:3.6.1.6	4-nitrophenylphosphatase; 5'-nucleotidase; Nucleotidase; Nucleoside-triphosphate phosphatase; Nucleoside diphosphate phosphatase	IPR006179 (PRINTS); IPR004843 (PFAM); IPR008334 (G3DSA:3.90.780.GENE3D); IPR029052 (G3DSA:3.60.21.GENE3D); IPR008334 (PFAM); IPR006179 (PANTHER); PTHR11575:SF32 (PANTHER); cd07409 (CDD); IPR008334 (SUPERFAMILY); IPR029052 (SUPERFAMILY)	P:GO:0009166; F:GO:0016787	P:nucleotide catabolic process; F:hydrolase activity	APY_TABYA Apyrase OS=Tabanus yao PE=1 SV=1	20	4.97e-135	49.05	Apyrase family signature, Calcineurin-like phosphoesterase, 5'-nucleotidase, C-terminal domain, 5'-nucleotidase signature 1 & 2.	Signal peptide
GMOY011617-RA	Hypothetical protein	-3.44186	0.0243213	14.8	4.3	lachesin isoform X2	20	0	88.15	5	C:GO:0005887; P:GO:0007529; P:GO:1904396; P:GO:0072499; C:GO:0032589	C:integral component of plasma membrane; P:establishment of synaptic specificity at neuromuscular junction; P:regulation of neuromuscular junction development; P:photoreceptor cell axon guidance; C:neuron projection membrane			IPR013106 (SMART); IPR003598 (SMART); IPR003599 (SMART); IPR013783 (G3DSA:2.60.40.GENE3D); IPR013783 (G3DSA:2.60.40.GENE3D); IPR013783 (G3DSA:2.60.40.GENE3D); PF13927 (PFAM); IPR013106 (PFAM); PTHR12231 (PANTHER); PTHR12231:SF162 (PANTHER); IPR007110 (PROSITE_PROFILES); cd00096 (CDD); cd00096 (CDD); IPR007110 (SUPERFAMILY); IPR007110 (SUPERFAMILY); IPR007110 (SUPERFAMILY)	F:GO:0005515	F:protein binding	LACH_DROME Lachesin OS=Drosophila melanogaster GN=Lac PE=1 SV=2	20	8.05e-34	42.5	Immunoglobulin, UDP-glucoronosyl and UDP-glucosyl transferase, Prokaryotic membrane lipoprotein lipid attachment site profile, UDP-glycosyltransferases signature.	Signal peptide
GMOY001557-RA	Hypothetical protein	-2.92701	0.0493759	20.05	6.85	major royal jelly 1	20	0	84.2						IPR017996 (PFAM); IPR011042 (G3DSA:2.120.10.GENE3D); PTHR10009:SF27 (PANTHER); IPR017996 (PANTHER); SSF101908 (SUPERFAMILY)	no GO terms	no GO terms	MRJP1_APIME Major royal jelly 1 OS=Apis mellifera GN=MRJP1 PE=1 SV=1	16	8.81e-18	42.69	Major royal jelly protein	Signal peptide
GMOY009893-RA	Hypothetical protein	-2.83865	0.0198029	75.65	26.65	isoform A	20	0	81.6	1	C:GO:0005886	C:plasma membrane			IPR003598 (SMART); IPR003599 (SMART); IPR013783 (G3DSA:2.60.40.GENE3D); IPR013098 (PFAM); IPR013783 (G3DSA:2.60.40.GENE3D); IPR013783 (G3DSA:2.60.40.GENE3D); IPR013783 (G3DSA:2.60.40.GENE3D); PTHR12231:SF190 (PANTHER); PTHR12231 (PANTHER); IPR007110 (PROSITE_PROFILES); cd00096 (CDD); IPR007110 (SUPERFAMILY); IPR007110 (SUPERFAMILY); IPR007110 (SUPERFAMILY)	F:GO:0005515	F:protein binding	AMAL_DROME amalgam OS=Drosophila melanogaster GN=Ama PE=2 SV=2	20	1.94e-155	47.15	Immunoglobulin I-set domain, Immunoglobulin C-2 Type	Signal peptide
GMOY012361-RA	Tsal2 protein precursor	-2.75984	3.36467e-06	175.25	63.5	deoxyribonuclease I	20	9.04975e-95	61	3	F:GO:0003676; F:GO:0046872; F:GO:0016787	F:nucleic acid binding; F:metal ion binding; F:hydrolase activity			G3DSA:3.40.570.10 (GENE3D); PTHR13966:SF12 (PANTHER); PTHR13966 (PANTHER); SSF54060 (SUPERFAMILY)	no GO terms	no GO terms	---NA---					Signal peptide
GMOY012373-RA	adenosine deaminase-related growth factor	-2.7396	0.005144	102.05	37.25	adenosine deaminase CECR1-like	20	0	64	2	C:GO:0005615; F:GO:0019239	C:extracellular space; F:deaminase activity			G3DSA:3.20.20.140 (GENE3D); IPR013659 (PFAM); IPR001365 (PFAM); IPR006331 (TIGRFAM); PTHR11409:SF48 (PANTHER); PTHR11409 (PANTHER); cd01321 (CDD); IPR032466 (SUPERFAMILY)	C:GO:0005615; F:GO:0019239	C:extracellular space; F:deaminase activity	CECR1_PONAB Adenosine deaminase CECR1 OS=Pongo abelii GN=CECR1 PE=2 SV=1	20	5.58e-96	46.65	Adenosine/AMP deaminase, adm_rel: adenosine deaminase-related growth factor	Signal peptide
GMOY012094-RA	angiopoietin-like protein	-2.41765	0.000458496	357.45	147.85	fibrinogen A	20	1.18136e-60	61.75	4	F:GO:0001664; F:GO:0008061; P:GO:0007186; C:GO:0016020	F:G-protein coupled receptor binding; F:chitin binding; P:G-protein coupled receptor signaling pathway; C:membrane			IPR002181 (SMART); IPR002181 (PFAM); IPR014716 (G3DSA:3.90.215.GENE3D); IPR014715 (G3DSA:4.10.530.GENE3D); PTHR19143:SF278 (PANTHER); PTHR19143 (PANTHER); IPR002181 (PROSITE_PROFILES); IPR002181 (CDD); IPR002181 (SUPERFAMILY)	no GO terms	no GO terms	FCN2_HUMAN Ficolin-2 OS=Homo sapiens GN=FCN2 PE=1 SV=2	20	1.8e-51	61	Fibrinogen beta and gamma chains, C-terminal globular domain	Signal peptide
GMOY006958-RA	carboxylesterase	-2.24785	0.00514818	1882.8	837.6	venom carboxylesterase-6-like	20	0	73.85	1	F:GO:0016787	F:hydrolase activity			IPR002018 (PFAM); IPR029058 (G3DSA:3.40.50.GENE3D); PTHR11559 (PANTHER); PTHR11559:SF262 (PANTHER); IPR029058 (SUPERFAMILY)	no GO terms	no GO terms	ESTE_MYZPE Esterase E4 OS=Myzus persicae PE=1 SV=1	20	1.47e-69	48.1	Carboxylesterase family	Signal peptide
GMOY007883-RA	Hypothetical protein	-2.12415	1.13757e-37	1657.05	780.1	papilin isoform X1	20	0	66.05	4	C:GO:0005604; P:GO:0030198; F:GO:0008233; F:GO:0005201	C:basement membrane; P:extracellular matrix organization; F:peptidase activity; F:extracellular matrix structural constituent			IPR002223 (PRINTS); IPR013273 (PRINTS); IPR000884 (SMART); IPR002223 (SMART); IPR008197 (SMART); IPR003599 (SMART); IPR003598 (SMART); IPR013098 (PFAM); IPR000884 (G3DSA:2.20.100.GENE3D); IPR002223 (PFAM); IPR013783 (G3DSA:2.60.40.GENE3D); IPR002223 (G3DSA:4.10.410.GENE3D); IPR002223 (G3DSA:4.10.410.GENE3D); IPR013783 (G3DSA:2.60.40.GENE3D); IPR013783 (G3DSA:2.60.40.GENE3D); PF13927 (PFAM); IPR00…	F:GO:0030414; F:GO:0004867; F:GO:0008270; F:GO:0005515; C:GO:0031012; C:GO:0005576; F:GO:0004222; C:GO:0005578; F:GO:0008237	F:peptidase inhibitor activity; F:serine-type endopeptidase inhibitor activity; F:zinc ion binding; F:protein binding; C:extracellular matrix; C:extracellular region; F:metalloendopeptidase activity; C:proteinaceous extracellular matrix; F:metallopeptidase activity	PPN_DROME Papilin OS=Drosophila melanogaster GN=Ppn PE=1 SV=2	20	0	49.55	Basic protease (Kunitz-type) inhibitor family signature, ADAM-TS family signature, Thrombospondin type 1 domain, Immunoglobulin I-set domain, Pancreatic trypsin inhibitor (Kunitz) family signature, Pancreatic trypsin inhibitor (Kunitz) family profile, WAP-type 'four-disulfide core' domain profile, Immunoglobulin.	Signal peptide
GMOY012071-RA	putative Tsal1 protein precursor	-2.12011	0.00011691	544.55	256.85	deoxyribonuclease I	20	0	51.95	3	F:GO:0003676; F:GO:0046872; F:GO:0016787	F:nucleic acid binding; F:metal ion binding; F:hydrolase activity			IPR001604 (SMART); IPR001604 (PFAM); G3DSA:3.40.570.10 (GENE3D); PTHR13966:SF12 (PANTHER); PTHR13966 (PANTHER); SSF54060 (SUPERFAMILY)	F:GO:0003676; F:GO:0046872; F:GO:0016787	F:nucleic acid binding; F:metal ion binding; F:hydrolase activity	---NA---				DNA/RNA non-specific endonuclease	Signal peptide
GMOY000466-RA	salivary C-type lectin	-1.9338	4.78488e-06	138.75	71.75	lectin subunit alpha-like	20	1.04379e-60	60.6	1	F:GO:0030246	F:carbohydrate binding			IPR001304 (SMART); IPR016186 (G3DSA:3.10.100.GENE3D); IPR001304 (PFAM); PTHR22803:SF91 (PANTHER); PTHR22803 (PANTHER); IPR001304 (PROSITE_PROFILES); IPR001304 (PROSITE_PROFILES); cd00037 (CDD); IPR016187 (SUPERFAMILY); IPR016187 (SUPERFAMILY)	no GO terms	no GO terms	LECA_SARPE Lectin subunit alpha OS=Sarcophaga peregrina PE=1 SV=1	20	1.41e-18	52.55	Lectin C-type domain, C-type lectin (CTL) or carbohydrate-recognition domain (CRD)	Signal peptide
GMOY010768-RA	Hypothetical protein	-1.64456	0.000833901	311.15	189.2	serine protease snake-like	20	7.42013e-72	54	2	P:GO:0042742; F:GO:0016787	P:defense response to bacterium; F:hydrolase activity			IPR001314 (PRINTS); IPR001254 (PFAM); G3DSA:2.40.10.10 (GENE3D); G3DSA:2.40.10.10 (GENE3D); PTHR24260:SF96 (PANTHER); PTHR24260 (PANTHER); IPR001254 (PROSITE_PROFILES); IPR009003 (SUPERFAMILY)	P:GO:0006508; F:GO:0004252	P:proteolysis; F:serine-type endopeptidase activity	SNAK_DROME Serine protease snake OS=Drosophila melanogaster GN=snk PE=1 SV=2	20	3.38e-17	49.7	Chymotrypsin serine protease family (S1) signature, Serine proteases, trypsin family, histidine active site, Trypsin	Signal peptide
GMOY011141-RB	Hypothetical protein	-1.57537	0.00015331	276.95	175.8	carboxypeptidase N subunit 2	20	0	65.55	2	F:GO:0004180; P:GO:0006508	F:carboxypeptidase activity; P:proteolysis			IPR003591 (SMART); IPR001611 (PFAM); IPR032675 (G3DSA:3.80.10.GENE3D); IPR032675 (G3DSA:3.80.10.GENE3D); PTHR24373:SF166 (PANTHER); PTHR24373 (PANTHER); IPR032675 (SUPERFAMILY)	F:GO:0005515	F:protein binding	LRC15_MOUSE Leucine-rich repeat-containing 15 OS=Mus musculus GN=Lrrc15 PE=2 SV=1	20	4.08e-14	42.15	Leucine rich repeat, Leucine-rich repeats, typical (most populated) subfamily	Signal peptide
GMOY002492-RA	Hypothetical protein	-1.57236	0.00136829	1321.1	840.2	isoform A	20	3.35508e-137	64.55	6	C:GO:0005615; P:GO:0008049; P:GO:0042595; P:GO:0008343; P:GO:0007623; P:GO:0007622	C:extracellular space; P:male courtship behavior; P:behavioral response to starvation; P:adult feeding behavior; P:circadian rhythm; P:rhythmic behavior			IPR010562 (SMART); IPR010562 (PFAM); PTHR11008:SF31 (PANTHER); PTHR11008 (PANTHER)	no GO terms	no GO terms						Signal peptide
GMOY001082-RA	Hypothetical protein	-1.5517	4.80989e-10	837.45	539.7	isoform B	20	5.46502e-13	59.45	3	P:GO:0008150; C:GO:0005575; F:GO:0003674	P:biological_process; C:cellular_component; F:molecular_function			no IPS match	no IPS match	no IPS match	---NA---				Unknown function	Signal peptide
GMOY010673-RA	Hypothetical protein	-1.52787	0.00158441	1428.25	934.8	transferrin 3	20	0	81.5	4	P:GO:0055072; C:GO:0005615; P:GO:0006811; F:GO:0046872	P:iron ion homeostasis; C:extracellular space; P:ion transport; F:metal ion binding			IPR001156 (PRINTS); IPR001156 (SMART); IPR001156 (PFAM); G3DSA:3.40.190.10 (GENE3D); G3DSA:3.40.190.10 (GENE3D); G3DSA:3.40.190.10 (GENE3D); IPR016357 (PIRSF); PTHR11485:SF40 (PANTHER); PTHR11485 (PANTHER); IPR001156 (PROSITE_PROFILES); cd13529 (CDD); cd13529 (CDD); SSF53850 (SUPERFAMILY); SSF53850 (SUPERFAMILY)	C:GO:0005615	C:extracellular space	TRF_BLADI Transferrin OS=Blaberus discoidalis PE=1 SV=1	20	2.99e-70	38.85	Transferrin	Signal peptide
GMOY002779-RA	Hypothetical protein	-1.5234	0.0115511	988	648.55	isoform A	17	2.17992e-23	57.94	3	P:GO:0008150; C:GO:0005575; F:GO:0003674	P:biological_process; C:cellular_component; F:molecular_function			no IPS match	no IPS match	no IPS match	---NA---					Signal peptide
GMOY003172-RA	Hypothetical protein	-3.54759	0.00260049	128.6	36.25	prostaglandin E2 receptor EP2 subtype-like	20	0	75.2	5	P:GO:0008360; F:GO:0004930; P:GO:0007186; C:GO:0016021; P:GO:0007015	P:regulation of cell shape; F:G-protein coupled receptor activity; P:G-protein coupled receptor signaling pathway; C:integral component of membrane; P:actin filament organization			IPR000276 (PRINTS); IPR000276 (PFAM); G3DSA:1.20.1070.10 (GENE3D); mobidb-lite (MOBIDB_LITE); PTHR11866:SF21 (PANTHER); IPR008365 (PANTHER); IPR017452 (PROSITE_PROFILES); SSF81321 (SUPERFAMILY)	F:GO:0004930; P:GO:0007186; C:GO:0016021	F:G-protein coupled receptor activity; P:G-protein coupled receptor signaling pathway; C:integral component of membrane	PE2R3_BOVIN Prostaglandin E2 receptor EP3 subtype OS=Bos taurus GN=PTGER3 PE=2 SV=1	20	5.83e-10	43.35	Rhodopsin-like GPCR superfamily signature, 7 transmembrane receptor (rhodopsin family), G-protein coupled receptors family 1 profile.	Signal peptide, Transmembrane
GMOY000900-RA	Hypothetical protein	-3.54576	0.00301677	627.6	177	---NA---									mobidb-lite (MOBIDB_LITE)	no GO terms	no GO terms	---NA---					Signal peptide, Transmembrane
GMOY004867-RA	Hypothetical protein	-2.71651	0.0149728	253.45	93.3	glutactin	20	0	68.7	5	P:GO:0098542; C:GO:0005604; P:GO:0008045; P:GO:0019233; P:GO:0016201	P:defense response to other organism; C:basement membrane; P:motor neuron axon guidance; P:sensory perception of pain; P:synaptic target inhibition			IPR002018 (PFAM); IPR029058 (G3DSA:3.40.50.GENE3D); mobidb-lite (MOBIDB_LITE); mobidb-lite (MOBIDB_LITE); mobidb-lite (MOBIDB_LITE); mobidb-lite (MOBIDB_LITE); mobidb-lite (MOBIDB_LITE); PTHR43142 (PANTHER); IPR029058 (SUPERFAMILY)	no GO terms	no GO terms	GLT_DROME Glutactin OS=Drosophila melanogaster GN=Glt PE=1 SV=2	20	0	44.9	Carboxylesterase family, Carboxylesterases type-B signature 2.	Signal peptide, Transmembrane
GMOY002598-RA	Hypothetical protein	-2.30154	0.000138909	126.7	55.05	probable cytochrome P450 4d14	20	7.98779e-111	57.65	9	F:GO:0005506; F:GO:0016705; F:GO:0016491; F:GO:0046872; C:GO:0016020; C:GO:0016021; P:GO:0055114; F:GO:0004497; F:GO:0020037	F:iron ion binding; F:oxidoreductase activity, acting on paired donors, with incorporation or reduction of molecular oxygen; F:oxidoreductase activity; F:metal ion binding; C:membrane; C:integral component of membrane; P:oxidation-reduction process; F:monooxygenase activity; F:heme binding			IPR002401 (PRINTS); IPR001128 (PRINTS); G3DSA:1.10.630.10 (GENE3D); IPR001128 (PFAM); PTHR24291:SF89 (PANTHER); PTHR24291 (PANTHER); IPR001128 (SUPERFAMILY)	F:GO:0005506; F:GO:0016705; P:GO:0055114; F:GO:0020037	F:iron ion binding; F:oxidoreductase activity, acting on paired donors, with incorporation or reduction of molecular oxygen; P:oxidation-reduction process; F:heme binding	C4D14_DROME Probable cytochrome P450 4d14 OS=Drosophila melanogaster GN=Cyp4d14 PE=3 SV=1	20	6.39e-99	53.8	P450 superfamily signature, Cytochrome P450 cysteine heme-iron ligand signature, E-class P450 group I signature.	Signal peptide, Transmembrane
GMOY011671-RA	Hypothetical protein	-1.95757	1.02709e-08	133.8	68.35	UDP-glucuronosyltransferase 2A3-	20	0	69.8	3	F:GO:0008194; C:GO:0016020; P:GO:0008152	F:UDP-glycosyltransferase activity; C:membrane; P:metabolic process			G3DSA:3.40.50.2000 (GENE3D); IPR002213 (PFAM); G3DSA:3.40.50.2000 (GENE3D); PTHR11926:SF496 (PANTHER); IPR002213 (PANTHER); PS51257 (PROSITE_PROFILES); SSF53756 (SUPERFAMILY)	F:GO:0016758; P:GO:0008152	F:transferase activity, transferring hexosyl groups; P:metabolic process	UD2C1_RABIT UDP-glucuronosyltransferase 2C1 (Fragment) OS=Oryctolagus cuniculus GN=UGT2C1 PE=2 SV=1	20	1.76e-62	49.5		Signal peptide, Transmembrane
GMOY009161-RA	Chitinase-like protein Idgf5	-1.759	0.0147153	185.75	105.6	CG5154	20	0	67.75	8	F:GO:0004568; F:GO:0008084; P:GO:0005975; P:GO:0040003; P:GO:0042060; P:GO:0006032; P:GO:0007444; C:GO:0005576	F:chitinase activity; F:imaginal disc growth factor receptor binding; P:carbohydrate metabolic process; P:chitin-based cuticle development; P:wound healing; P:chitin catabolic process; P:imaginal disc development; C:extracellular region	EC:3.2.1.14	Chitinase	IPR011583 (SMART); G3DSA:3.20.20.80 (GENE3D); IPR001223 (PFAM); PTHR11177 (PANTHER); PTHR11177:SF228 (PANTHER); cd02873 (CDD); IPR017853 (SUPERFAMILY); IPR029070 (SUPERFAMILY)	P:GO:0005975; F:GO:0008061	P:carbohydrate metabolic process; F:chitin binding	IDGF5_GLOMM Chitinase Idgf5 OS=Glossina morsitans morsitans GN=Idgf5 PE=2 SV=1	20	0	58.05	Glycosyl hydrolases family 18	Signal peptide, Transmembrane
GMOY002813-RA	Hypothetical protein	-1.66356	0.0214727	80.35	48.3	isoform B	20	3.73208e-50	78.6	3	P:GO:0008150; C:GO:0005575; F:GO:0003674	P:biological_process; C:cellular_component; F:molecular_function			IPR007999 (PFAM); PTHR37161:SF3 (PANTHER); PTHR37161 (PANTHER)	no GO terms	no GO terms	---NA---				Protein of unknown function (DUF745)	Signal peptide, Transmembrane
GMOY003731-RA	Hypothetical protein	-1.59187	2.83077e-55	1653	1038.4	nose resistant to fluoxetine 6	20	0	72.05	6	P:GO:0040003; F:GO:0016747; P:GO:0048477; C:GO:0016021; P:GO:0022600; P:GO:0030421	P:chitin-based cuticle development; F:transferase activity, transferring acyl groups other than amino-acyl groups; P:oogenesis; C:integral component of membrane; P:digestive system process; P:defecation			IPR002656 (PFAM); PTHR11161:SF29 (PANTHER); PTHR11161 (PANTHER)	F:GO:0016747	F:transferase activity, transferring acyl groups other than amino-acyl groups	NRF6_CAEEL Nose resistant to fluoxetine 6 OS=Caenorhabditis elegans GN=nrf-6 PE=1 SV=3	1	1.36e-20	41	Acyltransferase family	Signal peptide, Transmembrane
GMOY008376-RA	Hypothetical protein	-7.45192	0.00766277	38.75	5.2	PREDICTED: uncharacterized protein LOC101893468	1	3.72415e-10	54						SSF57302 (SUPERFAMILY)	no GO terms	no GO terms	---NA---				Unknown function	Transmembrane
GMOY000810-RA	Hypothetical protein	-3.18018	0.0154457	17.65	5.55	glucose dehydrogenase [ quinone]	20	0	77.85	6	F:GO:0016614; F:GO:0050660; C:GO:0016021; P:GO:0055114; P:GO:0045455; C:GO:0042600	F:oxidoreductase activity, acting on CH-OH group of donors; F:flavin adenine dinucleotide binding; C:integral component of membrane; P:oxidation-reduction process; P:ecdysteroid metabolic process; C:chorion			IPR000172 (PFAM); IPR012132 (PIRSF); IPR007867 (PFAM); IPR023753 (G3DSA:3.50.50.GENE3D); PTHR11552:SF182 (PANTHER); PTHR11552 (PANTHER); SSF54373 (SUPERFAMILY); IPR023753 (SUPERFAMILY)	F:GO:0016614; F:GO:0050660; F:GO:0016491; P:GO:0055114	F:oxidoreductase activity, acting on CH-OH group of donors; F:flavin adenine dinucleotide binding; F:oxidoreductase activity; P:oxidation-reduction process	DHGL_DROME Glucose dehydrogenase	20	4.45e-139	49.2	GMC oxidoreductase, GMC oxidoreductases signature 2.	Transmembrane
GMOY005701-RA	Hypothetical protein	-3.10855	4.01042e-13	134.6	43.3	cytochrome b5-related	20	0	70.45	5	C:GO:0005811; C:GO:0005739; C:GO:0016020; F:GO:0005488; P:GO:0044710	C:lipid particle; C:mitochondrion; C:membrane; F:binding; P:single-organism metabolic process			IPR001199 (SMART); IPR001199 (G3DSA:3.10.120.GENE3D); IPR005804 (PFAM); IPR001199 (PFAM); PTHR16740 (PANTHER); IPR001199 (PROSITE_PROFILES); IPR001199 (SUPERFAMILY)	P:GO:0006629	P:lipid metabolic process	CYB5R_DROME Cytochrome b5-related OS=Drosophila melanogaster GN=Cyt-b5-r PE=2 SV=2	11	1.4e-161	47	Cytochrome b5-like Heme/Steroid binding domain, Fatty acid desaturase, Cytochrome b5 family, heme-binding domain signature.	Transmembrane
GMOY003144-RA	Hypothetical protein	-3.00847	0.023727	17.75	5.9	isoform A	20	3.03781e-77	57.25	2	C:GO:0016020; C:GO:0016021	C:membrane; C:integral component of membrane			IPR027417 (G3DSA:3.40.50.GENE3D); IPR027417 (G3DSA:3.40.50.GENE3D); IPR030553 (PTHR10760:PANTHER); IPR010448 (PANTHER); IPR027417 (SUPERFAMILY)	C:GO:0005635; F:GO:0005524; C:GO:0005783	C:nuclear envelope; F:ATP binding; C:endoplasmic reticulum	---NA---				Unknown function	Transmembrane
GMOY002939-RA	Hypothetical protein	-2.89928	0.0140434	20.15	6.95	elongation of very long chain fatty acids 7	20	6.73359e-25	80.4	3	C:GO:0016021; P:GO:0030497; F:GO:0009922	C:integral component of membrane; P:fatty acid elongation; F:fatty acid elongase activity	EC:2.3.1.85	Fatty-acid synthase	IPR002076 (PFAM); IPR002076 (PANTHER); PTHR11157:SF85 (PANTHER)	C:GO:0016021	C:integral component of membrane	ELOV4_HUMAN Elongation of very long chain fatty acids 4 OS=Homo sapiens GN=ELOVL4 PE=1 SV=1	3	0.000615	60	GNS1/SUR4 family	Transmembrane
GMOY009903-RA	Hypothetical protein	-2.58099	3.26774e-07	239	92.6	nicotinic acetylcholine receptor beta 3 subunit	20	0	73	6	C:GO:0045211; P:GO:0098655; C:GO:0016021; C:GO:0030054; F:GO:0005230; P:GO:0030431	C:postsynaptic membrane; P:cation transmembrane transport; C:integral component of membrane; C:cell junction; F:extracellular ligand-gated ion channel activity; P:sleep			IPR006201 (PRINTS); G3DSA:1.20.58.390 (GENE3D); IPR006202 (PFAM); IPR006202 (G3DSA:2.70.170.GENE3D); IPR006029 (PFAM); IPR006201 (PANTHER); PTHR18945:SF722 (PANTHER); IPR006202 (SUPERFAMILY); IPR006029 (SUPERFAMILY)	P:GO:0006811; C:GO:0016020; C:GO:0016021; F:GO:0005230; P:GO:0006810	P:ion transport; C:membrane; C:integral component of membrane; F:extracellular ligand-gated ion channel activity; P:transport	ACHA2_CHICK Neuronal acetylcholine receptor subunit alpha-2 OS=Gallus gallus GN=CHRNA2 PE=2 SV=1	20	1.98e-38	48.9	Neurotransmitter-gated ion channel family signature	Transmembrane
GMOY003159-RA	Hypothetical protein	-2.51766	0.0260913	527.45	209.5	eater	20	0	53.6	4	P:GO:0006909; P:GO:0044763; P:GO:0042742; P:GO:0048518	P:phagocytosis; P:single-organism cellular process; P:defense response to bacterium; P:positive regulation of biological process			IPR000742 (SMART); IPR003341 (PFAM); PTHR24047:SF22 (PANTHER); PTHR24047 (PANTHER); IPR009030 (SUPERFAMILY); IPR009030 (SUPERFAMILY)	F:GO:0005515	F:protein binding	TENX_HUMAN Tenascin-X OS=Homo sapiens GN=TNXB PE=1 SV=4	20	1.9e-33	40	EGF-like domain signature 2; Cysteine rich repeat	Transmembrane
GMOY007830-RA	Hypothetical protein	-2.18342	0.0127292	1563.55	716.1	teneurin-m isoform X1	20	0	96.5	15	P:GO:0008360; F:GO:0042802; P:GO:0008045; P:GO:0045467; P:GO:0007155; P:GO:0022416; C:GO:0005578; C:GO:0005887; P:GO:0051124; C:GO:0045211; P:GO:0048058; P:GO:0019233; C:GO:0031594; P:GO:0016200; F:GO:0031005	P:regulation of cell shape; F:identical protein binding; P:motor neuron axon guidance; P:R7 cell development; P:cell adhesion; P:chaeta development; C:proteinaceous extracellular matrix; C:integral component of plasma membrane; P:synaptic growth at neuromuscular junction; C:postsynaptic membrane; P:compound eye corneal lens development; P:sensory perception of pain; C:neuromuscular junction; P:sy…			IPR000742 (SMART); G3DSA:2.10.25.10 (GENE3D); G3DSA:2.60.40.1510 (GENE3D); G3DSA:2.10.25.10 (GENE3D); IPR031325 (PFAM); IPR011042 (G3DSA:2.120.10.GENE3D); G3DSA:2.10.25.10 (GENE3D); IPR006530 (TIGRFAM); IPR011042 (G3DSA:2.120.10.GENE3D); G3DSA:2.60.40.1510 (GENE3D); G3DSA:1.10.110.10 (GENE3D); IPR028916 (PFAM); mobidb-lite (MOBIDB_LITE); mobidb-lite (MOBIDB_LITE); mobidb-lite (MOBIDB_LITE); mobid…	F:GO:0005515	F:protein binding	TENM_DROME Teneurin-m OS=Drosophila melanogaster GN=Ten-m PE=1 SV=2	20	0	56.15	GHH signature containing HNH/Endo VII superfamily nuclease toxin, POLYPROTEIN GLYCOPROTEIN M G2 TRANSMEMBRANE NONSTRUCTURAL MEMBRANE CONTAINS: PRECURSOR SIGNAL, EGF-like domain signature 1, YD_repeat_2x: YD repeat (two copies).	Transmembrane
GMOY011147-RA	Hypothetical protein	-1.95541	2.18454e-05	322.35	164.85	serine threonine- kinase Aurora-2	20	1.41242e-163	90.15	20	F:GO:0035174; P:GO:0007052; P:GO:0007279; P:GO:0051294; P:GO:0007100; C:GO:0005876; C:GO:0031616; F:GO:0005524; C:GO:0000780; C:GO:0051233; P:GO:1903827; F:GO:0004712; C:GO:0005737; P:GO:0045167; P:GO:0051298; P:GO:0032465; P:GO:0035404; C:GO:0032133; P:GO:0098725; P:GO:0050767	F:histone serine kinase activity; P:mitotic spindle organization; P:pole cell formation; P:establishment of spindle orientation; P:mitotic centrosome separation; C:spindle microtubule; C:spindle pole centrosome; F:ATP binding; C:condensed nuclear chromosome, centromeric region; C:spindle midzone; P:regulation of cellular protein localization; F:protein serine/threonine/tyrosine kinase activity; C…	EC:2.7.11; EC:2.7.12.1	Transferring phosphorus-containing groups; Dual-specificity kinase	mobidb-lite (MOBIDB_LITE); mobidb-lite (MOBIDB_LITE); PTHR22909:SF24 (PANTHER); PTHR22909 (PANTHER)	no GO terms	no GO terms	AURAA_XENLA Aurora kinase A-A OS=Xenopus laevis GN=aurka-a PE=1 SV=1	20	1.69e-114	78.4	Unknown function	Transmembrane
GMOY002651-RA	Putative Allatostatin C receptor	-1.87844	5.09972e-05	139.85	74.45	somatostatin receptor type 5-like	20	6.57127e-168	79.35	5	F:GO:0008261; C:GO:0005887; P:GO:0007218; P:GO:0038170; F:GO:0004994	F:allatostatin receptor activity; C:integral component of plasma membrane; P:neuropeptide signaling pathway; P:somatostatin signaling pathway; F:somatostatin receptor activity			IPR000276 (PRINTS); IPR000586 (PRINTS); IPR000276 (SMART); IPR000276 (PFAM); G3DSA:1.20.1070.10 (GENE3D); mobidb-lite (MOBIDB_LITE); PTHR24229 (PANTHER); PTHR24229:SF67 (PANTHER); IPR017452 (PROSITE_PROFILES); SSF81321 (SUPERFAMILY)	F:GO:0004930; P:GO:0007186; C:GO:0016021; F:GO:0004994	F:G-protein coupled receptor activity; P:G-protein coupled receptor signaling pathway; C:integral component of membrane; F:somatostatin receptor activity	SSR1_CANLF Somatostatin receptor type 1 OS=Canis lupus familiaris GN=SSTR1 PE=3 SV=1	20	5.8e-62	62.35	Rhodopsin-like GPCR superfamily signature, Somatostatin receptor signature, 7 transmembrane receptor (rhodopsin family), G-protein coupled receptors family 1 profile.	Transmembrane
GMOY004332-RA	Hypothetical protein	-1.85803	0.00278048	404.4	217.65	isoform A	20	0	86.05	6	P:GO:0008340; C:GO:0016021; P:GO:0006909; P:GO:0019233; P:GO:0055114; F:GO:0080019	P:determination of adult lifespan; C:integral component of membrane; P:phagocytosis; P:sensory perception of pain; P:oxidation-reduction process; F:fatty-acyl-CoA reductase (alcohol-forming) activity			IPR033640 (PFAM); IPR016040 (G3DSA:3.40.50.GENE3D); IPR013120 (PFAM); PTHR11011:SF56 (PANTHER); IPR026055 (PANTHER); IPR033640 (CDD); IPR033640 (CDD); cd05236 (CDD); IPR016040 (SUPERFAMILY)	F:GO:0080019	F:fatty-acyl-CoA reductase (alcohol-forming) activity	FACR1_DROME fatty acyl- reductase CG5065 OS=Drosophila melanogaster GN=CG5065 PE=3 SV=1	20	2.62e-115	54.3	Male sterility protein	Transmembrane
GMOY003350-RA	Hypothetical protein	-1.808	0.00766277	90.4	50	battenin	20	3.12189e-80	80.25	7	P:GO:0006979; P:GO:0008340; P:GO:0008593; C:GO:0005770; C:GO:0016021; C:GO:0005765; P:GO:0046328	P:response to oxidative stress; P:determination of adult lifespan; P:regulation of Notch signaling pathway; C:late endosome; C:integral component of membrane; C:lysosomal membrane; P:regulation of JNK cascade			IPR003492 (PRINTS); IPR003492 (PFAM); IPR003492 (PANTHER)	C:GO:0016020	C:membrane	CLN3_MOUSE Battenin OS=Mus musculus GN=Cln3 PE=1 SV=2	17	9.25e-23	51.76	CLN3 Batten's disease protein (battenin) signature	Transmembrane
GMOY011959-RA	Hypothetical protein	-1.77768	0.00580579	96.35	54.2	Down syndrome cell adhesion molecule Dscam2	20	0	83.85	3	C:GO:0005887; F:GO:0042802; P:GO:0007155	C:integral component of plasma membrane; F:identical protein binding; P:cell adhesion			PR00014 (PRINTS); IPR003598 (SMART); IPR003961 (SMART); IPR003599 (SMART); IPR013783 (G3DSA:2.60.40.GENE3D); IPR013783 (G3DSA:2.60.40.GENE3D); IPR013783 (G3DSA:2.60.40.GENE3D); IPR013098 (PFAM); IPR013783 (G3DSA:2.60.40.GENE3D); IPR013783 (G3DSA:2.60.40.GENE3D); IPR013783 (G3DSA:2.60.40.GENE3D); IPR013783 (G3DSA:2.60.40.GENE3D); IPR013783 (G3DSA:2.60.40.GENE3D); IPR003961 (PFAM); PF13927 (PFAM); …	F:GO:0005515	F:protein binding	DSCL_DROME Down syndrome cell adhesion molecule Dscam2 OS=Drosophila melanogaster GN=Dscam2 PE=2 SV=3	20	0	43.95	Fibronectin type III domain, Immunoglobulin I-set domain, Immunoglobulin C-2 Type	Transmembrane
GMOY004447-RA	Hypothetical protein	-1.77758	2.97671e-06	146.65	82.5	PREDICTED: uncharacterized protein LOC101896021	20	0	73.8	3	F:GO:0030414; C:GO:0016020; P:GO:0010466	F:peptidase inhibitor activity; C:membrane; P:negative regulation of peptidase activity			IPR008197 (SMART); IPR006150 (SMART); IPR000716 (SMART); IPR008197 (G3DSA:4.10.75.GENE3D); IPR008197 (PFAM); IPR000716 (G3DSA:4.10.800.GENE3D); IPR004094 (G3DSA:2.10.22.GENE3D); IPR028150 (PFAM); IPR008197 (G3DSA:4.10.75.GENE3D); IPR000716 (PFAM); IPR004094 (PFAM); mobidb-lite (MOBIDB_LITE); PTHR19441 (PANTHER); PTHR19441:SF63 (PANTHER); IPR000716 (PROSITE_PROFILES); IPR000716 (PROSITE_PROFILES);…	F:GO:0030414; F:GO:0004867; F:GO:0004857; C:GO:0005576	F:peptidase inhibitor activity; F:serine-type endopeptidase inhibitor activity; F:enzyme inhibitor activity; C:extracellular region	PPN_DROME Papilin OS=Drosophila melanogaster GN=Ppn PE=1 SV=2	6	3.89e-09	48.67	Thyroglobulin type-1 repeat, WAP-type (Whey Acidic Protein) 'four-disulfide core', Antistasin family, Lustrin, cysteine-rich repeated domain, WAP-type 'four-disulfide core' domain profile, Worm-specific repeat type 1	Transmembrane
GMOY009447-RA	Hypothetical protein	-1.77491	0.00616842	96.2	54.2	calcitonin gene-related peptide type 1 receptor	20	0	75.65	6	F:GO:0008188; P:GO:0007186; F:GO:0004948; C:GO:0016021; P:GO:0008049; P:GO:0007166	F:neuropeptide receptor activity; P:G-protein coupled receptor signaling pathway; F:calcitonin receptor activity; C:integral component of membrane; P:male courtship behavior; P:cell surface receptor signaling pathway			IPR000832 (PRINTS); IPR001879 (SMART); G3DSA:1.20.1070.10 (GENE3D); IPR000832 (PFAM); G3DSA:4.10.1240.10 (GENE3D); IPR001879 (PFAM); mobidb-lite (MOBIDB_LITE); PTHR12011:SF348 (PANTHER); PTHR12011 (PANTHER); IPR017981 (PROSITE_PROFILES); IPR001879 (PROSITE_PROFILES); SSF111418 (SUPERFAMILY)	F:GO:0004930; F:GO:0004888; P:GO:0007186; C:GO:0016020; C:GO:0016021; P:GO:0007166	F:G-protein coupled receptor activity; F:transmembrane signaling receptor activity; P:G-protein coupled receptor signaling pathway; C:membrane; C:integral component of membrane; P:cell surface receptor signaling pathway	CALRL_DANRE Calcitonin gene-related peptide type 1 receptor OS=Danio rerio GN=calcrla PE=2 SV=1	20	1.55e-65	53.2	Secretin-like GPCR superfamily signature, 7 transmembrane receptor (Secretin family), G-protein coupled receptors family 2 signature 1 & 2, Domain present in hormone receptors, Hormone receptor domain.	Transmembrane
GMOY006527-RA	Putative Corazonin receptor	-1.76286	0.00775511	185.1	105	corazonin isoform A	20	0	76.15	7	P:GO:0071361; C:GO:0005887; P:GO:0007218; P:GO:0007200; P:GO:0048149; P:GO:0006117; F:GO:0035237	P:cellular response to ethanol; C:integral component of plasma membrane; P:neuropeptide signaling pathway; P:phospholipase C-activating G-protein coupled receptor signaling pathway; P:behavioral response to ethanol; P:acetaldehyde metabolic process; F:corazonin receptor activity			IPR000276 (PRINTS); G3DSA:1.20.1070.10 (GENE3D); IPR000276 (PFAM); PTHR24230 (PANTHER); PTHR24230:SF85 (PANTHER); IPR017452 (PROSITE_PROFILES); SSF81321 (SUPERFAMILY)	F:GO:0004930; P:GO:0007186; C:GO:0016021	F:G-protein coupled receptor activity; P:G-protein coupled receptor signaling pathway; C:integral component of membrane	GNRHR_OCTVU Gonadotropin-releasing hormone receptor OS=Octopus vulgaris GN=GNRHR PE=2 SV=1	20	9.3e-39	51.1	Rhodopsin-like GPCR superfamily signature, 7 transmembrane receptor (rhodopsin family), G-protein coupled receptors family 1 profile.	Transmembrane
GMOY004414-RA	Hypothetical protein	-1.71843	7.69152e-08	346.35	201.55	semaphorin-5B isoform X1	20	0	75.2	8	F:GO:0003676; P:GO:0031987; P:GO:0001700; P:GO:0001964; P:GO:0048036; C:GO:0016020; P:GO:0048854; P:GO:0042048	F:nucleic acid binding; P:locomotion involved in locomotory behavior; P:embryonic development via the syncytial blastoderm; P:startle response; P:central complex development; C:membrane; P:brain morphogenesis; P:olfactory behavior			PR01705 (PRINTS); IPR016201 (SMART); IPR001627 (SMART); IPR000884 (SMART); IPR000884 (PFAM); G3DSA:3.30.1680.10 (GENE3D); IPR001627 (PFAM); IPR015943 (G3DSA:2.130.10.GENE3D); G3DSA:2.20.100.10 (GENE3D); IPR002165 (PFAM); PTHR11036:SF112 (PANTHER); IPR027231 (PANTHER); IPR001627 (PROSITE_PROFILES); IPR000884 (PROSITE_PROFILES); IPR000884 (PROSITE_PROFILES); IPR000884 (PROSITE_PROFILES); IPR000884 …	F:GO:0005515; C:GO:0016020	F:protein binding; C:membrane	SEM5A_HUMAN Semaphorin-5A OS=Homo sapiens GN=SEMA5A PE=1 SV=3	20	0	51.4	Thrombospondin type 1 repeat signature, Sema domain, domain found in Plexins, Semaphorins and Integrins, semaphorin domain.	Transmembrane
GMOY011522-RA	Hypothetical protein	-1.70004	4.27124e-08	1589.2	934.8	leishmanolysin-like peptidase isoform X1	20	0	83.95	21	P:GO:0019915; P:GO:0007076; C:GO:0031252; P:GO:0007052; P:GO:0007444; P:GO:0045842; P:GO:0007100; P:GO:0007155; P:GO:0007420; P:GO:0008354; P:GO:0022900; P:GO:1902769; F:GO:0004222; P:GO:0051301; P:GO:0006338; P:GO:0008406; C:GO:0005737; F:GO:0046872; P:GO:0051298; P:GO:0006508; C:GO:0016021	P:lipid storage; P:mitotic chromosome condensation; C:cell leading edge; P:mitotic spindle organization; P:imaginal disc development; P:positive regulation of mitotic metaphase/anaphase transition; P:mitotic centrosome separation; P:cell adhesion; P:brain development; P:germ cell migration; P:electron transport chain; P:regulation of choline O-acetyltransferase activity; F:metalloendopeptidase ac…	EC:3.4.24	Acting on peptide bonds (peptidases)	G3DSA:2.10.55.10 (GENE3D); G3DSA:3.10.170.20 (GENE3D); IPR001577 (PFAM); G3DSA:3.90.132.10 (GENE3D); G3DSA:2.30.34.10 (GENE3D); IPR001577 (PANTHER); PTHR10942:SF31 (PANTHER); SSF55486 (SUPERFAMILY)	P:GO:0006508; C:GO:0016020; P:GO:0007155; F:GO:0004222	P:proteolysis; C:membrane; P:cell adhesion; F:metalloendopeptidase activity	LMLN_DROME Leishmanolysin-like peptidase OS=Drosophila melanogaster GN=Invadolysin PE=2 SV=2	14	0	52	Leishmanolysin	Transmembrane
GMOY007354-RA	Hypothetical protein	-1.61897	0.0312534	198	122.3	heparin sulfate O-sulfotransferase	20	1.42475e-154	84.4	4	P:GO:0007165; C:GO:0016021; F:GO:0004394; P:GO:0007424	P:signal transduction; C:integral component of membrane; F:heparan sulfate 2-O-sulfotransferase activity; P:open tracheal system development			IPR005331 (PFAM); G3DSA:3.40.50.300 (GENE3D); PTHR12129:SF20 (PANTHER); IPR007734 (PANTHER); IPR027417 (SUPERFAMILY)	C:GO:0016021; F:GO:0008146	C:integral component of membrane; F:sulfotransferase activity	HS2ST_DROME Heparin sulfate O-sulfotransferase OS=Drosophila melanogaster GN=Hs2st PE=2 SV=2	11	2.63e-156	74.36	Sulfotransferase family	Transmembrane
GMOY009404-RA	Hypothetical protein	-1.57637	8.42855e-05	490.25	311	fatty acyl- reductase CG8303	20	0	77.05	6	C:GO:0005777; C:GO:0016021; F:GO:0050062; P:GO:0055114; F:GO:0080019; P:GO:0010025	C:peroxisome; C:integral component of membrane; F:long-chain-fatty-acyl-CoA reductase activity; P:oxidation-reduction process; F:fatty-acyl-CoA reductase (alcohol-forming) activity; P:wax biosynthetic process	EC:1.2.1.50	Long-chain-fatty-acyl-CoA reductase	IPR013120 (PFAM); IPR033640 (PFAM); G3DSA:3.40.50.720 (GENE3D); IPR026055 (PANTHER); PTHR11011:SF54 (PANTHER); cd05236 (CDD); IPR016040 (SUPERFAMILY)	F:GO:0080019	F:fatty-acyl-CoA reductase (alcohol-forming) activity	FACR2_DROME fatty acyl- reductase CG8303 OS=Drosophila melanogaster GN=CG8303 PE=2 SV=3	20	0	50.15	Male sterility protein	Transmembrane
GMOY006499-RA	Hypothetical protein	-1.56104	0.0261642	5540.6	3549.3	myosin light chain smooth muscle isoform X6	20	3.31344e-66	64.75						IPR003599 (SMART); IPR013098 (PFAM); IPR013783 (G3DSA:2.60.40.GENE3D); IPR013783 (G3DSA:2.60.40.GENE3D); mobidb-lite (MOBIDB_LITE); mobidb-lite (MOBIDB_LITE); PTHR13817 (PANTHER); PTHR13817:SF34 (PANTHER); IPR007110 (PROSITE_PROFILES); IPR007110 (SUPERFAMILY)	F:GO:0005515	F:protein binding	MYPC2_CHICK Myosin-binding fast-type OS=Gallus gallus GN=MYBPC2 PE=1 SV=3	20	7.55e-10	47.2	Immunoglobulin	Transmembrane
GMOY007286-RA	Hypothetical protein	-1.54591	0.00196335	446.15	288.6	adenylate cyclase type 2	20	0	69.15	4	C:GO:0016021; P:GO:0044699; F:GO:0004016; P:GO:0009987	C:integral component of membrane; P:single-organism process; F:adenylate cyclase activity; P:cellular process	EC:4.6.1.1	Adenylate cyclase	IPR001054 (SMART); IPR001054 (G3DSA:3.30.70.GENE3D); IPR001054 (PFAM); IPR001054 (G3DSA:3.30.70.GENE3D); mobidb-lite (MOBIDB_LITE); mobidb-lite (MOBIDB_LITE); PTHR11920:SF415 (PANTHER); PTHR11920 (PANTHER); IPR001054 (PROSITE_PROFILES); IPR001054 (PROSITE_PROFILES); IPR001054 (PROSITE_PROFILES); IPR001054 (PROSITE_PROFILES); cd07302 (CDD); cd07302 (CDD); cd07302 (CDD); cd07302 (CDD); IPR029787 (S…	F:GO:0016849; P:GO:0035556; P:GO:0009190	F:phosphorus-oxygen lyase activity; P:intracellular signal transduction; P:cyclic nucleotide biosynthetic process	ADCY2_RAT Adenylate cyclase type 2 OS=Rattus norvegicus GN=Adcy2 PE=1 SV=1	20	3.9e-107	48.9	Adenylate and Guanylate cyclase catalytic domain, Guanylate cyclase signature.	Transmembrane
GMOY002034-RA	synaptic vesicle transporter	-1.5425	0.0221337	620.7	402.4	synaptic vesicle glyco 2B-like	20	8.46156e-175	58.35	5	P:GO:0055085; F:GO:0022857; C:GO:0016020; C:GO:0016021; F:GO:0005215	P:transmembrane transport; F:transmembrane transporter activity; C:membrane; C:integral component of membrane; F:transporter activity			G3DSA:1.20.1250.20 (GENE3D); G3DSA:1.20.1250.20 (GENE3D); IPR005828 (PFAM); PTHR24064:SF387 (PANTHER); PTHR24064 (PANTHER); IPR020846 (CDD); IPR020846 (SUPERFAMILY)	P:GO:0055085; F:GO:0022857; C:GO:0016021	P:transmembrane transport; F:transmembrane transporter activity; C:integral component of membrane	SV2B_MOUSE Synaptic vesicle glyco 2B OS=Mus musculus GN=Sv2b PE=1 SV=1	20	2.95e-18	38.85	Sugar (and other) transporter	Transmembrane
GMOY003148-RA	Hypothetical protein	-1.50804	0.040568	2509.45	1664.05	ATP-binding cassette sub-family A member 13	20	0	69.4	7	F:GO:0000166; F:GO:0016887; C:GO:0016020; P:GO:0006810; P:GO:0044699; C:GO:0005622; F:GO:0005215	F:nucleotide binding; F:ATPase activity; C:membrane; P:transport; P:single-organism process; C:intracellular; F:transporter activity	EC:3.6.1.3; EC:3.6.1.15	Adenosinetriphosphatase; Nucleoside-triphosphate phosphatase	IPR003593 (SMART); PF12698 (PFAM); IPR027417 (G3DSA:3.40.50.GENE3D); IPR003439 (PFAM); mobidb-lite (MOBIDB_LITE); IPR026082 (PANTHER); PTHR19229:SF181 (PANTHER); IPR003439 (PROSITE_PROFILES); IPR003439 (PROSITE_PROFILES); cd03263 (CDD); cd03263 (CDD); IPR027417 (SUPERFAMILY); IPR027417 (SUPERFAMILY)	F:GO:0016887; F:GO:0005524; C:GO:0016021; P:GO:0006810; F:GO:0005215	F:ATPase activity; F:ATP binding; C:integral component of membrane; P:transport; F:transporter activity	ABCAD_MOUSE ATP-binding cassette sub-family A member 13 OS=Mus musculus GN=Abca13 PE=2 SV=1	20	3.39e-133	46.8	ABC transporter, ATP-binding cassette, ABC transporter-type domain profile, ATPases associated with a variety of cellular activities	Transmembrane
GMOY002009-RA	Hypothetical protein	-1.4991	0.000261495	207.4	138.35	serrate	20	0	76.1	21	P:GO:0007451; P:GO:0036011; P:GO:0007476; F:GO:0005112; P:GO:0035170; P:GO:0007436; P:GO:0045746; C:GO:0009986; P:GO:0042689; P:GO:0007219; F:GO:0005509; P:GO:0030718; P:GO:0046331; C:GO:0016021; P:GO:0016330; C:GO:0030673; P:GO:0014009; P:GO:0035214; C:GO:0016324; P:GO:0035017; P:GO:0035204	P:dorsal/ventral lineage restriction, imaginal disc; P:imaginal disc-derived leg segmentation; P:imaginal disc-derived wing morphogenesis; F:Notch binding; P:lymph gland crystal cell differentiation; P:larval salivary gland morphogenesis; P:negative regulation of Notch signaling pathway; C:cell surface; P:regulation of crystal cell differentiation; P:Notch signaling pathway; F:calcium ion binding…			PR00010 (PRINTS); IPR026219 (PRINTS); IPR001881 (SMART); IPR000742 (SMART); IPR001007 (SMART); IPR013032 (PFAM); G3DSA:2.170.300.10 (GENE3D); G3DSA:2.10.25.10 (GENE3D); G3DSA:2.10.25.10 (GENE3D); G3DSA:2.10.25.10 (GENE3D); IPR000742 (PFAM); PTHR24044 (PANTHER); PTHR24044:SF363 (PANTHER); IPR000742 (PROSITE_PROFILES); IPR000742 (PROSITE_PROFILES); IPR000742 (PROSITE_PROFILES); IPR000742 (PROSITE_P…	P:GO:0007219; F:GO:0005515; F:GO:0005509; F:GO:0005112	P:Notch signaling pathway; F:protein binding; F:calcium ion binding; F:Notch binding	SERR_DROME serrate OS=Drosophila melanogaster GN=Ser PE=1 SV=3	20	0	47.45	Type II EGF-like signature, Jagged/Serrate protein family signature, Calcium-binding EGF domain, Aspartic acid and asparagine hydroxylation site, Epidermal growth factor-like domain, von Willebrand factor (vWF) type C domain	Transmembrane
GMOY011073-RA	Hypothetical protein	-1.49589	0.00457919	910.55	608.7	peroxisome biogenesis factor 1 isoform X1	20	0	75.7	8	C:GO:0005778; F:GO:0005524; P:GO:0006625; P:GO:0007417; P:GO:0048137; P:GO:0007422; P:GO:0021782; F:GO:0042623	C:peroxisomal membrane; F:ATP binding; P:protein targeting to peroxisome; P:central nervous system development; P:spermatocyte division; P:peripheral nervous system development; P:glial cell development; F:ATPase activity, coupled	EC:3.6.1.3; EC:3.6.1.15	Adenosinetriphosphatase; Nucleoside-triphosphate phosphatase	IPR001245 (PRINTS); IPR003593 (SMART); IPR020635 (SMART); IPR003598 (SMART); IPR003599 (SMART); G3DSA:3.40.50.300 (GENE3D); IPR015342 (PFAM); G3DSA:3.30.200.20 (GENE3D); IPR003959 (PFAM); IPR013783 (G3DSA:2.60.40.GENE3D); G3DSA:1.10.8.60 (GENE3D); IPR013098 (PFAM); IPR013783 (G3DSA:2.60.40.GENE3D); PF13927 (PFAM); G3DSA:3.40.50.300 (GENE3D); IPR029067 (G3DSA:3.10.330.GENE3D); G3DSA:1.10.8.60 (GEN…	C:GO:0005777; F:GO:0005524; F:GO:0004713; F:GO:0005515; P:GO:0007031; F:GO:0004672; P:GO:0006468	C:peroxisome; F:ATP binding; F:protein tyrosine kinase activity; F:protein binding; P:peroxisome organization; F:protein kinase activity; P:protein phosphorylation	FGFR2_DROME Fibroblast growth factor receptor homolog 2 OS=Drosophila melanogaster GN=btl PE=2 SV=3	20	0	59.1	Tyrosine kinase catalytic domain signature, ATPase family associated with various cellular activities (AAA), Immunoglobulin I-set domain, Protein tyrosine kinase, Tyrosine protein kinases specific active-site signature, AAA-protein family signature, ATPases associated with a variety of cellular activities	Transmembrane
GMOY004801-RA	Hypothetical protein	-5.55696	0.000192935	21.95	3.95	lipopolysaccharide-induced tumor necrosis factor-alpha factor homolog	1	5.61098e-06	77	2	C:GO:0016020; C:GO:0016021	C:membrane; C:integral component of membrane			no IPS match	no IPS match	no IPS match	---NA---					Unknown function
GMOY010972-RA	Larval serum protein-like 3	-5.43243	1.00098e-06	100.5	18.5	phenoloxidase 2-like	20	0	86.4	9	P:GO:0035011; C:GO:0005615; P:GO:0042417; F:GO:0046872; F:GO:0036263; F:GO:0036264; P:GO:0055114; P:GO:0050832; P:GO:0050830	P:melanotic encapsulation of foreign target; C:extracellular space; P:dopamine metabolic process; F:metal ion binding; F:L-DOPA monooxygenase activity; F:dopamine monooxygenase activity; P:oxidation-reduction process; P:defense response to fungus; P:defense response to Gram-positive bacterium	EC:1.10.3; EC:1.10.3.1	Acting on diphenols and related substances as donors; Catechol oxidase	IPR013788 (PRINTS); G3DSA:1.10.1370.10 (GENE3D); IPR005204 (PFAM); IPR000896 (PFAM); IPR005203 (G3DSA:2.60.40.GENE3D); IPR001548 (PFAM); IPR005204 (G3DSA:1.20.1370.GENE3D); IPR005203 (PFAM); IPR008922 (G3DSA:1.10.1280.GENE3D); PTHR11511:SF31 (PANTHER); IPR013788 (PANTHER); SSF55486 (SUPERFAMILY); IPR008922 (SUPERFAMILY); IPR014756 (SUPERFAMILY); IPR008922 (SUPERFAMILY); IPR005204 (SUPERFAMILY); I…	F:GO:0008241; P:GO:0006508; C:GO:0016020; F:GO:0008237	F:peptidyl-dipeptidase activity; P:proteolysis; C:membrane; F:metallopeptidase activity	PPO2_DROME Phenoloxidase 2 OS=Drosophila melanogaster GN=PPO2 PE=1 SV=1	20	0	63.2	Arthropod haemocyanin signature, Hemocyanin, copper containing domain, Arthropod hemocyanins / insect LSPs signature 1 & 2, Tyrosinase and hemocyanins CuB-binding region signature, Tyrosinase and hemocyanins CuB-binding region signature.	Unknown function
GMOY010728-RA	Larval serum protein-like 4	-5.37931	0.0496133	15.6	2.9	phenoloxidase 2	20	0	77.85	13	P:GO:0042417; F:GO:0036263; F:GO:0036264; C:GO:0005576; F:GO:0004503; P:GO:0042381; F:GO:0046872; P:GO:0030431; P:GO:0055114; P:GO:0050832; P:GO:0035006; P:GO:0035314; P:GO:0050830	P:dopamine metabolic process; F:L-DOPA monooxygenase activity; F:dopamine monooxygenase activity; C:extracellular region; F:monophenol monooxygenase activity; P:hemolymph coagulation; F:metal ion binding; P:sleep; P:oxidation-reduction process; P:defense response to fungus; P:melanization defense response; P:scab formation; P:defense response to Gram-positive bacterium	EC:1.14.18.1; EC:1.14.18; EC:1.10.3; EC:1.10.3.1	Tyrosinase; Acting on paired donors, with incorporation or reduction of molecular oxygen. The oxygen incorporated need not be derived from O(2); Acting on diphenols and related substances as donors; Catechol oxidase	IPR013788 (PRINTS); IPR000896 (PFAM); IPR005203 (G3DSA:2.60.40.GENE3D); IPR005204 (PFAM); IPR008922 (G3DSA:1.10.1280.GENE3D); IPR005203 (PFAM); IPR005204 (G3DSA:1.20.1370.GENE3D); PTHR11511:SF31 (PANTHER); IPR013788 (PANTHER); IPR005204 (SUPERFAMILY); IPR008922 (SUPERFAMILY); IPR014756 (SUPERFAMILY)	no GO terms	no GO terms	PPO2_DROME Phenoloxidase 2 OS=Drosophila melanogaster GN=PPO2 PE=1 SV=1	20	0	58.3	Arthropod haemocyanin signature, Hemocyanin, copper containing domain, Arthropod hemocyanins / insect LSPs signature 1 & 2, Tyrosinase and hemocyanins CuB-binding region signature.	Unknown function
GMOY000898-RA	Hypothetical protein	-5.02367	8.88766e-06	42.45	8.45	---NA---									no IPS match	no IPS match	no IPS match	---NA---					Unknown function
GMOY012360-RA	Hypothetical protein	-3.84034	7.5055e-39	479.85	124.95	salivary endonuclease	20	0	54.95	3	F:GO:0003676; F:GO:0046872; F:GO:0016787	F:nucleic acid binding; F:metal ion binding; F:hydrolase activity			IPR001604 (PFAM); G3DSA:3.40.570.10 (GENE3D); PTHR13966 (PANTHER); PTHR13966:SF12 (PANTHER); SSF54060 (SUPERFAMILY)	F:GO:0003676; F:GO:0046872; F:GO:0016787	F:nucleic acid binding; F:metal ion binding; F:hydrolase activity	---NA---				DNA/RNA non-specific endonuclease	Unknown function
GMOY003934-RA	Hypothetical protein	-2.98727	6.90325e-05	234.65	78.55	probable aconitate mitochondrial	20	0	91.45	6	C:GO:0005811; F:GO:0046872; C:GO:0005739; P:GO:0006099; F:GO:0051539; F:GO:0003994	C:lipid particle; F:metal ion binding; C:mitochondrion; P:tricarboxylic acid cycle; F:4 iron, 4 sulfur cluster binding; F:aconitate hydratase activity	EC:4.2.1.3	Aconitate hydratase	IPR001030 (PRINTS); IPR000573 (PFAM); IPR001030 (PFAM); IPR015931 (G3DSA:3.30.499.GENE3D); IPR006248 (TIGRFAM); IPR015931 (G3DSA:3.30.499.GENE3D); IPR015932 (G3DSA:3.40.1060.GENE3D); IPR015928 (G3DSA:3.20.19.GENE3D); mobidb-lite (MOBIDB_LITE); PTHR43160 (PANTHER); PTHR43160:SF2 (PANTHER); cd01578 (CDD); cd01584 (CDD); IPR001030 (SUPERFAMILY); IPR015928 (SUPERFAMILY)	P:GO:0008152; P:GO:0006099; F:GO:0051539; F:GO:0003994	P:metabolic process; P:tricarboxylic acid cycle; F:4 iron, 4 sulfur cluster binding; F:aconitate hydratase activity	ACON_CAEEL Probable aconitate mitochondrial OS=Caenorhabditis elegans GN=aco-2 PE=3 SV=2	20	0	74.7	Aconitase family signature	Unknown function
GMOY000321-RA	Hypothetical protein	-2.71287	0.00401262	41.1	15.15	ATP-dependent RNA helicase TDRD12	20	2.24701e-78	56.25	7	F:GO:0097159; F:GO:1901363; C:GO:0043232; C:GO:0032991; C:GO:0044444; P:GO:0048519; P:GO:0044699	F:organic cyclic compound binding; F:heterocyclic compound binding; C:intracellular non-membrane-bounded organelle; C:macromolecular complex; C:cytoplasmic part; P:negative regulation of biological process; P:single-organism process			no IPS match	no IPS match	no IPS match	SOYB_DROME ATP-dependent RNA helicase b OS=Drosophila melanogaster GN= b PE=2 SV=3	20	3.8e-24	43.85	DEAD/DEAH box helicase	Unknown function
GMOY003789-RA	Hemolectin protein	-2.54614	0.0140288	6019.45	2364.15	isoform B	20	0	73.65	4	F:GO:0042803; P:GO:0042381; C:GO:0005576; P:GO:0035006	F:protein homodimerization activity; P:hemolymph coagulation; C:extracellular region; P:melanization defense response			IPR014853 (SMART); IPR002172 (SMART); IPR002557 (SMART); IPR001007 (SMART); IPR000421 (SMART); IPR001846 (SMART); IPR006207 (SMART); G3DSA:2.10.25.10 (GENE3D); IPR001846 (PFAM); IPR008979 (G3DSA:2.60.120.GENE3D); IPR000421 (PFAM); G3DSA:2.10.25.10 (GENE3D); IPR014853 (PFAM); G3DSA:2.10.25.10 (GENE3D); IPR002919 (PFAM); PTHR11339:SF325 (PANTHER); PTHR11339 (PANTHER); IPR002172 (PROSITE_PROFILES); …	F:GO:0008061; F:GO:0005515; P:GO:0006030; C:GO:0005576	F:chitin binding; F:protein binding; P:chitin metabolic process; C:extracellular region	HMCT_BOMMO Hemocytin OS=Bombyx mori PE=2 SV=1	20	0	46.65	von Willebrand factor (vWF) type C domain; Chitin-binding domain type 2; Coagulation factors 5/8 type C domain (FA58C) signature 2; LDL-receptor class A (LDLRA) domain profile; Trypsin Inhibitor like cysteine rich domain;	Unknown function
GMOY006108-RA	Hypothetical protein	-2.45574	1.32622e-07	74.9	30.5	transcription factor hamlet	20	0	64.4	3	F:GO:0003676; F:GO:0046872; P:GO:0006355	F:nucleic acid binding; F:metal ion binding; P:regulation of transcription, DNA-templated			IPR013087 (SMART); G3DSA:3.30.160.60 (GENE3D); G3DSA:3.30.160.60 (GENE3D); G3DSA:3.30.160.60 (GENE3D); G3DSA:3.30.160.60 (GENE3D); PF00096 (PFAM); G3DSA:2.40.155.10 (GENE3D); mobidb-lite (MOBIDB_LITE); mobidb-lite (MOBIDB_LITE); mobidb-lite (MOBIDB_LITE); mobidb-lite (MOBIDB_LITE); PTHR24393 (PANTHER); IPR030413 (PTHR24393:PANTHER); IPR013087 (PROSITE_PROFILES); IPR013087 (PROSITE_PROFILES); IPR0…	F:GO:0003676; P:GO:0006355	F:nucleic acid binding; P:regulation of transcription, DNA-templated	HAM_DROME Transcription factor hamlet OS=Drosophila melanogaster GN=ham PE=2 SV=1	20	4.79e-54	62.75	Zinc finger, C2H2 type	Unknown function
GMOY003950-RA	ornithine decarboxylase	-2.41195	0.0148843	345.15	143.1	ornithine decarboxylase	20	3.35789e-80	78.85	2	P:GO:0006596; F:GO:0004586	P:polyamine biosynthetic process; F:ornithine decarboxylase activity	EC:4.1.1.17	Ornithine decarboxylase	IPR002433 (PRINTS); IPR000183 (PRINTS); IPR029066 (G3DSA:3.20.20.GENE3D); IPR022644 (PFAM); PTHR11482 (PANTHER); PTHR11482:SF51 (PANTHER); IPR029066 (SUPERFAMILY)	F:GO:0003824; P:GO:0006596	F:catalytic activity; P:polyamine biosynthetic process	DCOR1_DROME Ornithine decarboxylase 1 OS=Drosophila melanogaster GN=Odc1 PE=2 SV=3	20	4.58e-80	63.35	Orn/DAP/Arg decarboxylases family 2 pyridoxal-P attachment site; Pyridoxal-dependent decarboxylase, pyridoxal binding domain	Unknown function
GMOY007131-RA	myo-inositol-1-phosphate synthase	-2.41116	1.0912e-08	2491.45	1033.3	inositol-3-phosphate synthase	20	0	86.85	6	F:GO:0004512; P:GO:0001522; C:GO:0005737; P:GO:0006021; P:GO:0008654; P:GO:0042254	F:inositol-3-phosphate synthase activity; P:pseudouridine synthesis; C:cytoplasm; P:inositol biosynthetic process; P:phospholipid biosynthetic process; P:ribosome biogenesis	EC:5.5.1.4	Inositol-3-phosphate synthase	IPR002587 (PIRSF); IPR013021 (PFAM); IPR002587 (PFAM); G3DSA:3.40.50.720 (GENE3D); IPR002587 (PANTHER); IPR016040 (SUPERFAMILY); SSF55347 (SUPERFAMILY)	F:GO:0004512; P:GO:0006021; P:GO:0008654	F:inositol-3-phosphate synthase activity; P:inositol biosynthetic process; P:phospholipid biosynthetic process	INO1_DROME Inositol-3-phosphate synthase OS=Drosophila melanogaster GN=Inos PE=1 SV=1	20	0	77.75	Myo-inositol-1-phosphate synthase	Unknown function
GMOY010073-RA	aldehyde reductase protein	-2.11637	1.7954e-33	605.6	286.15	inositol oxygenase	20	1.14753e-180	86.6	5	F:GO:0050113; C:GO:0005737; F:GO:0005506; P:GO:0019310; P:GO:0055114	F:inositol oxygenase activity; C:cytoplasm; F:iron ion binding; P:inositol catabolic process; P:oxidation-reduction process	EC:1.13.99.1	Inositol oxygenase	IPR007828 (PFAM); G3DSA:1.10.3210.10 (GENE3D); IPR007828 (PANTHER); SSF109604 (SUPERFAMILY)	F:GO:0050113; F:GO:0005506; C:GO:0005737; P:GO:0019310; P:GO:0055114	F:inositol oxygenase activity; F:iron ion binding; C:cytoplasm; P:inositol catabolic process; P:oxidation-reduction process	MIOX_DANRE Inositol oxygenase OS=Danio rerio GN=miox PE=2 SV=1	13	9.14e-103	67.69	Family of unknown function (DUF706)	Unknown function
GMOY007569-RA	Hypothetical protein	-2.034	1.33954e-06	855.4	420.55	insulin-like growth factor-binding complex acid labile subunit isoform X1	20	0	59.55	5	P:GO:0098542; P:GO:0002224; F:GO:0004180; F:GO:0003725; P:GO:0006508	P:defense response to other organism; P:toll-like receptor signaling pathway; F:carboxypeptidase activity; F:double-stranded RNA binding; P:proteolysis			IPR003591 (SMART); SM00365 (SMART); IPR032675 (G3DSA:3.80.10.GENE3D); IPR032675 (G3DSA:3.80.10.GENE3D); IPR026906 (PFAM); IPR001611 (PFAM); IPR032675 (G3DSA:3.80.10.GENE3D); mobidb-lite (MOBIDB_LITE); PTHR24367 (PANTHER); IPR001611 (PROSITE_PROFILES); IPR032675 (SUPERFAMILY)	F:GO:0005515	F:protein binding	COLT_DROME Congested-like trachea OS=Drosophila melanogaster GN=colt PE=2 SV=1	20	1.4e-69	57.55	Leucine rich repeats (6 copies), Leucine-rich repeats, typical (most populated) subfamily	Unknown function
GMOY011749-RA	Hypothetical protein	-2.01875	0.000726194	80.75	40	transcription factor Sp9	20	2.32711e-63	59.85	2	F:GO:0003676; F:GO:0046872	F:nucleic acid binding; F:metal ion binding			IPR013087 (SMART); G3DSA:2.40.155.10 (GENE3D); G3DSA:3.30.160.60 (GENE3D); G3DSA:3.30.160.60 (GENE3D); mobidb-lite (MOBIDB_LITE); PTHR24409:SF145 (PANTHER); PTHR24409 (PANTHER); IPR013087 (PROSITE_PROFILES); IPR013087 (SUPERFAMILY)	F:GO:0003676	F:nucleic acid binding	KLF12_MOUSE Krueppel-like factor 12 OS=Mus musculus GN=Klf12 PE=1 SV=2	20	2.5e-28	78	Zinc finger, C2H2 type	Unknown function
GMOY008706-RA	Hypothetical protein	-2.00446	0.00144928	427.25	213.15	isoform B	20	9.41807e-66	53.55	3	P:GO:0008150; C:GO:0005575; F:GO:0003674	P:biological_process; C:cellular_component; F:molecular_function			IPR006616 (SMART); IPR024518 (PFAM); PTHR31649 (PANTHER); PTHR31649:SF5 (PANTHER)	no GO terms	no GO terms	---NA---				Protein of unknown function (DUF3421), Repeats found in Drosophila proteins.	Unknown function
GMOY001221-RA	Hypothetical protein	-1.9886	2.28673e-07	139.6	70.2	glucose dehydrogenase [ quinone]	20	0	87.15	4	F:GO:0016614; F:GO:0050660; P:GO:0055114; P:GO:0045455	F:oxidoreductase activity, acting on CH-OH group of donors; F:flavin adenine dinucleotide binding; P:oxidation-reduction process; P:ecdysteroid metabolic process			IPR023753 (G3DSA:3.50.50.GENE3D); IPR000172 (PFAM); IPR007867 (PFAM); mobidb-lite (MOBIDB_LITE); PTHR11552:SF179 (PANTHER); PTHR11552 (PANTHER); IPR023753 (SUPERFAMILY); SSF54373 (SUPERFAMILY)	F:GO:0016614; F:GO:0016491; F:GO:0050660; P:GO:0055114	F:oxidoreductase activity, acting on CH-OH group of donors; F:oxidoreductase activity; F:flavin adenine dinucleotide binding; P:oxidation-reduction process	DHGL_DROME Glucose dehydrogenase	20	1.51e-149	52.55	GMC oxidoreductase, GMC oxidoreductases signature 1 & 2	Unknown function
GMOY007523-RA	Scavenger Receptor Class A, Member 5	-1.98844	4.40087e-05	2090.25	1051.2	collagen alpha-2(IV) chain	20	0	68.25	6	C:GO:0005811; P:GO:0007519; P:GO:0007443; C:GO:0005587; F:GO:0005201; P:GO:0061327	C:lipid particle; P:skeletal muscle tissue development; P:Malpighian tubule morphogenesis; C:collagen type IV trimer; F:extracellular matrix structural constituent; P:anterior Malpighian tubule development			IPR001442 (SMART); IPR001442 (PFAM); G3DSA:2.160.20.50 (GENE3D); IPR001442 (G3DSA:2.170.240.GENE3D); IPR008160 (PFAM); mobidb-lite (MOBIDB_LITE); mobidb-lite (MOBIDB_LITE); mobidb-lite (MOBIDB_LITE); mobidb-lite (MOBIDB_LITE); mobidb-lite (MOBIDB_LITE); mobidb-lite (MOBIDB_LITE); mobidb-lite (MOBIDB_LITE); mobidb-lite (MOBIDB_LITE); mobidb-lite (MOBIDB_LITE); mobidb-lite (MOBIDB_LITE); mobidb-lit…	C:GO:0005581; F:GO:0005201	C:collagen trimer; F:extracellular matrix structural constituent	CO4A1_DROME Collagen alpha-1(IV) chain OS=Drosophila melanogaster GN=Cg25C PE=2 SV=3	20	5.4e-180	49.95	Collagen triple helix repeat (20 copies); C-terminal tandem repeated domain in type 4 procollagens	Unknown function
GMOY000818-RA	Hypothetical protein	-1.92347	0.023727	37.7	19.6	---NA---									mobidb-lite (MOBIDB_LITE)	no GO terms	no GO terms	---NA---					Unknown function
GMOY008271-RA	17 beta-hydroxysteroid dehydrogenase type 3	-1.81612	0.00033259	80	44.05	isoform C	20	1.41571e-119	67.75	5	P:GO:0007030; P:GO:0008285; C:GO:0016020; P:GO:0006909; C:GO:0005783	P:Golgi organization; P:negative regulation of cell proliferation; C:membrane; P:phagocytosis; C:endoplasmic reticulum			IPR002347 (PRINTS); IPR002347 (PRINTS); IPR002347 (PFAM); G3DSA:3.40.50.720 (GENE3D); IPR002347 (PIRSF); PTHR43086 (PANTHER); cd05356 (CDD); IPR016040 (SUPERFAMILY)	no GO terms	no GO terms	HSDL1_CHICK Hydroxysteroid dehydrogenase 1 OS=Gallus gallus GN=HSDL1 PE=2 SV=1	20	8.34e-56	56.15	Short-chain dehydrogenase/reductase (SDR) superfamily signature, Glucose/ribitol dehydrogenase family signature	Unknown function
GMOY003957-RA	Hypothetical protein	-1.70757	2.31475e-12	1778.6	1041.6	ornithine decarboxylase	20	9.26923e-163	78.9	2	P:GO:0006596; F:GO:0004586	P:polyamine biosynthetic process; F:ornithine decarboxylase activity	EC:4.1.1.17	Ornithine decarboxylase	IPR000183 (PRINTS); IPR002433 (PRINTS); IPR029066 (G3DSA:3.20.20.GENE3D); IPR022643 (PFAM); IPR022644 (PFAM); IPR009006 (G3DSA:2.40.37.GENE3D); PTHR11482 (PANTHER); PTHR11482:SF51 (PANTHER); cd00622 (CDD); IPR009006 (SUPERFAMILY); IPR029066 (SUPERFAMILY)	F:GO:0003824; P:GO:0006596	F:catalytic activity; P:polyamine biosynthetic process	DCOR1_DROME Ornithine decarboxylase 1 OS=Drosophila melanogaster GN=Odc1 PE=2 SV=3	20	6.79e-141	62.95	Ornithine/diaminopimelate/arginine (ODA) decarboxylase family signature	Unknown function
GMOY011457-RA	Hypothetical protein	-1.67779	0.00111001	3241.75	1932.15	unconventional myosin-XVIIIa isoform X1	20	0	83.85	6	F:GO:0051015; C:GO:0016459; F:GO:0005524; F:GO:0030898; C:GO:0030017; F:GO:0000146	F:actin filament binding; C:myosin complex; F:ATP binding; F:actin-dependent ATPase activity; C:sarcomere; F:microfilament motor activity	EC:3.6.1.3; EC:3.6.1.15	Adenosinetriphosphatase; Nucleoside-triphosphate phosphatase	IPR001609 (PRINTS); IPR001478 (SMART); IPR001609 (SMART); G3DSA:3.40.50.300 (GENE3D); G3DSA:1.20.1170.10 (GENE3D); G3DSA:1.10.287.620 (GENE3D); G3DSA:4.10.270.10 (GENE3D); G3DSA:1.20.5.340 (GENE3D); G3DSA:2.30.42.10 (GENE3D); IPR001609 (PFAM); IPR002928 (PFAM); mobidb-lite (MOBIDB_LITE); mobidb-lite (MOBIDB_LITE); mobidb-lite (MOBIDB_LITE); mobidb-lite (MOBIDB_LITE); mobidb-lite (MOBIDB_LITE); mo…	C:GO:0016459; F:GO:0005524; F:GO:0005515; F:GO:0003774	C:myosin complex; F:ATP binding; F:protein binding; F:motor activity	MY18A_HUMAN Unconventional myosin-XVIIIa OS=Homo sapiens GN=MYO18A PE=1 SV=3	20	3.1e-172	47.8	Myosin heavy chain signature, Myosin head (motor domain), PDZ domain (Also known as DHR or GLGF), IQ motif profile, PDZ domain profile.	Unknown function
GMOY006672-RA	Hypothetical protein	-1.67696	2.74739e-70	3279.55	1955.65	---NA---									no IPS match	no IPS match	no IPS match	---NA---					Unknown function
GMOY005341-RA	Hypothetical protein	-1.66071	3.68768e-10	7386.65	4447.9	isoform C	20	0	64.05	11	P:GO:0030866; P:GO:0045793; P:GO:0043297; P:GO:0007015; P:GO:0016331; P:GO:0007436; C:GO:0016324; P:GO:0010004; P:GO:0035149; P:GO:0040018; P:GO:0042249	P:cortical actin cytoskeleton organization; P:positive regulation of cell size; P:apical junction assembly; P:actin filament organization; P:morphogenesis of embryonic epithelium; P:larval salivary gland morphogenesis; C:apical plasma membrane; P:gastrulation involving germ band extension; P:lumen formation, open tracheal system; P:positive regulation of multicellular organism growth; P:establish…			mobidb-lite (MOBIDB_LITE); mobidb-lite (MOBIDB_LITE); mobidb-lite (MOBIDB_LITE); mobidb-lite (MOBIDB_LITE); mobidb-lite (MOBIDB_LITE); mobidb-lite (MOBIDB_LITE); mobidb-lite (MOBIDB_LITE); mobidb-lite (MOBIDB_LITE); mobidb-lite (MOBIDB_LITE); mobidb-lite (MOBIDB_LITE); mobidb-lite (MOBIDB_LITE); PTHR10024:SF303 (PANTHER); PTHR10024 (PANTHER)	no GO terms	no GO terms	---NA---					Unknown function
GMOY009014-RA	hemoglobin-like flavoprotein	-1.65658	4.17351e-23	1850.65	1117.15	isoform D	20	0	74.85	2	C:GO:0005813; P:GO:0051297	C:centrosome; P:centrosome organization			IPR031887 (PFAM); G3DSA:1.10.287.540 (GENE3D); G3DSA:1.10.490.10 (GENE3D); G3DSA:1.20.1170.10 (GENE3D); IPR000971 (PFAM); G3DSA:1.20.5.50 (GENE3D); mobidb-lite (MOBIDB_LITE); mobidb-lite (MOBIDB_LITE); mobidb-lite (MOBIDB_LITE); PTHR18937:SF318 (PANTHER); PTHR18937 (PANTHER); IPR000971 (PROSITE_PROFILES); cd01040 (CDD); IPR009050 (SUPERFAMILY)	F:GO:0019825; C:GO:0005813; P:GO:0051297; F:GO:0020037	F:oxygen binding; C:centrosome; P:centrosome organization; F:heme binding	CYGB1_DANRE Cytoglobin-1 OS=Danio rerio GN=cygb1 PE=2 SV=2	20	1.28e-11	47.9	Globin	Unknown function
GMOY001447-RA	Hypothetical protein	-1.65305	0.0269798	123.4	74.65	isoform C	20	3.87123e-70	51.1	10	P:GO:0061640; C:GO:0045172; P:GO:0007010; P:GO:0043063; P:GO:0008356; F:GO:0008092; C:GO:0044424; P:GO:0050789; P:GO:0007423; P:GO:0044702	P:cytoskeleton-dependent cytokinesis; C:germline ring canal; P:cytoskeleton organization; P:intercellular bridge organization; P:asymmetric cell division; F:cytoskeletal protein binding; C:intracellular part; P:regulation of biological process; P:sensory organ development; P:single organism reproductive process			no IPS match	no IPS match	no IPS match	ANLN_DROME Actin-binding anillin OS=Drosophila melanogaster GN=scra PE=1 SV=3	1	6.57e-69	50		Unknown function
GMOY012159-RA	Hypothetical protein	-1.65154	0.0360379	101.9	61.7	leucine-rich repeat-containing 58	20	0	79.8						IPR003591 (SMART); SM00364 (SMART); IPR032675 (G3DSA:3.80.10.GENE3D); IPR001611 (PFAM); IPR032675 (G3DSA:3.80.10.GENE3D); PTHR23155:SF790 (PANTHER); PTHR23155 (PANTHER); IPR001611 (PROSITE_PROFILES); IPR032675 (SUPERFAMILY)	F:GO:0005515	F:protein binding	LRC58_HUMAN Leucine-rich repeat-containing 58 OS=Homo sapiens GN=LRRC58 PE=1 SV=2	20	9.18e-69	55.1	Leucine rich repeat, Leucine-rich repeats, bacterial type, Leucine-rich repeats, typical (most populated) subfamily, Leucine-rich repeat profile.	Unknown function
GMOY009540-RA	Hypothetical protein	-1.62824	0.0214727	62.85	38.6	Histone-lysine N-methyltransferase	2	0.000142154	57	3	F:GO:0008168; F:GO:0016740; P:GO:0032259	F:methyltransferase activity; F:transferase activity; P:methylation			no IPS match	no IPS match	no IPS match	---NA---				Unknown function	Unknown function
GMOY011940-RA	Hypothetical protein	-1.6216	5.27414e-06	393.4	242.6	ankyrin repeat and BTB POZ domain-containing 2 isoform X1	20	0	77.1	4	C:GO:0005634; F:GO:0003677; F:GO:0046982; C:GO:0000786	C:nucleus; F:DNA binding; F:protein heterodimerization activity; C:nucleosome			IPR000210 (SMART); IPR002110 (SMART); G3DSA:1.10.20.10 (GENE3D); IPR020683 (PFAM); IPR000210 (PFAM); IPR020683 (G3DSA:1.25.40.GENE3D); G3DSA:3.30.710.10 (GENE3D); mobidb-lite (MOBIDB_LITE); mobidb-lite (MOBIDB_LITE); mobidb-lite (MOBIDB_LITE); mobidb-lite (MOBIDB_LITE); PTHR24413:SF176 (PANTHER); PTHR24413 (PANTHER); IPR002110 (PROSITE_PROFILES); IPR020683 (PROSITE_PROFILES); IPR000210 (PROSITE_P…	F:GO:0005515; F:GO:0046982	F:protein binding; F:protein heterodimerization activity	ABTB2_HUMAN Ankyrin repeat and BTB POZ domain-containing 2 OS=Homo sapiens GN=ABTB2 PE=2 SV=2	20	0	54.35	BTB/POZ domain, Ankyrin repeats (3 copies), Broad-Complex, Tramtrack and Bric a brac	Unknown function
GMOY012012-RA	dopamine beta-monooxygenase	-1.61772	0.040568	453.85	280.55	tyramine beta-hydroxylase	20	0	86.25	18	P:GO:0071927; F:GO:0016715; P:GO:0040011; P:GO:0008049; P:GO:0008345; P:GO:0043059; P:GO:0048149; P:GO:0002121; P:GO:0006589; P:GO:0007612; P:GO:0007613; P:GO:0050795; F:GO:0005507; P:GO:0007629; P:GO:0048047; P:GO:0030728; C:GO:0016021; P:GO:0055114	P:octopamine signaling pathway; F:oxidoreductase activity, acting on paired donors, with incorporation or reduction of molecular oxygen, reduced ascorbate as one donor, and incorporation of one atom of oxygen; P:locomotion; P:male courtship behavior; P:larval locomotory behavior; P:regulation of forward locomotion; P:behavioral response to ethanol; P:inter-male aggressive behavior; P:octopamine b…	EC:1.14.17	Acting on paired donors, with incorporation or reduction of molecular oxygen. The oxygen incorporated need not be derived from O(2)	IPR000945 (PRINTS); IPR005018 (SMART); IPR005018 (PFAM); IPR000323 (PFAM); IPR024548 (PFAM); IPR000323 (G3DSA:2.60.120.GENE3D); IPR014784 (G3DSA:2.60.120.GENE3D); PTHR10157 (PANTHER); IPR028460 (PTHR10157:PANTHER); IPR005018 (PROSITE_PROFILES); cd09631 (CDD); IPR008977 (SUPERFAMILY); IPR008977 (SUPERFAMILY)	F:GO:0016715; F:GO:0005507; F:GO:0003824; P:GO:0055114; F:GO:0004497	F:oxidoreductase activity, acting on paired donors, with incorporation or reduction of molecular oxygen, reduced ascorbate as one donor, and incorporation of one atom of oxygen; F:copper ion binding; F:catalytic activity; P:oxidation-reduction process; F:monooxygenase activity	TBH1_DROME Tyramine beta-hydroxylase OS=Drosophila melanogaster GN=Tbh PE=1 SV=1	20	0	52.8		Unknown function
GMOY004370-RA	Hypothetical protein	-1.60772	0.0379403	125	77.75	subito	20	0	67.85	9	P:GO:0051257; C:GO:0005876; C:GO:0051233; P:GO:0007052; P:GO:0016321; F:GO:0005488; P:GO:0007091; C:GO:0005875; P:GO:0000212	P:meiotic spindle midzone assembly; C:spindle microtubule; C:spindle midzone; P:mitotic spindle organization; P:female meiosis chromosome segregation; F:binding; P:metaphase/anaphase transition of mitotic cell cycle; C:microtubule associated complex; P:meiotic spindle organization			IPR001752 (PRINTS); IPR001752 (SMART); IPR001752 (PFAM); IPR001752 (G3DSA:3.40.850.GENE3D); mobidb-lite (MOBIDB_LITE); mobidb-lite (MOBIDB_LITE); PTHR24115 (PANTHER); PTHR24115:SF593 (PANTHER); IPR001752 (PROSITE_PROFILES); IPR027417 (SUPERFAMILY)	F:GO:0005524; F:GO:0003777; P:GO:0007018; F:GO:0008017	F:ATP binding; F:microtubule motor activity; P:microtubule-based movement; F:microtubule binding	SUB_DROME Kinesin subito OS=Drosophila melanogaster GN=sub PE=1 SV=1	20	3.2e-179	46.5	Kinesin heavy chain signature, Kinesin motor, catalytic domain. ATPase.	Unknown function
GMOY008966-RA	Hypothetical protein	-1.56565	0.0379569	133.55	85.3	serine protease easter	20	6.93349e-82	61.4	4	P:GO:0035008; F:GO:0008233; C:GO:0005576; P:GO:0035006	P:positive regulation of melanization defense response; F:peptidase activity; C:extracellular region; P:melanization defense response			IPR001314 (PRINTS); IPR001254 (SMART); G3DSA:2.40.10.10 (GENE3D); IPR001254 (PFAM); G3DSA:2.40.10.10 (GENE3D); G3DSA:2.40.10.10 (GENE3D); PTHR24260:SF89 (PANTHER); PTHR24260 (PANTHER); IPR001254 (PROSITE_PROFILES); IPR001254 (CDD); IPR009003 (SUPERFAMILY)	P:GO:0006508; F:GO:0004252	P:proteolysis; F:serine-type endopeptidase activity	EAST_DROME Serine protease easter OS=Drosophila melanogaster GN=ea PE=1 SV=3	20	7.44e-48	49	Chymotrypsin serine protease family (S1) signature, Serine proteases, trypsin domain profile, Trypsin	Unknown function
GMOY008819-RA	Hypothetical protein	-1.56535	0.00892072	250.3	159.9	alpha-tocopherol transfer -like	20	2.46022e-126	70.5	1	P:GO:0022008	P:neurogenesis			IPR001071 (PRINTS); IPR001251 (SMART); IPR011074 (SMART); G3DSA:1.10.8.20 (GENE3D); IPR001251 (PFAM); G3DSA:1.20.5.1200 (GENE3D); IPR001251 (G3DSA:3.40.525.GENE3D); PTHR10174 (PANTHER); PTHR10174:SF182 (PANTHER); IPR001251 (PROSITE_PROFILES); IPR001251 (CDD); IPR001251 (SUPERFAMILY); IPR011074 (SUPERFAMILY)	P:GO:0006810; C:GO:0005622; F:GO:0005215	P:transport; C:intracellular; F:transporter activity	TTPAL_HUMAN Alpha-tocopherol transfer -like OS=Homo sapiens GN=TTPAL PE=1 SV=2	19	8.05e-31	46.63	Cellular retinaldehyde-binding protein signature, CRAL-TRIO lipid binding domain profile, Domain in homologues of a S. cerevisiae phosphatidylinositol transfer protein (Sec14p).	Unknown function
GMOY003614-RA	Hypothetical protein	-1.56268	0.00310443	466.85	298.75	vacuolar sorting-associated 4B	20	0	84.45	5	C:GO:0005634; F:GO:0005524; P:GO:0007033; P:GO:0031122; F:GO:0008568	C:nucleus; F:ATP binding; P:vacuole organization; P:cytoplasmic microtubule organization; F:microtubule-severing ATPase activity	EC:3.6.1.3; EC:3.6.1.15; EC:3.6.4.3	Adenosinetriphosphatase; Nucleoside-triphosphate phosphatase; Microtubule-severing ATPase	IPR014854 (PFAM); IPR027786 (PANTHER)	C:GO:0005634; P:GO:0006281; C:GO:0030915	C:nucleus; P:DNA repair; C:Smc5-Smc6 complex	VPS4B_HUMAN Vacuolar sorting-associated 4B OS=Homo sapiens GN=VPS4B PE=1 SV=2	20	1.11e-162	75.05	Nse4 C-terminal	Unknown function
GMOY003949-RA	Hypothetical protein	-1.52887	0.000596045	133.7	87.45	glutamine--fructose-6-phosphate aminotransferase [isomerizing] 2 isoform X3	20	0	93.55	4	P:GO:0005975; F:GO:0004360; P:GO:1901137; F:GO:0030246	P:carbohydrate metabolic process; F:glutamine-fructose-6-phosphate transaminase (isomerizing) activity; P:carbohydrate derivative biosynthetic process; F:carbohydrate binding	EC:2.6.1.16	Glutamine--fructose-6-phosphate transaminase (isomerizing)	IPR001347 (PFAM); IPR029055 (G3DSA:3.60.20.GENE3D); G3DSA:3.40.50.10490 (GENE3D); IPR005855 (TIGRFAM); G3DSA:3.40.50.10490 (GENE3D); PF13522 (PFAM); PTHR10937:SF19 (PANTHER); PTHR10937 (PANTHER); IPR017932 (PROSITE_PROFILES); IPR001347 (PROSITE_PROFILES); IPR001347 (PROSITE_PROFILES); cd00714 (CDD); cd05008 (CDD); cd05009 (CDD); IPR029055 (SUPERFAMILY); SSF53697 (SUPERFAMILY)	P:GO:0005975; F:GO:0004360; P:GO:1901137; F:GO:0030246	P:carbohydrate metabolic process; F:glutamine-fructose-6-phosphate transaminase (isomerizing) activity; P:carbohydrate derivative biosynthetic process; F:carbohydrate binding	GFPT1_RAT Glutamine--fructose-6-phosphate aminotransferase	20	0	68.9	Glutamine amidotransferases class-II, SIS domain	Unknown function
GMOY009618-RA	Hypothetical protein	-1.50517	0.00327993	116.35	77.3	PREDICTED: uncharacterized protein LOC101898098	20	0	68.35						IPR006928 (PFAM); mobidb-lite (MOBIDB_LITE); mobidb-lite (MOBIDB_LITE); mobidb-lite (MOBIDB_LITE); PTHR40552 (PANTHER); PTHR40552:SF7 (PANTHER)	no GO terms	no GO terms	---NA---				Unknown function	Unknown function
GMOY009820-RA	Hypothetical protein	-1.50239	0.0130492	141.45	94.15	FAD-dependent oxidoreductase domain-containing 1	20	0	75.85	2	F:GO:0016491; P:GO:0055114	F:oxidoreductase activity; P:oxidation-reduction process			G3DSA:3.30.9.10 (GENE3D); IPR006076 (PFAM); G3DSA:3.40.50.720 (GENE3D); PTHR13847:SF226 (PANTHER); PTHR13847 (PANTHER); IPR023753 (SUPERFAMILY)	F:GO:0016491; P:GO:0055114	F:oxidoreductase activity; P:oxidation-reduction process	FXRD1_XENLA FAD-dependent oxidoreductase domain-containing 1 OS=Xenopus laevis GN=foxred1 PE=2 SV=1	9	5.01e-144	57	FAD dependent oxidoreductase	Unknown function

## Sheet: Moderately Down-regulated genes
						NCBI-BLAST RESULTS												SWISSPROT BLAST RESULTS
Gene IDs	VectorBase Description	Fold Change-normalized	Baggerley's test: FDR-Norm	PB-Control Normalized RPKM	PB-Congo Normalized RPKM	Best NCBI Blast Hit Description	#Hits	e-Value	sim mean	#GO	GO IDs	GO Names	Enzyme Codes	Enzyme Names	InterPro IDs	InterPro GO IDs	InterPro GO Names	Best Swissprot Blast Hit Description	#Hits	e-value	sim mean	Interproscan Domains	Signal_peptide and/or Transmembrane domain
GMOY001391-RA	Scavenger Receptor Class A, Member 5	-1.47067	0.0152272	203.1	138.1	PREDICTED: uncharacterized protein LOC101896627 isoform X3	20	0	67.85	11	F:GO:0008061; P:GO:0006508; C:GO:0016020; P:GO:0006030; F:GO:0005044; F:GO:0008236; F:GO:0004252; F:GO:0008233; C:GO:0005576; P:GO:0006898; F:GO:0016787	F:chitin binding; P:proteolysis; C:membrane; P:chitin metabolic process; F:scavenger receptor activity; F:serine-type peptidase activity; F:serine-type endopeptidase activity; F:peptidase activity; C:extracellular region; P:receptor-mediated endocytosis; F:hydrolase activity			IPR001190 (PRINTS); IPR001314 (PRINTS); IPR017448 (SMART); IPR002172 (SMART); IPR002557 (SMART); IPR001254 (SMART); G3DSA:2.40.10.10 (GENE3D); IPR002172 (G3DSA:4.10.400.GENE3D); IPR017448 (G3DSA:3.10.250.GENE3D); G3DSA:2.40.10.10 (GENE3D); G3DSA:2.40.10.10 (GENE3D); IPR001190 (PFAM); IPR001254 (PFAM); IPR002172 (G3DSA:4.10.400.GENE3D); IPR002172 (PFAM); IPR002557 (G3DSA:2.170.140.GENE3D); IPR0025…	F:GO:0008061; F:GO:0005515; C:GO:0016020; P:GO:0006508; P:GO:0006030; F:GO:0005044; F:GO:0004252; C:GO:0005576	F:chitin binding; F:protein binding; C:membrane; P:proteolysis; P:chitin metabolic process; F:scavenger receptor activity; F:serine-type endopeptidase activity; C:extracellular region	NETR_MOUSE Neurotrypsin OS=Mus musculus GN=Prss12 PE=2 SV=1	20	9.47e-75	49.15	Speract receptor signature, Chymotrypsin serine protease family (S1) signature, Low-density lipoprotein receptor domain class A, Scavenger receptor cysteine-rich domain, Chitin binding Peritrophin-A domain, Serine proteases, trypsin family, histidine active site, SRCR domain signature, LDL-receptor class A (LDLRA) domain signature, Chitin-binding type-2 domain profile.	Signal peptide
GMOY004022-RA	Hypothetical protein	-1.37212	7.65386e-05	1733.4	1263.3	isoform A	14	1.68281e-40	44.93						no IPS match	no IPS match	no IPS match	---NA---				Unknown function	Signal peptide
GMOY008308-RA	Hypothetical protein	-1.33558	0.0227484	613.3	459.2	serine protease easter-like	20	1.48907e-83	56.05	5	P:GO:0031638; F:GO:0004252; P:GO:0009950; C:GO:0005576; P:GO:0009987	P:zymogen activation; F:serine-type endopeptidase activity; P:dorsal/ventral axis specification; C:extracellular region; P:cellular process	EC:3.4.21	Acting on peptide bonds (peptidases)	IPR001314 (PRINTS); IPR001254 (SMART); G3DSA:2.40.10.10 (GENE3D); IPR001254 (PFAM); G3DSA:2.40.10.10 (GENE3D); G3DSA:2.40.10.10 (GENE3D); PTHR24260 (PANTHER); PTHR24260:SF89 (PANTHER); IPR001254 (PROSITE_PROFILES); IPR001254 (CDD); IPR009003 (SUPERFAMILY)	P:GO:0006508; F:GO:0004252	P:proteolysis; F:serine-type endopeptidase activity	EAST_DROME Serine protease easter OS=Drosophila melanogaster GN=ea PE=1 SV=3	20	7.1e-83	50.3	Chymotrypsin serine protease family (S1) signature, Serine proteases, trypsin family, histidine active site, Trypsin-like serine protease.	Signal peptide
GMOY002920-RA	Hypothetical protein	-1.27139	6.66121e-05	765.95	602.45	histidine-rich PFHRP-II	20	2.94861e-51	68.15	3	P:GO:0040003; F:GO:0008010; C:GO:0031012	P:chitin-based cuticle development; F:structural constituent of chitin-based larval cuticle; C:extracellular matrix			IPR000618 (PFAM); PTHR12236:SF59 (PANTHER); PTHR12236 (PANTHER); IPR000618 (PROSITE_PROFILES)	F:GO:0042302	F:structural constituent of cuticle	CUO6_BLACR Cuticle 6 OS=Blaberus craniifer PE=1 SV=1	3	4.29e-06	61	Insect cuticle protein, Chitin-binding type R&R domain profile.	Signal peptide
GMOY004773-RA	torso-like	-1.2657	0.0176928	732.65	578.85	torso- isoform A	20	0	88	5	P:GO:0008293; P:GO:0007362; C:GO:0016020; C:GO:0005576; P:GO:0040018	P:torso signaling pathway; P:terminal region determination; C:membrane; C:extracellular region; P:positive regulation of multicellular organism growth			IPR020864 (SMART)	no GO terms	no GO terms	TSL_DROME Torso OS=Drosophila melanogaster GN=tsl PE=1 SV=2	1	0	90	membrane-attack complex / perforin	Signal peptide
GMOY006372-RA	Hypothetical protein	-1.24384	7.99773e-10	5426.5	4362.7	endoplasmin	20	0	88.65	9	C:GO:0005811; F:GO:0005524; C:GO:0005615; P:GO:0007494; P:GO:0061031; C:GO:0012505; F:GO:0051082; P:GO:0006457; P:GO:0006950	C:lipid particle; F:ATP binding; C:extracellular space; P:midgut development; P:endodermal digestive tract morphogenesis; C:endomembrane system; F:unfolded protein binding; P:protein folding; P:response to stress			IPR020575 (PRINTS); IPR003594 (SMART); IPR001404 (PIRSF); IPR001404 (PFAM); IPR003594 (G3DSA:3.30.565.GENE3D); IPR003594 (PFAM); mobidb-lite (MOBIDB_LITE); mobidb-lite (MOBIDB_LITE); IPR001404 (PANTHER); PTHR11528:SF66 (PANTHER); IPR001404 (HAMAP); cd00075 (CDD); SSF110942 (SUPERFAMILY); IPR003594 (SUPERFAMILY); IPR020568 (SUPERFAMILY)	F:GO:0005524; F:GO:0051082; P:GO:0006457; P:GO:0006950	F:ATP binding; F:unfolded protein binding; P:protein folding; P:response to stress	ENPL_BOVIN Endoplasmin OS=Bos taurus GN=HSP90B1 PE=2 SV=1	20	0	68.75	Chaperone protein HtpG [htpG], 90kDa heat shock protein signature, Histidine kinase-, DNA gyrase B-, and HSP90-like ATPase	Signal peptide
GMOY009591-RA	Hypothetical protein	-1.16784	6.2256e-12	2367.5	2027.25	disulfide isomerase	20	0	86.9	16	C:GO:0060187; P:GO:1902175; C:GO:0005791; P:GO:0045454; C:GO:0043025; C:GO:0045169; P:GO:0006457; C:GO:0005635; C:GO:0005811; C:GO:0005615; C:GO:0048471; F:GO:0003756; C:GO:0070732; P:GO:0019511; F:GO:0031545; P:GO:0034976	C:cell pole; P:regulation of oxidative stress-induced intrinsic apoptotic signaling pathway; C:rough endoplasmic reticulum; P:cell redox homeostasis; C:neuronal cell body; C:fusome; P:protein folding; C:nuclear envelope; C:lipid particle; C:extracellular space; C:perinuclear region of cytoplasm; F:protein disulfide isomerase activity; C:spindle envelope; P:peptidyl-proline hydroxylation; F:peptid…	EC:1.14.11; EC:5.3.4.1	Acting on paired donors, with incorporation or reduction of molecular oxygen. The oxygen incorporated need not be derived from O(2); Protein disulfide-isomerase	PR00421 (PRINTS); G3DSA:3.40.30.10 (GENE3D); IPR013766 (PFAM); IPR005792 (TIGRFAM); G3DSA:3.40.30.10 (GENE3D); IPR005788 (TIGRFAM); G3DSA:3.40.30.10 (GENE3D); G3DSA:3.40.30.10 (GENE3D); PF13848 (PFAM),SFLDG00345 (SFLD); mobidb-lite (MOBIDB_LITE); PTHR18929 (PANTHER); PTHR18929:SF151 (PANTHER); IPR013766 (PROSITE_PROFILES); cd02995 (CDD); cd02982 (CDD); cd02981 (CDD); cd02961 (CDD); IPR012336 (SUP…	P:GO:0045454; C:GO:0005783; F:GO:0016853	P:cell redox homeostasis; C:endoplasmic reticulum; F:isomerase activity	PDI_DROME disulfide-isomerase OS=Drosophila melanogaster GN=Pdi PE=2 SV=1	20	0	66.35	Thioredoxin family signature, pdi_dom: protein disulfide-isomerase domain	Signal peptide
GMOY008952-RA	Hypothetical protein	-1.16745	0.00907459	16488.8	14123.9	isoform A	20	0	68.8	7	P:GO:0033628; C:GO:0005604; P:GO:0033627; P:GO:0072499; P:GO:0006909; P:GO:0034446; F:GO:0005178	P:regulation of cell adhesion mediated by integrin; C:basement membrane; P:cell adhesion mediated by integrin; P:photoreceptor cell axon guidance; P:phagocytosis; P:substrate adhesion-dependent cell spreading; F:integrin binding			G3DSA:1.10.260.40 (GENE3D); G3DSA:1.20.1000.10 (GENE3D); mobidb-lite (MOBIDB_LITE); mobidb-lite (MOBIDB_LITE)	no GO terms	no GO terms	TIG_DROME Tiggrin OS=Drosophila melanogaster GN=Tig PE=1 SV=2	1	0	67	Unknown function	Signal peptide
GMOY004676-RA	Hypothetical protein	-1.15669	0.0187757	4718.9	4079.65	PREDICTED: uncharacterized protein LOC101888989	20	3.93818e-127	55.6	1	F:GO:0042302	F:structural constituent of cuticle			IPR000618 (PFAM); PTHR10380:SF156 (PANTHER); PTHR10380 (PANTHER); IPR000618 (PROSITE_PROFILES); IPR000618 (PROSITE_PROFILES)	F:GO:0042302	F:structural constituent of cuticle	---NA---				Insect cuticle protein, Chitin-binding type R&R domain profile.	Signal peptide
GMOY006233-RA	Hypothetical protein	-1.09553	0.0496133	2190.4	1999.4	venom serine carboxypeptidase	20	0	79.45	3	F:GO:0004185; P:GO:0051603; P:GO:0033227	F:serine-type carboxypeptidase activity; P:proteolysis involved in cellular protein catabolic process; P:dsRNA transport	EC:3.4.21; EC:3.4.16	Acting on peptide bonds (peptidases); Acting on peptide bonds (peptidases)	IPR001563 (PRINTS); IPR001563 (PFAM); IPR029058 (G3DSA:3.40.50.GENE3D); IPR001563 (PANTHER); PTHR11802:SF157 (PANTHER); IPR029058 (SUPERFAMILY)	P:GO:0006508; F:GO:0004185	P:proteolysis; F:serine-type carboxypeptidase activity	VCP_AEDAE Vitellogenic carboxypeptidase OS=Aedes aegypti GN=VCP PE=1 SV=3	20	1.5e-109	66.05	Serine carboxypeptidase, Carboxypeptidase C serine protease (S10) family signature	Signal peptide
GMOY010855-RA	Hypothetical protein	-1.4916	0.0268618	226.5	151.85	toll-like receptor 3	20	0	77.65	2	P:GO:0008045; P:GO:0035159	P:motor neuron axon guidance; P:regulation of tube length, open tracheal system			PR00019 (PRINTS); SM00365 (SMART); IPR003591 (SMART); SM00364 (SMART); IPR032675 (G3DSA:3.80.10.GENE3D); IPR001611 (PFAM); IPR032675 (G3DSA:3.80.10.GENE3D); IPR001611 (PFAM); IPR032675 (G3DSA:3.80.10.GENE3D); IPR032675 (G3DSA:3.80.10.GENE3D); IPR032675 (G3DSA:3.80.10.GENE3D); IPR026906 (PFAM); IPR032675 (G3DSA:3.80.10.GENE3D); PTHR24366 (PANTHER); IPR001611 (PROSITE_PROFILES); IPR032675 (SUPERFAM…	F:GO:0005515	F:protein binding	ALS_HUMAN Insulin-like growth factor-binding complex acid labile subunit OS=Homo sapiens GN=IGFALS PE=1 SV=1	20	2.18e-36	45.9	Leucine rich repeat, Leucine-rich repeats, bacterial type, Leucine-rich repeats, typical (most populated) subfamily, Leucine-rich repeat profile.	Signal peptide, Transmembrane
GMOY005899-RA	Serine protease 3	-1.37956	0.0125781	2371.05	1718.7	pattern recognition serine ase precursor	20	0	55.1	2	P:GO:0006508; F:GO:0004252	P:proteolysis; F:serine-type endopeptidase activity	EC:3.4.21	Acting on peptide bonds (peptidases)	IPR002172 (PRINTS); IPR000436 (SMART); IPR002172 (SMART); IPR001254 (SMART); IPR001254 (PFAM); IPR002172 (G3DSA:4.10.400.GENE3D); IPR002172 (G3DSA:4.10.400.GENE3D); G3DSA:2.10.70.10 (GENE3D); G3DSA:2.40.10.10 (GENE3D); G3DSA:2.10.70.10 (GENE3D); IPR002172 (PFAM); G3DSA:2.40.10.10 (GENE3D); IPR002172 (G3DSA:4.10.400.GENE3D); IPR002172 (G3DSA:4.10.400.GENE3D); G3DSA:2.40.10.10 (GENE3D); IPR002172 (…	F:GO:0005515; P:GO:0006508; F:GO:0004252	F:protein binding; P:proteolysis; F:serine-type endopeptidase activity	TMPS9_HUMAN Transmembrane protease serine 9 OS=Homo sapiens GN=TMPRSS9 PE=1 SV=2	20	1.33e-47	46.35	Low density lipoprotein (LDL) receptor signature, Sushi domain (SCR repeat), Low-density lipoprotein receptor domain class A, Trypsin, Serine proteases, trypsin family, histidine active site, LDL-receptor class A (LDLRA) domain signature, Domain abundant in complement control proteins; SUSHI repeat; short complement-like repeat (SCR)	Signal peptide, Transmembrane
GMOY000755-RA	Hypothetical protein	-1.33567	0.0451995	181.05	135.55	cadherin isoform A	20	0	77.35	9	C:GO:0005887; P:GO:0016339; F:GO:0042803; C:GO:0005902; F:GO:0005509; P:GO:0044331; P:GO:0046843; P:GO:0007156; C:GO:0016324	C:integral component of plasma membrane; P:calcium-dependent cell-cell adhesion via plasma membrane cell adhesion molecules; F:protein homodimerization activity; C:microvillus; F:calcium ion binding; P:cell-cell adhesion mediated by cadherin; P:dorsal appendage formation; P:homophilic cell adhesion via plasma membrane adhesion molecules; C:apical plasma membrane			IPR002126 (PRINTS); IPR002126 (SMART); IPR002126 (PFAM); IPR002126 (G3DSA:2.60.40.GENE3D); PTHR24026 (PANTHER); IPR002126 (PROSITE_PROFILES); IPR002126 (PROSITE_PROFILES); IPR002126 (PROSITE_PROFILES); IPR002126 (PROSITE_PROFILES); IPR002126 (PROSITE_PROFILES); IPR002126 (PROSITE_PROFILES); IPR002126 (PROSITE_PROFILES); IPR002126 (PROSITE_PROFILES); IPR002126 (PROSITE_PROFILES); IPR002126 (PROSIT…	F:GO:0005509; C:GO:0016020; P:GO:0007156	F:calcium ion binding; C:membrane; P:homophilic cell adhesion via plasma membrane adhesion molecules	CAD23_HUMAN Cadherin-23 OS=Homo sapiens GN=CDH23 PE=1 SV=2	20	1.84e-124	43.05	Cadherin domain	Signal peptide, Transmembrane
GMOY002213-RA	Hypothetical protein	-1.24166	0.00426252	1996.65	1608.05	G- coupled receptor 158	20	0	92.25	2	C:GO:0016021; C:GO:0005886	C:integral component of membrane; C:plasma membrane			G3DSA:2.170.300.10 (GENE3D); PTHR32546 (PANTHER); PTHR32546:SF16 (PANTHER)	no GO terms	no GO terms	GP158_BOVIN Probable G- coupled receptor 158 OS=Bos taurus GN=GPR158 PE=3 SV=2	5	1.9e-11	49.6		Signal peptide, Transmembrane
GMOY009320-RA	Hypothetical protein	-1.1542	0.000365327	14098.1	12214.7	VWFA and cache domain-containing CG16868	20	0	67.7	1	C:GO:0016021	C:integral component of membrane			IPR002035 (G3DSA:3.40.50.GENE3D); IPR018108 (PFAM); G3DSA:3.30.450.20 (GENE3D); IPR023395 (G3DSA:1.50.40.GENE3D); G3DSA:3.30.450.20 (GENE3D); IPR032011 (PFAM); mobidb-lite (MOBIDB_LITE); mobidb-lite (MOBIDB_LITE); mobidb-lite (MOBIDB_LITE); PTHR10166 (PANTHER); PTHR10166:SF51 (PANTHER); IPR018108 (PROSITE_PROFILES); IPR002035 (PROSITE_PROFILES); IPR002035 (SUPERFAMILY); IPR023395 (SUPERFAMILY); I…	no GO terms	no GO terms	CAHD1_DROME VWFA and cache domain-containing CG16868 OS=Drosophila melanogaster GN=CG16868 PE=2 SV=1	20	0	67.5	Mitochondrial carrier protein, VWFA domain profile, Solute carrier (Solcar) repeat profile.	Signal peptide, Transmembrane
GMOY005166-RA	Hypothetical protein	-1.12598	0.0147163	844.15	749.7	dnaJ homolog subfamily B member 11	20	0	88.95	6	C:GO:0005615; P:GO:0060250; P:GO:0036098; F:GO:0051082; P:GO:0006457; P:GO:2001046	C:extracellular space; P:germ-line stem-cell niche homeostasis; P:male germ-line stem cell population maintenance; F:unfolded protein binding; P:protein folding; P:positive regulation of integrin-mediated signaling pathway			IPR001623 (PRINTS); IPR001623 (SMART); G3DSA:2.60.260.20 (GENE3D); IPR002939 (PFAM); IPR001623 (G3DSA:1.10.287.GENE3D); G3DSA:2.60.260.20 (GENE3D); IPR001623 (PFAM); PTHR24078:SF344 (PANTHER); PTHR24078 (PANTHER); IPR001623 (PROSITE_PROFILES); cd10747 (CDD); IPR001623 (CDD); IPR001623 (SUPERFAMILY); IPR008971 (SUPERFAMILY); IPR008971 (SUPERFAMILY)	F:GO:0051082; P:GO:0006457	F:unfolded protein binding; P:protein folding	DJB11_MOUSE homolog subfamily B member 11 OS=Mus musculus GN=Dnajb11 PE=1 SV=1	20	1.89e-135	59.9	DnaJ domain signature, DnaJ molecular chaperone homology domain	Signal peptide, Transmembrane
GMOY003981-RA	Hypothetical protein	-1.49228	0.0218463	1130.7	757.7	isoform I	20	0	65.3	6	P:GO:0007638; F:GO:0008381; P:GO:0071260; P:GO:0050965; C:GO:0005886; P:GO:0050775	P:mechanosensory behavior; F:mechanically-gated ion channel activity; P:cellular response to mechanical stimulus; P:detection of temperature stimulus involved in sensory perception of pain; C:plasma membrane; P:positive regulation of dendrite morphogenesis			IPR031805 (PFAM); IPR031334 (PFAM); mobidb-lite (MOBIDB_LITE); mobidb-lite (MOBIDB_LITE); mobidb-lite (MOBIDB_LITE); IPR027272 (PANTHER)	F:GO:0008381; C:GO:0016021	F:mechanically-gated ion channel activity; C:integral component of membrane	PIEZO_DROME Piezo-type mechanosensitive ion channel component OS=Drosophila melanogaster GN=Piezo PE=2 SV=1	9	0	56.78	Protein of unknown function (DUF3595)	Transmembrane
GMOY004674-RA	Hypothetical protein	-1.48611	1.14539e-11	15502.5	10431.6	isoform G	20	0	65.5						mobidb-lite (MOBIDB_LITE); mobidb-lite (MOBIDB_LITE); mobidb-lite (MOBIDB_LITE); mobidb-lite (MOBIDB_LITE); mobidb-lite (MOBIDB_LITE); mobidb-lite (MOBIDB_LITE); mobidb-lite (MOBIDB_LITE); mobidb-lite (MOBIDB_LITE); mobidb-lite (MOBIDB_LITE); mobidb-lite (MOBIDB_LITE); mobidb-lite (MOBIDB_LITE); mobidb-lite (MOBIDB_LITE); mobidb-lite (MOBIDB_LITE); mobidb-lite (MOBIDB_LITE); mobidb-lite (MOBIDB_L…	no GO terms	no GO terms	PUS7_BOVIN Pseudouridylate synthase 7 homolog OS=Bos taurus GN=PUS7 PE=2 SV=1	20	3.71e-106	48.5	Unknown function	Transmembrane
GMOY003046-RA	nahoda protein	-1.48374	5.30539e-08	11112.9	7489.8	isoform C	20	0	81.15	2	C:GO:0016021; P:GO:0055114	C:integral component of membrane; P:oxidation-reduction process			IPR005018 (SMART); IPR013111 (PFAM); IPR005018 (PFAM); G3DSA:2.170.300.10 (GENE3D); mobidb-lite (MOBIDB_LITE); mobidb-lite (MOBIDB_LITE); PTHR22979:SF32 (PANTHER); PTHR22979 (PANTHER); IPR005018 (PROSITE_PROFILES); IPR005018 (PROSITE_PROFILES); IPR000742 (PROSITE_PROFILES); cd09631 (CDD); cd00054 (CDD); cd09631 (CDD)	F:GO:0005515	F:protein binding	MOXD1_HUMAN DBH-like monooxygenase 1 OS=Homo sapiens GN=MOXD1 PE=1 SV=1	5	4.11e-05	48.8	DOMON domain; EGF-like domain; Possible catecholamine-binding domain present in a variety of eukaryotic proteins.	Transmembrane
GMOY009190-RA	Hypothetical protein	-1.47077	0.00616842	117	79.55	large neutral amino acids transporter small subunit 1	20	0	84.05	5	C:GO:0016021; F:GO:0015171; P:GO:0050832; P:GO:0060356; P:GO:0003333	C:integral component of membrane; F:amino acid transmembrane transporter activity; P:defense response to fungus; P:leucine import; P:amino acid transmembrane transport			IPR002293 (PIRSF); IPR002293 (PFAM); PTHR11785:SF426 (PANTHER); PTHR11785 (PANTHER)	C:GO:0016020; F:GO:0015171; P:GO:0003333	C:membrane; F:amino acid transmembrane transporter activity; P:amino acid transmembrane transport	LAT1_HUMAN Large neutral amino acids transporter small subunit 1 OS=Homo sapiens GN=SLC7A5 PE=1 SV=2	20	1.91e-141	67.9	Amino acid permease	Transmembrane
GMOY010875-RA	epithelial membrane protein	-1.45477	0.000712467	6464.2	4443.45	scavenger receptor class B member 1	20	0	83.35	4	C:GO:0005887; P:GO:0035071; F:GO:0004872; C:GO:0005764	C:integral component of plasma membrane; P:salivary gland cell autophagic cell death; F:receptor activity; C:lysosome			IPR002159 (PRINTS); IPR002159 (PFAM); IPR002159 (PANTHER); PTHR11923:SF67 (PANTHER)	C:GO:0016020	C:membrane	SCRB1_MOUSE Scavenger receptor class B member 1 OS=Mus musculus GN=Scarb1 PE=1 SV=1	20	1.87e-71	48.1	CD36 family	Transmembrane
GMOY004818-RA	Hypothetical protein	-1.44076	0.0361969	590.35	409.75	tyrosine- phosphatase 3 isoform X2	20	4.34734e-93	77.95	8	C:GO:0005887; P:GO:0070050; P:GO:1900074; F:GO:0005515; P:GO:0072499; F:GO:0005031; P:GO:0006915; P:GO:0007166	C:integral component of plasma membrane; P:neuron cellular homeostasis; P:negative regulation of neuromuscular synaptic transmission; F:protein binding; P:photoreceptor cell axon guidance; F:tumor necrosis factor-activated receptor activity; P:apoptotic process; P:cell surface receptor signaling pathway			no IPS match	no IPS match	no IPS match	WGN_DROME Tumor necrosis factor receptor superfamily member wengen OS=Drosophila melanogaster GN=wgn PE=1 SV=2	1	1.36e-76	78	Unknown function	Transmembrane
GMOY007455-RA	Hypothetical protein	-1.42982	0.000491207	1510.75	1056.6	serine threonine- kinase pakD isoform X1	20	0	93	1	C:GO:0016021	C:integral component of membrane			IPR028054 (PFAM); PTHR31193:SF2 (PANTHER); PTHR31193 (PANTHER)	no GO terms	no GO terms	---NA---				Dual specificity protein phosphatase family profile; Domain of unknown function (DUF4481); Tyrosine specific protein phosphatases family profile.	Transmembrane
GMOY000861-RA	Hypothetical protein	-1.40682	0.00209183	332.15	236.1	tyrosine- kinase Wsck	20	0	71.55	5	F:GO:0004672; C:GO:0044425; F:GO:0005488; P:GO:0006468; P:GO:0044699	F:protein kinase activity; C:membrane part; F:binding; P:protein phosphorylation; P:single-organism process			IPR001245 (PRINTS); IPR003961 (SMART); IPR002889 (SMART); IPR000719 (SMART); IPR003961 (PFAM); IPR013783 (G3DSA:2.60.40.GENE3D); G3DSA:1.10.510.10 (GENE3D); IPR001245 (PFAM); G3DSA:3.30.200.20 (GENE3D); IPR002889 (PFAM); PTHR24416 (PANTHER); PTHR24416:SF402 (PANTHER); IPR003961 (PROSITE_PROFILES); IPR002889 (PROSITE_PROFILES); IPR000719 (PROSITE_PROFILES); IPR003961 (CDD); IPR011009 (SUPERFAMILY)…	F:GO:0005524; F:GO:0005515; F:GO:0004672; P:GO:0006468	F:ATP binding; F:protein binding; F:protein kinase activity; P:protein phosphorylation	WSCK_DROME tyrosine- kinase Wsck OS=Drosophila melanogaster GN=Wsck PE=2 SV=2	20	0	51.35	Tyrosine kinase catalytic domain signature, Fibronectin type III domain, WSC domain, Protein tyrosine kinase, Serine/Threonine protein kinases, catalytic domain, present in yeast cell wall integrity and stress response component proteins.	Transmembrane
GMOY007394-RA	Hypothetical protein	-1.37145	5.65363e-05	2396.2	1747.2	bestrophin 2	20	0	80.4	4	C:GO:0005777; C:GO:0005887; F:GO:0005254; P:GO:0006821	C:peroxisome; C:integral component of plasma membrane; F:chloride channel activity; P:chloride transport			IPR021134 (PFAM); mobidb-lite (MOBIDB_LITE); mobidb-lite (MOBIDB_LITE); PTHR10736:SF53 (PANTHER); IPR000615 (PANTHER)	no GO terms	no GO terms	BEST3_MOUSE Bestrophin-3 OS=Mus musculus GN=Best3 PE=2 SV=1	20	1.03e-91	59.55	Bestrophin, RFP-TM, chloride channel	Transmembrane
GMOY004382-RA	Hypothetical protein	-1.35518	0.0429401	140.6	103.75	sodium-dependent noradrenaline transporter	20	0	85.6	4	P:GO:0006836; F:GO:0005328; P:GO:0055085; C:GO:0016021	P:neurotransmitter transport; F:neurotransmitter:sodium symporter activity; P:transmembrane transport; C:integral component of membrane			IPR000175 (PRINTS); IPR000175 (PFAM); IPR000175 (PANTHER); PTHR11616:SF176 (PANTHER); IPR000175 (PROSITE_PROFILES); SSF161070 (SUPERFAMILY)	P:GO:0006836; F:GO:0005328; C:GO:0016021	P:neurotransmitter transport; F:neurotransmitter:sodium symporter activity; C:integral component of membrane	DAT_DROME Sodium-dependent dopamine transporter OS=Drosophila melanogaster GN=DAT PE=1 SV=1	20	0	67.8	Sodium/chloride neurotransmitter symporter signature	Transmembrane
GMOY001347-RA	Hypothetical protein	-1.35505	3.12921e-09	550.15	406	innexin inx1	20	1.53229e-177	89.15	9	C:GO:0005921; P:GO:0006811; P:GO:0055085; C:GO:0016021; F:GO:0005243; C:GO:0016323; P:GO:0007602; P:GO:0010496; P:GO:0007632	C:gap junction; P:ion transport; P:transmembrane transport; C:integral component of membrane; F:gap junction channel activity; C:basolateral plasma membrane; P:phototransduction; P:intercellular transport; P:visual behavior			IPR000990 (PRINTS); IPR000990 (PFAM); IPR000990 (PANTHER); PTHR11893:SF54 (PANTHER); IPR000990 (PROSITE_PROFILES)	C:GO:0005921	C:gap junction	INX1_DROME Innexin inx1 OS=Drosophila melanogaster GN=ogre PE=1 SV=1	20	6.49e-165	57.1	Innexin, Pannexin family profile.	Transmembrane
GMOY010819-RA	fatty acid (long chain) transport protein	-1.34992	0.0277636	1509.35	1118.1	long-chain fatty acid transport 4-like isoform X1	20	0	79.65	6	F:GO:0003824; P:GO:0008152; C:GO:0012505; P:GO:0070328; C:GO:0005886; F:GO:0005324	F:catalytic activity; P:metabolic process; C:endomembrane system; P:triglyceride homeostasis; C:plasma membrane; F:long-chain fatty acid transporter activity			G3DSA:2.30.38.10 (GENE3D); G3DSA:3.30.300.30 (GENE3D); G3DSA:3.40.50.980 (GENE3D); G3DSA:3.40.50.980 (GENE3D); IPR000873 (PFAM); PTHR43107 (PANTHER); PTHR43107:SF12 (PANTHER); SSF56801 (SUPERFAMILY)	F:GO:0003824; P:GO:0008152	F:catalytic activity; P:metabolic process	S27A1_MOUSE Long-chain fatty acid transport 1 OS=Mus musculus GN=Slc27a1 PE=1 SV=1	20	0	57.4	AMP-binding enzyme, Putative AMP-binding domain signature.	Transmembrane
GMOY006491-RA	Hypothetical protein	-1.34018	0.000149834	297.05	221.65	rho GTPase-activating gacF-like	20	2.84175e-40	74.3	5	C:GO:0005634; F:GO:0008270; F:GO:0003824; P:GO:0007275; P:GO:0006511	C:nucleus; F:zinc ion binding; F:catalytic activity; P:multicellular organism development; P:ubiquitin-dependent protein catabolic process			no IPS match	no IPS match	no IPS match	SINA_SCHMA E3 ubiquitin- ligase sina OS=Schistosoma mansoni GN=SINA PE=1 SV=1	20	1.55e-08	66.8		Transmembrane
GMOY010516-RA	Hypothetical protein	-1.31906	0.00229364	632.95	479.85	copper-transporting ATPase 1	20	0	79.05	12	F:GO:0000166; P:GO:0006878; F:GO:0005507; F:GO:0019829; C:GO:0005737; P:GO:0098655; C:GO:0016021; F:GO:0005375; P:GO:0002164; P:GO:0030001; P:GO:0048085; C:GO:0005886	F:nucleotide binding; P:cellular copper ion homeostasis; F:copper ion binding; F:cation-transporting ATPase activity; C:cytoplasm; P:cation transmembrane transport; C:integral component of membrane; F:copper ion transmembrane transporter activity; P:larval development; P:metal ion transport; P:adult chitin-containing cuticle pigmentation; C:plasma membrane	EC:3.6.1.3; EC:3.6.1.15	Adenosinetriphosphatase; Nucleoside-triphosphate phosphatase	PR00119 (PRINTS); PR00942 (PRINTS); IPR006122 (TIGRFAM); G3DSA:3.30.70.100 (GENE3D); IPR023298 (G3DSA:1.20.1110.GENE3D); IPR023214 (G3DSA:3.40.50.GENE3D); IPR008250 (PFAM); IPR001757 (TIGRFAM); IPR027256 (TIGRFAM); G3DSA:3.30.70.100 (GENE3D); PF00702 (PFAM); IPR023299 (G3DSA:3.40.1110.GENE3D); IPR006121 (PFAM); G3DSA:3.30.70.100 (GENE3D); mobidb-lite (MOBIDB_LITE); PTHR43520 (PANTHER); PTHR43520:…	F:GO:0000166; P:GO:0006812; F:GO:0005507; F:GO:0019829; F:GO:0046872; C:GO:0016021; P:GO:0030001	F:nucleotide binding; P:cation transport; F:copper ion binding; F:cation-transporting ATPase activity; F:metal ion binding; C:integral component of membrane; P:metal ion transport	ATP7A_HUMAN Copper-transporting ATPase 1 OS=Homo sapiens GN=ATP7A PE=1 SV=3	20	0	58.8	Copper-transporting ATPase 1 signature, E1-E2 ATPase, E1-E2 ATPases phosphorylation site, Heavy-metal-associated domain, P-type cation-transporting ATPase superfamily signature, ATPase_P-type: HAD ATPase, P-type, family IC	Transmembrane
GMOY006177-RA	octopamine receptor in mushroom bodies	-1.31468	3.66195e-06	680.15	517.35	isoform B	20	3.45832e-150	76.2	9	C:GO:0005887; P:GO:0060278; F:GO:0004989; P:GO:0051482; P:GO:0030728; P:GO:0008049; P:GO:0007188; P:GO:0007211; P:GO:0007612	C:integral component of plasma membrane; P:regulation of ovulation; F:octopamine receptor activity; P:positive regulation of cytosolic calcium ion concentration involved in phospholipase C-activating G-protein coupled signaling pathway; P:ovulation; P:male courtship behavior; P:adenylate cyclase-modulating G-protein coupled receptor signaling pathway; P:octopamine or tyramine signaling pathway; P…			IPR000276 (PRINTS); IPR000276 (SMART); IPR000276 (PFAM); G3DSA:1.20.1070.10 (GENE3D); G3DSA:1.20.1070.10 (GENE3D); mobidb-lite (MOBIDB_LITE); mobidb-lite (MOBIDB_LITE); mobidb-lite (MOBIDB_LITE); mobidb-lite (MOBIDB_LITE); mobidb-lite (MOBIDB_LITE); mobidb-lite (MOBIDB_LITE); PTHR24247 (PANTHER); PTHR24247:SF170 (PANTHER); IPR017452 (PROSITE_PROFILES); IPR017452 (PROSITE_PROFILES); SSF81321 (SUPE…	F:GO:0004930; P:GO:0007186; C:GO:0016021	F:G-protein coupled receptor activity; P:G-protein coupled receptor signaling pathway; C:integral component of membrane	OAMB_DROME Octopamine receptor Oamb OS=Drosophila melanogaster GN=Oamb PE=1 SV=1	20	3.33e-123	69.2	Rhodopsin-like GPCR superfamily signature, 7 transmembrane receptor (rhodopsin family), G-protein coupled receptors family 1 profile.	Transmembrane
GMOY003016-RA	Hypothetical protein	-1.29646	0.00148487	2764.5	2132.35	epidermal cell surface receptor	20	0	80.9	5	C:GO:0005887; P:GO:0007411; F:GO:0004872; C:GO:0016324; P:GO:0002168	C:integral component of plasma membrane; P:axon guidance; F:receptor activity; C:apical plasma membrane; P:instar larval development			IPR003961 (SMART); IPR001007 (SMART); IPR013783 (G3DSA:2.60.40.GENE3D); IPR013783 (G3DSA:2.60.40.GENE3D); IPR003961 (PFAM); mobidb-lite (MOBIDB_LITE); mobidb-lite (MOBIDB_LITE); mobidb-lite (MOBIDB_LITE); mobidb-lite (MOBIDB_LITE); PTHR10489:SF874 (PANTHER); PTHR10489 (PANTHER); IPR003961 (PROSITE_PROFILES); IPR003961 (PROSITE_PROFILES); IPR003961 (PROSITE_PROFILES); IPR001007 (PROSITE_PROFILES);…	F:GO:0005515	F:protein binding	SAS_DROME epidermal cell surface receptor OS=Drosophila melanogaster GN=sas PE=2 SV=2	4	0	52	Fibronectin type III domain, VWFC domain signature, von Willebrand factor (vWF) type C domain.	Transmembrane
GMOY003501-RA	3-hydroxy acyl-CoA dehydratase	-1.29574	0.000539311	324	250.05	very-long-chain (3R)-3-hydroxyacyl- dehydratase hpo-8	20	1.03105e-69	64.45	5	C:GO:0016020; C:GO:0016021; C:GO:0005783; P:GO:0030497; F:GO:0019899	C:membrane; C:integral component of membrane; C:endoplasmic reticulum; P:fatty acid elongation; F:enzyme binding			IPR007482 (PFAM); IPR007482 (PANTHER)	no GO terms	no GO terms	HACD2_HUMAN Very-long-chain (3R)-3-hydroxyacyl- dehydratase 2 OS=Homo sapiens GN=HACD2 PE=1 SV=1	13	1.01e-23	49.31	Protein tyrosine phosphatase-like protein, PTPLA	Transmembrane
GMOY008333-RA	Hypothetical protein	-1.28735	2.69519e-05	1605	1246.75	HIG1 domain family member mitochondrial	20	4.18832e-39	85.3	3	C:GO:0016021; P:GO:0048149; P:GO:0055070	C:integral component of membrane; P:behavioral response to ethanol; P:copper ion homeostasis			IPR007667 (PFAM); PTHR12297:SF15 (PANTHER); PTHR12297 (PANTHER); IPR007667 (PROSITE_PROFILES)	no GO terms	no GO terms	HIG1A_PONAB HIG1 domain family member mitochondrial OS=Pongo abelii GN=HIGD1A PE=3 SV=1	8	1.03e-11	62	Hypoxia induced protein conserved region	Transmembrane
GMOY002376-RA	DNA-binding protein of the nucleobindin family	-1.28692	0.000420914	3076.95	2390.95	EF-hand NUCB1	20	0	85.95	7	P:GO:0005975; C:GO:0005615; P:GO:0032504; P:GO:0050829; F:GO:0003824; F:GO:0005509; C:GO:0005794	P:carbohydrate metabolic process; C:extracellular space; P:multicellular organism reproduction; P:defense response to Gram-negative bacterium; F:catalytic activity; F:calcium ion binding; C:Golgi apparatus			IPR002048 (PFAM); IPR011992 (G3DSA:1.10.238.GENE3D); mobidb-lite (MOBIDB_LITE); mobidb-lite (MOBIDB_LITE); PTHR19237 (PANTHER); IPR002048 (PROSITE_PROFILES); IPR002048 (PROSITE_PROFILES); IPR002048 (CDD); IPR011992 (SUPERFAMILY)	F:GO:0005509	F:calcium ion binding	NUCB1_HUMAN Nucleobindin-1 OS=Homo sapiens GN=NUCB1 PE=1 SV=4	8	3.91e-68	66	EF-hand domain pair, EF-hand calcium-binding domain profile.	Transmembrane
GMOY003747-RA	Hypothetical protein	-1.28089	3.46006e-05	1057.5	825.6	CD82 antigen	20	1.48641e-157	81.45	2	C:GO:0005887; P:GO:0007166	C:integral component of plasma membrane; P:cell surface receptor signaling pathway			IPR000301 (PRINTS); IPR018499 (PFAM); IPR000301 (PIRSF); PTHR19282 (PANTHER); PTHR19282:SF292 (PANTHER); cd03156 (CDD); IPR008952 (SUPERFAMILY)	C:GO:0016021	C:integral component of membrane	CD82_HUMAN CD82 antigen OS=Homo sapiens GN=CD82 PE=1 SV=1	20	2.04e-27	47.05	Transmembrane four family signature, Tetraspanin family	Transmembrane
GMOY010369-RA	udp-n-acetyl-alpha-d-galactosamine	-1.27831	0.0248871	704.35	551	N-acetylgalactosaminyltransferase 7	20	0	87.75	7	C:GO:0016021; P:GO:0006486; C:GO:0000139; P:GO:0009312; F:GO:0030246; C:GO:0005795; F:GO:0004653	C:integral component of membrane; P:protein glycosylation; C:Golgi membrane; P:oligosaccharide biosynthetic process; F:carbohydrate binding; C:Golgi stack; F:polypeptide N-acetylgalactosaminyltransferase activity	EC:2.4.1.41	Polypeptide N-acetylgalactosaminyltransferase	IPR000772 (SMART); IPR001173 (PFAM); IPR000772 (PFAM); G3DSA:2.80.10.50 (GENE3D); IPR029044 (G3DSA:3.90.550.GENE3D); mobidb-lite (MOBIDB_LITE); PTHR11675:SF85 (PANTHER); PTHR11675 (PANTHER); IPR000772 (PROSITE_PROFILES); cd02510 (CDD); cd00161 (CDD); IPR029044 (SUPERFAMILY); IPR000772 (SUPERFAMILY)	no GO terms	no GO terms	GALT7_DROME N-acetylgalactosaminyltransferase 7 OS=Drosophila melanogaster GN= c-T2 PE=2 SV=2	20	0	60.85	Glycosyl transferase family 2, Ricin-type beta-trefoil lectin domain, Lectin domain of ricin B chain profile.	Transmembrane
GMOY005628-RA	salivary secreted protein	-1.27739	0.0429125	2343.95	1834.95	neuroplastin	20	2.34631e-128	81.85	11	P:GO:0016337; P:GO:0051643; P:GO:0007286; P:GO:0008594; C:GO:0016021; P:GO:0045214; C:GO:0048788; P:GO:0002121; P:GO:0051646; P:GO:0051647; C:GO:0005886	P:single organismal cell-cell adhesion; P:endoplasmic reticulum localization; P:spermatid development; P:photoreceptor cell morphogenesis; C:integral component of membrane; P:sarcomere organization; C:cytoskeleton of presynaptic active zone; P:inter-male aggressive behavior; P:mitochondrion localization; P:nucleus localization; C:plasma membrane			IPR003599 (SMART); IPR003598 (SMART); IPR013098 (PFAM); IPR013783 (G3DSA:2.60.40.GENE3D); PTHR10075 (PANTHER); PTHR10075:SF19 (PANTHER); IPR007110 (PROSITE_PROFILES); IPR007110 (PROSITE_PROFILES); cd00096 (CDD); cd00096 (CDD); IPR007110 (SUPERFAMILY); IPR007110 (SUPERFAMILY)	F:GO:0005515	F:protein binding	BASI_CRIGR Basigin (Fragment) OS=Cricetulus griseus GN=BSG PE=2 SV=1	20	8.15e-16	46.4	Unknown function	Transmembrane
GMOY009139-RA	Hypothetical protein	-1.26521	0.000875107	364.95	288.45	zinc transporter 2	20	3.03197e-131	62.2	3	P:GO:0006812; F:GO:0008324; C:GO:0005622	P:cation transport; F:cation transmembrane transporter activity; C:intracellular			G3DSA:1.20.1510.10 (GENE3D); IPR027470 (G3DSA:3.30.70.GENE3D); IPR002524 (TIGRFAM); IPR002524 (PFAM); mobidb-lite (MOBIDB_LITE); mobidb-lite (MOBIDB_LITE); PTHR11562 (PANTHER); PTHR11562:SF77 (PANTHER); SSF161111 (SUPERFAMILY)	P:GO:0055085; P:GO:0006812; C:GO:0016021; F:GO:0008324	P:transmembrane transport; P:cation transport; C:integral component of membrane; F:cation transmembrane transporter activity	ZNT3_PONAB Zinc transporter 3 OS=Pongo abelii GN=SLC30A3 PE=2 SV=1	20	4.17e-47	55.75	Cation efflux family, CDF: cation diffusion facilitator family transporter	Transmembrane
GMOY006463-RA	Hypothetical protein	-1.26137	0.0148816	1703.35	1350.4	BTB POZ domain-containing KCTD3	20	0	78.65	3	P:GO:0051260; P:GO:0055114; F:GO:0016620	P:protein homooligomerization; P:oxidation-reduction process; F:oxidoreductase activity, acting on the aldehyde or oxo group of donors, NAD or NADP as acceptor			mobidb-lite (MOBIDB_LITE); mobidb-lite (MOBIDB_LITE); mobidb-lite (MOBIDB_LITE); mobidb-lite (MOBIDB_LITE); mobidb-lite (MOBIDB_LITE); mobidb-lite (MOBIDB_LITE)	no GO terms	no GO terms	KCTD3_MOUSE BTB POZ domain-containing KCTD3 OS=Mus musculus GN=Kctd3 PE=2 SV=1	20	0	61.35		Transmembrane
GMOY001133-RA	Hypothetical protein	-1.26027	0.0141211	492.2	390.55	probable serine hydrolase	20	0	84.3	2	C:GO:0016021; F:GO:0016787	C:integral component of membrane; F:hydrolase activity			IPR000073 (PFAM); IPR029058 (G3DSA:3.40.50.GENE3D); PTHR43329:SF12 (PANTHER); PTHR43329 (PANTHER); IPR029058 (SUPERFAMILY)	no GO terms	no GO terms	KRAK_DROME Probable serine hydrolase OS=Drosophila melanogaster GN=kraken PE=2 SV=1	10	8.8e-52	48.9	Alpha/beta hydrolase family	Transmembrane
GMOY010288-RA	outsiders	-1.24862	2.14623e-43	4295.7	3440.35	monocarboxylate transporter 9	20	0	73.2	3	P:GO:0007281; P:GO:0035234; C:GO:0016020	P:germ cell development; P:ectopic germ cell programmed cell death; C:membrane			IPR011701 (PFAM); G3DSA:1.20.1250.20 (GENE3D); G3DSA:1.20.1250.20 (GENE3D); G3DSA:1.20.1250.20 (GENE3D); mobidb-lite (MOBIDB_LITE); mobidb-lite (MOBIDB_LITE); mobidb-lite (MOBIDB_LITE); PTHR11360 (PANTHER); PTHR11360:SF173 (PANTHER); IPR020846 (PROSITE_PROFILES); IPR020846 (CDD); IPR020846 (CDD); IPR020846 (SUPERFAMILY)	P:GO:0055085; C:GO:0016021	P:transmembrane transport; C:integral component of membrane	MOT14_MOUSE Monocarboxylate transporter 14 OS=Mus musculus GN=Slc16a14 PE=2 SV=1	20	5.31e-12	42.4	Major Facilitator Superfamily, Major facilitator superfamily (MFS) profile.	Transmembrane
GMOY006563-RA	Hypothetical protein	-1.24774	4.00791e-06	730.3	585.3	peptide transporter family 1 isoform X1	20	0	78.65	3	P:GO:0006857; C:GO:0016021; F:GO:0005215	P:oligopeptide transport; C:integral component of membrane; F:transporter activity			IPR000109 (PFAM); G3DSA:1.20.1250.20 (GENE3D); G3DSA:1.20.1250.20 (GENE3D); mobidb-lite (MOBIDB_LITE); mobidb-lite (MOBIDB_LITE); PTHR11654:SF209 (PANTHER); IPR000109 (PANTHER); IPR020846 (CDD); IPR020846 (SUPERFAMILY)	C:GO:0016020; P:GO:0006810; F:GO:0005215	C:membrane; P:transport; F:transporter activity	PEPT1_DROME Peptide transporter family 1 OS=Drosophila melanogaster GN=yin PE=1 SV=2	20	0	55.6	POT family, PTR2 family proton/oligopeptide symporters signature 1.	Transmembrane
GMOY002137-RA	Hypothetical protein	-1.24094	9.60415e-09	3304.8	2663.15	isoform A	20	0	79.6	2	C:GO:0016021; P:GO:0048190	C:integral component of membrane; P:wing disc dorsal/ventral pattern formation			IPR019144 (PFAM); mobidb-lite (MOBIDB_LITE); mobidb-lite (MOBIDB_LITE); mobidb-lite (MOBIDB_LITE); mobidb-lite (MOBIDB_LITE); mobidb-lite (MOBIDB_LITE); PTHR21650:SF7 (PANTHER); PTHR21650 (PANTHER)	no GO terms	no GO terms	MBRL_HUMAN Membralin OS=Homo sapiens GN=TMEM259 PE=1 SV=1	2	5.35e-120	72	Tumour-associated protein	Transmembrane
GMOY006831-RA	epidermal growth factor receptor	-1.23699	0.0220745	2764	2234.45	epidermal growth factor receptor isoform X1	20	0	85.35	67	P:GO:0035088; P:GO:0061331; P:GO:0018108; P:GO:0007173; P:GO:0008340; P:GO:0030031; P:GO:0007455; P:GO:0042694; P:GO:0007298; P:GO:0008586; P:GO:0035160; P:GO:0007458; P:GO:0003015; P:GO:0001742; P:GO:0016330; F:GO:0019904; P:GO:0035277; P:GO:0035310; P:GO:0008071; P:GO:0016318; P:GO:0090303; P:GO:0030381; C:GO:0035230; P:GO:0007421; P:GO:0045610; P:GO:0007422; P:GO:0008355; P:GO:0007420; P:GO:00…	P:establishment or maintenance of apical/basal cell polarity; P:epithelial cell proliferation involved in Malpighian tubule morphogenesis; P:peptidyl-tyrosine phosphorylation; P:epidermal growth factor receptor signaling pathway; P:determination of adult lifespan; P:cell projection assembly; P:eye-antennal disc morphogenesis; P:muscle cell fate specification; P:border follicle cell migration; P:i…	EC:2.7.10; EC:2.7.10.1; EC:2.7.11	Transferring phosphorus-containing groups; Receptor protein-tyrosine kinase; Transferring phosphorus-containing groups	IPR001245 (PRINTS); IPR020635 (SMART); IPR006212 (SMART); G3DSA:2.10.220.10 (GENE3D); G3DSA:2.10.220.10 (GENE3D); IPR000494 (G3DSA:3.80.20.GENE3D); G3DSA:2.10.220.10 (GENE3D); IPR000494 (PFAM); G3DSA:3.30.200.20 (GENE3D); IPR006211 (PFAM); G3DSA:2.10.220.10 (GENE3D); G3DSA:2.10.220.10 (GENE3D); G3DSA:4.10.1140.10 (GENE3D); IPR000494 (G3DSA:3.80.20.GENE3D); IPR032778 (PFAM); IPR001245 (PFAM); G3DS…	F:GO:0005524; F:GO:0004713; F:GO:0004714; C:GO:0016020; P:GO:0007169; F:GO:0004672; P:GO:0006468	F:ATP binding; F:protein tyrosine kinase activity; F:transmembrane receptor protein tyrosine kinase activity; C:membrane; P:transmembrane receptor protein tyrosine kinase signaling pathway; F:protein kinase activity; P:protein phosphorylation	EGFR_DROME Epidermal growth factor receptor OS=Drosophila melanogaster GN=Egfr PE=1 SV=3	20	0	59.5	Tyrosine kinase catalytic domain signature, Receptor L domain, Protein tyrosine kinase, Growth factor receptor domain IV, Protein kinases ATP-binding region signature, Furin-like repeats	Transmembrane
GMOY011500-RA	Hypothetical protein	-1.23269	0.0455694	1220.55	990.15	zinc metalloprotease	20	0	82.55	3	P:GO:0006508; C:GO:0016021; F:GO:0004222	P:proteolysis; C:integral component of membrane; F:metalloendopeptidase activity	EC:3.4.24	Acting on peptide bonds (peptidases)	G3DSA:1.10.1380.10 (GENE3D); IPR024079 (G3DSA:3.40.390.GENE3D); IPR008753 (PFAM); PTHR11733:SF155 (PANTHER); IPR000718 (PANTHER); SSF55486 (SUPERFAMILY)	P:GO:0006508; F:GO:0004222; F:GO:0008237	P:proteolysis; F:metalloendopeptidase activity; F:metallopeptidase activity	ECE1_CAVPO Endothelin-converting enzyme 1 OS=Cavia porcellus GN=ECE1 PE=2 SV=1	16	8.58e-18	38.13	Peptidase family M13	Transmembrane
GMOY004446-RA	Hypothetical protein	-1.23	0.0034758	1154.05	938.25	attractin 1	20	0	83.85	2	C:GO:0016021; P:GO:0008039	C:integral component of membrane; P:synaptic target recognition			IPR000859 (SMART); IPR000742 (SMART); IPR002049 (SMART); IPR016201 (SMART); PF13415 (PFAM); G3DSA:2.10.25.10 (GENE3D); IPR015915 (G3DSA:2.120.10.GENE3D); G3DSA:2.170.300.10 (GENE3D); IPR000859 (PFAM); IPR002165 (PFAM); PF13854 (PFAM); IPR000859 (G3DSA:2.60.120.GENE3D); mobidb-lite (MOBIDB_LITE); PTHR10574:SF332 (PANTHER); PTHR10574 (PANTHER); IPR002049 (PROSITE_PROFILES); IPR000742 (PROSITE_PROFI…	F:GO:0005515; C:GO:0016020	F:protein binding; C:membrane	ATRN_HUMAN Attractin OS=Homo sapiens GN=ATRN PE=1 SV=2	20	0	47.15	Plexin repeat, Galactose oxidase, central domain, EGF-like domain signature 1, Kelch motif, CUB domain profile, Laminin-type EGF-like (LE) domain profile, Domain first found in C1r, C1s, uEGF, and bone morphogenetic protein, Epidermal growth factor-like domain, domain found in Plexins, Semaphorins and Integrins.	Transmembrane
GMOY002020-RA	Hypothetical protein	-1.22819	1.70399e-13	1603.1	1305.25	disintegrin and metallo ase domain-containing 12	20	0	79.85	8	C:GO:0098595; F:GO:0008270; F:GO:0042802; P:GO:0007229; P:GO:0006509; C:GO:0016021; F:GO:0004222; P:GO:0051259	C:perivitelline space; F:zinc ion binding; F:identical protein binding; P:integrin-mediated signaling pathway; P:membrane protein ectodomain proteolysis; C:integral component of membrane; F:metalloendopeptidase activity; P:protein oligomerization	EC:3.4.24	Acting on peptide bonds (peptidases)	IPR001762 (SMART); IPR006586 (SMART); IPR006586 (PFAM); IPR002870 (PFAM); IPR001762 (G3DSA:4.10.70.GENE3D); IPR001762 (PFAM); IPR024079 (G3DSA:3.40.390.GENE3D); IPR001590 (PFAM); mobidb-lite (MOBIDB_LITE); mobidb-lite (MOBIDB_LITE); mobidb-lite (MOBIDB_LITE); mobidb-lite (MOBIDB_LITE); mobidb-lite (MOBIDB_LITE); mobidb-lite (MOBIDB_LITE); mobidb-lite (MOBIDB_LITE); mobidb-lite (MOBIDB_LITE); PTHR…	F:GO:0005515; P:GO:0006508; F:GO:0004222; F:GO:0008237	F:protein binding; P:proteolysis; F:metalloendopeptidase activity; F:metallopeptidase activity	ADA12_HUMAN Disintegrin and metallo ase domain-containing 12 OS=Homo sapiens GN=ADAM12 PE=1 SV=3	20	2.32e-107	48.3	Disintegrin, Reprolysin (M12B) family zinc metalloprotease, ADAM cysteine-rich, EGF-like domain signature 1 & 2, Homologues of snake disintegrins	Transmembrane
GMOY002619-RA	Hypothetical protein	-1.22448	0.0111923	984.3	803.85	elongation of very long chain fatty acids AAEL008004 isoform X1	20	1.71846e-168	73.1	3	C:GO:0016021; P:GO:0030497; F:GO:0009922	C:integral component of membrane; P:fatty acid elongation; F:fatty acid elongase activity	EC:2.3.1.85	Fatty-acid synthase	IPR002076 (PFAM); PTHR11157:SF75 (PANTHER); IPR002076 (PANTHER)	C:GO:0016021	C:integral component of membrane	ELVL1_AEDAE Elongation of very long chain fatty acids AAEL008004 OS=Aedes aegypti GN=AAEL008004 PE=2 SV=2	20	3.72e-133	56.2	GNS1/SUR4 family	Transmembrane
GMOY002181-RA	Hypothetical protein	-1.20037	0.00936086	424.45	353.6	adenosine monophosphate- transferase FICD homolog	20	0	79.8	30	P:GO:0007391; P:GO:0018108; P:GO:0044719; P:GO:0008340; P:GO:0051608; P:GO:0007254; P:GO:0007632; P:GO:0007435; P:GO:0030723; F:GO:0005524; F:GO:0004713; C:GO:0045172; C:GO:0045177; P:GO:0046960; P:GO:0018117; P:GO:0035277; P:GO:0050908; P:GO:0008258; P:GO:0007301; P:GO:0042023; P:GO:0007485; P:GO:0007349; C:GO:0005886; P:GO:0030833; C:GO:0005737; P:GO:0007619; P:GO:0030717; C:GO:0016021; P:GO:00…	P:dorsal closure; P:peptidyl-tyrosine phosphorylation; P:regulation of imaginal disc-derived wing size; P:determination of adult lifespan; P:histamine transport; P:JNK cascade; P:visual behavior; P:salivary gland morphogenesis; P:ovarian fusome organization; F:ATP binding; F:protein tyrosine kinase activity; C:germline ring canal; C:apical part of cell; P:sensitization; P:protein adenylylation; P…	EC:2.7.10	Transferring phosphorus-containing groups	IPR003812 (G3DSA:1.10.3290.GENE3D); IPR011990 (G3DSA:1.25.40.GENE3D); IPR003812 (PFAM); mobidb-lite (MOBIDB_LITE); mobidb-lite (MOBIDB_LITE); PTHR13504:SF36 (PANTHER); PTHR13504 (PANTHER); IPR013026 (PROSITE_PROFILES); IPR003812 (PROSITE_PROFILES); IPR011990 (SUPERFAMILY); IPR003812 (SUPERFAMILY)	F:GO:0005515	F:protein binding	FICD_DROVI Adenosine monophosphate- transferase FICD homolog OS=Drosophila virilis GN=GJ12914 PE=3 SV=1	20	0	77.45	Fic/DOC family, TPR repeat region circular profile, Fido domain profile.	Transmembrane
GMOY000509-RA	alkyl hydroperoxide reductase	-1.19771	0.00907459	465.25	388.45	peroxiredoxin-2	20	9.7922e-174	89.4	18	F:GO:0004791; F:GO:0008379; P:GO:0097190; C:GO:0005783; P:GO:0045454; P:GO:0006974; P:GO:0042742; P:GO:0042744; P:GO:0046427; P:GO:0006979; C:GO:0005615; F:GO:0005515; C:GO:0016021; P:GO:0098869; P:GO:2001269; C:GO:0005829; P:GO:0055114; P:GO:0070417	F:thioredoxin-disulfide reductase activity; F:thioredoxin peroxidase activity; P:apoptotic signaling pathway; C:endoplasmic reticulum; P:cell redox homeostasis; P:cellular response to DNA damage stimulus; P:defense response to bacterium; P:hydrogen peroxide catabolic process; P:positive regulation of JAK-STAT cascade; P:response to oxidative stress; C:extracellular space; F:protein binding; C:int…	EC:1.11.1; EC:1.11.1.15; EC:1.8.1.9; EC:1.11.1.7	Acting on a peroxide as acceptor; Peroxiredoxin; Thioredoxin-disulfide reductase; Peroxidase	IPR000866 (PFAM); IPR019479 (PFAM); IPR012336 (G3DSA:3.40.30.GENE3D); PTHR10681 (PANTHER); PTHR10681:SF137 (PANTHER); IPR013766 (PROSITE_PROFILES); cd03015 (CDD); IPR012336 (SUPERFAMILY)	F:GO:0016209; F:GO:0016491; P:GO:0055114; P:GO:0045454; F:GO:0051920	F:antioxidant activity; F:oxidoreductase activity; P:oxidation-reduction process; P:cell redox homeostasis; F:peroxiredoxin activity	PRDX4_HUMAN Peroxiredoxin-4 OS=Homo sapiens GN=PRDX4 PE=1 SV=1	20	2.06e-117	79.55	AhpC/TSA family, C-terminal domain of 1-Cys peroxiredoxin, Thioredoxin domain profile.	Transmembrane
GMOY008370-RA	exitatory amino acid transporter	-1.18591	1.11209e-19	4722.95	3982.55	excitatory amino acid transporter 1	20	0	89.4	14	P:GO:0055085; P:GO:0008340; F:GO:0015183; P:GO:0007268; P:GO:0008345; C:GO:0005886; C:GO:0043195; F:GO:0017153; C:GO:0016021; C:GO:0031594; P:GO:0015813; P:GO:0014853; P:GO:0015810; F:GO:0015501	P:transmembrane transport; P:determination of adult lifespan; F:L-aspartate transmembrane transporter activity; P:chemical synaptic transmission; P:larval locomotory behavior; C:plasma membrane; C:terminal bouton; F:sodium:dicarboxylate symporter activity; C:integral component of membrane; C:neuromuscular junction; P:L-glutamate transport; P:regulation of excitatory postsynaptic membrane potentia…			IPR001991 (PRINTS); IPR001991 (PFAM); IPR001991 (G3DSA:1.10.3860.GENE3D); PTHR11958 (PANTHER); PTHR11958:SF77 (PANTHER); IPR001991 (SUPERFAMILY)	C:GO:0016021; F:GO:0015293	C:integral component of membrane; F:symporter activity	EAA4_MOUSE Excitatory amino acid transporter 4 OS=Mus musculus GN=Slc1a6 PE=1 SV=1	20	8.87e-115	62.95	Glutamate-aspartate symporter signature, Sodium:dicarboxylate symporter family signature 2.	Transmembrane
GMOY006058-RA	Hypothetical protein	-1.18495	0.0141855	444	374.7	sodium leak channel non-selective isoform X3	20	0	90.7	14	P:GO:0035176; F:GO:0005261; F:GO:0005244; P:GO:0008344; P:GO:0022008; C:GO:0043025; P:GO:0042752; C:GO:0043679; P:GO:0045475; P:GO:0098655; C:GO:0016021; P:GO:0034765; P:GO:0072347; P:GO:0050975	P:social behavior; F:cation channel activity; F:voltage-gated ion channel activity; P:adult locomotory behavior; P:neurogenesis; C:neuronal cell body; P:regulation of circadian rhythm; C:axon terminus; P:locomotor rhythm; P:cation transmembrane transport; C:integral component of membrane; P:regulation of ion transmembrane transport; P:response to anesthetic; P:sensory perception of touch			G3DSA:1.10.287.70 (GENE3D); G3DSA:1.10.238.10 (GENE3D); IPR005821 (PFAM); mobidb-lite (MOBIDB_LITE); PTHR10037 (PANTHER); IPR028823 (PTHR10037:PANTHER); SSF81324 (SUPERFAMILY); SSF81324 (SUPERFAMILY); SSF81324 (SUPERFAMILY); SSF81324 (SUPERFAMILY)	F:GO:0005216; P:GO:0006811; P:GO:0055085; C:GO:0016020; F:GO:0005261	F:ion channel activity; P:ion transport; P:transmembrane transport; C:membrane; F:cation channel activity	NALCN_MOUSE Sodium leak channel non-selective OS=Mus musculus GN=Nalcn PE=1 SV=2	20	0	48.55	Ion transport protein	Transmembrane
GMOY003171-RA	Hypothetical protein	-1.18013	0.0123671	2772.55	2349.35	integral membrane GPR155	20	0	82.2	4	P:GO:0055085; C:GO:0016021; C:GO:0005622; P:GO:0035556	P:transmembrane transport; C:integral component of membrane; C:intracellular; P:intracellular signal transduction			IPR000591 (SMART); IPR011991 (G3DSA:1.10.10.GENE3D); IPR000591 (PFAM); IPR004776 (PFAM); mobidb-lite (MOBIDB_LITE); PTHR22829 (PANTHER); PTHR22829:SF22 (PANTHER); IPR000591 (PROSITE_PROFILES); cd04443 (CDD); IPR011991 (SUPERFAMILY)	P:GO:0055085; C:GO:0016021; P:GO:0035556	P:transmembrane transport; C:integral component of membrane; P:intracellular signal transduction	GP155_HUMAN Integral membrane GPR155 OS=Homo sapiens GN=GPR155 PE=2 SV=2	19	3.83e-110	68.68	Domain found in Dishevelled, Egl-10, and Pleckstrin (DEP), Membrane transport protein, DEP domain profile, Domain found in Dishevelled, Egl-10, and Pleckstrin	Transmembrane
GMOY003760-RA	Hypothetical protein	-1.17895	2.44957e-06	1155.25	979.9	band 7 AGAP004871-like	20	3.63759e-149	95.3	2	C:GO:0016021; P:GO:0006909	C:integral component of membrane; P:phagocytosis			G3DSA:2.40.30.10 (GENE3D); IPR008333 (PFAM); G3DSA:3.40.50.80 (GENE3D); PTHR19370:SF167 (PANTHER); PTHR19370 (PANTHER); IPR017927 (PROSITE_PROFILES); SSF52343 (SUPERFAMILY); IPR017938 (SUPERFAMILY)	F:GO:0016491; P:GO:0055114	F:oxidoreductase activity; P:oxidation-reduction process	BND7A_ANOGA Band 7 AGAP004871 OS=Anopheles gambiae GN=AGAP004871 PE=3 SV=3	20	6.42e-101	78.5	Stomatin signature, SPFH domain / Band 7 family, prohibitin homologues	Transmembrane
GMOY006431-RA	Hypothetical protein	-1.17816	0.000536152	987.3	838	otopetrin-2 isoform X1	20	0	76.55	1	C:GO:0016021	C:integral component of membrane			IPR004878 (PFAM); mobidb-lite (MOBIDB_LITE); mobidb-lite (MOBIDB_LITE); PTHR21522:SF53 (PANTHER); IPR004878 (PANTHER)	no GO terms	no GO terms	OTOP2_MOUSE Otopetrin-2 OS=Mus musculus GN=Otop2 PE=2 SV=1	8	1.01e-13	38.13	Otopetrin	Transmembrane
GMOY008184-RA	Hypothetical protein	-1.15349	0.000721244	920.95	798.4	isoform A	20	0	79.2	1	C:GO:0016021	C:integral component of membrane			IPR004031 (PFAM); PTHR10671:SF61 (PANTHER); PTHR10671 (PANTHER)	C:GO:0016021	C:integral component of membrane	---NA---				PMP-22/EMP/MP20/Claudin tight junction	Transmembrane
GMOY008274-RA	Hypothetical protein	-1.15261	0.000726194	3984.4	3456.85	integrin beta-PS isoform X2	20	0	84.6	45	P:GO:0007391; P:GO:0008360; P:GO:0035001; C:GO:0016328; P:GO:0007494; P:GO:0008340; F:GO:0050839; P:GO:0007157; P:GO:0007377; P:GO:0007015; P:GO:0007411; P:GO:0051492; P:GO:0007298; P:GO:0007431; P:GO:0007475; P:GO:0035160; P:GO:0021551; C:GO:0008305; C:GO:0030425; C:GO:0009925; P:GO:0007229; P:GO:0007427; C:GO:0005925; F:GO:0046982; C:GO:0005927; P:GO:0007508; P:GO:0007608; P:GO:0034446; P:GO:00…	P:dorsal closure; P:regulation of cell shape; P:dorsal trunk growth, open tracheal system; C:lateral plasma membrane; P:midgut development; P:determination of adult lifespan; F:cell adhesion molecule binding; P:heterophilic cell-cell adhesion via plasma membrane cell adhesion molecules; P:germ-band extension; P:actin filament organization; P:axon guidance; P:regulation of stress fiber assembly; P…			IPR015812 (PRINTS); IPR002369 (SMART); IPR012896 (SMART); IPR014836 (SMART); IPR013111 (PFAM); G3DSA:2.60.40.1510 (GENE3D); IPR014836 (PFAM); G3DSA:2.10.25.10 (GENE3D); G3DSA:2.60.40.1510 (GENE3D); G3DSA:1.20.5.100 (GENE3D); IPR012896 (PFAM); IPR002035 (G3DSA:3.40.50.GENE3D); IPR014836 (G3DSA:1.20.5.GENE3D); G3DSA:2.10.25.10 (GENE3D); IPR002369 (PFAM); IPR015812 (PANTHER); PTHR10082:SF57 (PANTHER…	no GO terms	no GO terms	ITBX_DROME Integrin beta-PS OS=Drosophila melanogaster GN=mys PE=1 SV=3	20	0	60.4	Integrin beta subunit signature, Integrins beta chain cysteine-rich domain signature, Integrin beta subunits (N-terminal portion of extracellular region).	Transmembrane
GMOY009219-RA	Hypothetical protein	-1.14708	0.00182313	1323.85	1154.1	tectonin beta-propeller repeat-containing	20	0	79.65	2	C:GO:0016021; F:GO:0030246	C:integral component of membrane; F:carbohydrate binding			IPR001079 (SMART); IPR006614 (SMART); IPR001680 (SMART); IPR001079 (SMART); IPR006614 (SMART); IPR006624 (SMART); IPR018787 (PFAM); IPR015943 (G3DSA:2.130.10.GENE3D); IPR001079 (PFAM); G3DSA:2.120.10.10 (GENE3D); IPR006624 (PFAM); IPR002836 (PFAM); G3DSA:2.130.10.120 (GENE3D); IPR002836 (G3DSA:1.10.8.GENE3D); IPR015943 (G3DSA:2.130.10.GENE3D); IPR010482 (PFAM); IPR015943 (G3DSA:2.130.10.GENE3D); …	F:GO:0003677; F:GO:0005515; C:GO:0016021; F:GO:0030246	F:DNA binding; F:protein binding; C:integral component of membrane; F:carbohydrate binding	TECPR_DROME Tectonin beta-propeller repeat-containing OS=Drosophila melanogaster GN=Pex23 PE=2 SV=2	20	0	57.2	Galactoside-binding lectin, WD domain, G-beta repeat, Double-stranded DNA-binding domain, Integral peroxisomal membrane peroxin, Propeller, Uncharacterised conserved protein (DUF2371), Trp-Asp (WD) repeats signature, WD40 repeats, Galectin, Dysferlin domain, N-terminal region, Beta propeller repeats in Physarum polycephalum tectonins, Limulus lectin L-6 and animal hypothetical proteins.	Transmembrane
GMOY008077-RA	Hypothetical protein	-1.13506	0.046843	684.1	602.7	transmembrane 194A isoform X1	20	1.68069e-164	66.95	1	C:GO:0016020	C:membrane			G3DSA:1.20.1250.20 (GENE3D); IPR019358 (PFAM); mobidb-lite (MOBIDB_LITE); mobidb-lite (MOBIDB_LITE); PTHR13598:SF4 (PANTHER); PTHR13598 (PANTHER); IPR020846 (CDD)	no GO terms	no GO terms	NEMP1_MOUSE Nuclear envelope integral membrane 1 OS=Mus musculus GN=Nemp1 PE=1 SV=2	11	1.03e-50	57.45	Uncharacterized conserved protein (DUF2215)	Transmembrane
GMOY010594-RB	Hypothetical protein	-1.1316	0.00182623	1073.1	948.3	membrane-bound transcription factor site-2 protease	20	0	71.7	4	C:GO:0016020; F:GO:0008233; P:GO:0035103; P:GO:0034976	C:membrane; F:peptidase activity; P:sterol regulatory element binding protein cleavage; P:response to endoplasmic reticulum stress			IPR001193 (PANTHER)	C:GO:0016020; P:GO:0006508; F:GO:0004222	C:membrane; P:proteolysis; F:metalloendopeptidase activity	MBTP2_MOUSE Membrane-bound transcription factor site-2 protease OS=Mus musculus GN=Mbtps2 PE=2 SV=1	6	2.82e-49	46.83	Sterol regulatory element binding protein site 2 protease (M50) signature	Transmembrane
GMOY003075-RA	SNARE protein sED5/syntaxin 5	-1.12116	0.00616842	1039.6	927.25	syntaxin-5	20	0	78.65	24	P:GO:0008283; P:GO:0035167; P:GO:0061025; F:GO:0042803; P:GO:0000902; P:GO:0007030; P:GO:0007283; F:GO:0005484; P:GO:0060305; P:GO:0045930; C:GO:0000139; C:GO:0005783; F:GO:0000149; P:GO:0007112; P:GO:0006886; P:GO:0009306; C:GO:0005886; P:GO:0016081; C:GO:0005801; P:GO:0006878; P:GO:0000281; C:GO:0016021; P:GO:0006909; C:GO:0031201	P:cell proliferation; P:larval lymph gland hemopoiesis; P:membrane fusion; F:protein homodimerization activity; P:cell morphogenesis; P:Golgi organization; P:spermatogenesis; F:SNAP receptor activity; P:regulation of cell diameter; P:negative regulation of mitotic cell cycle; C:Golgi membrane; C:endoplasmic reticulum; F:SNARE binding; P:male meiosis cytokinesis; P:intracellular protein transport;…			IPR000727 (SMART); G3DSA:1.20.58.70 (GENE3D); IPR000727 (PFAM); PTHR19957 (PANTHER); PTHR19957:SF182 (PANTHER); IPR000727 (PROSITE_PROFILES); cd15844 (CDD); IPR010989 (SUPERFAMILY)	F:GO:0005515; P:GO:0016192; C:GO:0016020	F:protein binding; P:vesicle-mediated transport; C:membrane	STX5_DROME Syntaxin-5 OS=Drosophila melanogaster GN=Syx5 PE=2 SV=2	10	0	62.4	Syntaxin, SNARE domain, Syntaxin / epimorphin family signature, t-SNARE coiled-coil homology domain profile, Helical region found in SNAREs.	Transmembrane
GMOY009602-RA	Hypothetical protein	-1.491	1.14469e-22	1006.05	674.75	peroxidasin	20	0	78.4	8	F:GO:0004601; P:GO:0006979; P:GO:0006909; P:GO:0030198; P:GO:0098869; P:GO:0055114; C:GO:0005578; F:GO:0020037	F:peroxidase activity; P:response to oxidative stress; P:phagocytosis; P:extracellular matrix organization; P:cellular oxidant detoxification; P:oxidation-reduction process; C:proteinaceous extracellular matrix; F:heme binding	EC:1.11.1.7	Peroxidase	IPR019791 (PRINTS); IPR003599 (SMART); IPR001007 (SMART); IPR003598 (SMART); IPR003591 (SMART); IPR013783 (G3DSA:2.60.40.GENE3D); IPR019791 (G3DSA:1.10.640.GENE3D); PF13927 (PFAM); G3DSA:2.10.70.10 (GENE3D); IPR013783 (G3DSA:2.60.40.GENE3D); IPR013098 (PFAM); IPR001007 (PFAM); IPR019791 (PFAM); IPR001611 (PFAM); IPR032675 (G3DSA:3.80.10.GENE3D); IPR013783 (G3DSA:2.60.40.GENE3D); mobidb-lite (MOBI…	F:GO:0004601; P:GO:0006979; F:GO:0005515; P:GO:0055114; F:GO:0020037	F:peroxidase activity; P:response to oxidative stress; F:protein binding; P:oxidation-reduction process; F:heme binding	PXDN_DROME Peroxidasin OS=Drosophila melanogaster GN=Pxn PE=1 SV=1	20	0	56.8	Animal haem peroxidase signature, Immunoglobulin I-set domain, Leucine rich repeat, von Willebrand factor (vWF) type C domain, Leucine-rich repeats, typical (most populated) subfamily, Immunoglobulin C-2 Type.	Unknown function
GMOY009171-RA	Hypothetical protein	-1.48995	3.66372e-06	437.15	293.4		20	0	84.1	5	F:GO:0005506; F:GO:0016705; P:GO:0055114; F:GO:0004497; F:GO:0020037	F:iron ion binding; F:oxidoreductase activity, acting on paired donors, with incorporation or reduction of molecular oxygen; P:oxidation-reduction process; F:monooxygenase activity; F:heme binding			G3DSA:1.10.630.10 (GENE3D); IPR001128 (PFAM); PTHR24305 (PANTHER); PTHR24305:SF125 (PANTHER); IPR001128 (SUPERFAMILY)	F:GO:0016705; F:GO:0005506; P:GO:0055114; F:GO:0020037	F:oxidoreductase activity, acting on paired donors, with incorporation or reduction of molecular oxygen; F:iron ion binding; P:oxidation-reduction process; F:heme binding	C49A1_DROME Probable cytochrome P450 49a1 OS=Drosophila melanogaster GN=Cyp49a1 PE=2 SV=3	20	0	51.75	Cytochrome P450	Unknown function
GMOY009438-RA	Hypothetical protein	-1.4869	0.0255839	561.75	377.8	modular serine protease	20	6.11742e-137	51.6	3	C:GO:0016021; P:GO:0006810; F:GO:0005215	C:integral component of membrane; P:transport; F:transporter activity			IPR002172 (PRINTS); IPR002172 (SMART); IPR001254 (SMART); G3DSA:2.10.70.10 (GENE3D); G3DSA:4.10.400.10 (GENE3D); G3DSA:2.40.10.10 (GENE3D); G3DSA:4.10.400.10 (GENE3D); IPR000436 (PFAM); IPR002172 (PFAM); G3DSA:4.10.1220.10 (GENE3D); G3DSA:4.10.400.10 (GENE3D); IPR001254 (PFAM); G3DSA:2.40.10.10 (GENE3D); G3DSA:4.10.400.10 (GENE3D); G3DSA:2.40.10.10 (GENE3D); PTHR24256:SF343 (PANTHER); PTHR24256 (…	F:GO:0005515; P:GO:0006508; F:GO:0004252	F:protein binding; P:proteolysis; F:serine-type endopeptidase activity	SORL_CHICK Sortilin-related receptor (Fragment) OS=Gallus gallus GN=SORL1 PE=2 SV=1	20	6.53e-23	49.3	Low density lipoprotein (LDL) receptor signature, Sushi domain (SCR repeat), Low-density lipoprotein receptor domain class A, Trypsin, Serine proteases, trypsin family, histidine active site, LDL-receptor class A (LDLRA) domain signature, Domain abundant	Unknown function
GMOY008710-RA	Hypothetical protein	-1.48654	0.0043938	372.75	250.75	serine protease snake-like	20	1.39051e-117	59.4	6	P:GO:0050829; P:GO:0045087; F:GO:0008233; P:GO:0045752; P:GO:0050832; P:GO:0050830	P:defense response to Gram-negative bacterium; P:innate immune response; F:peptidase activity; P:positive regulation of Toll signaling pathway; P:defense response to fungus; P:defense response to Gram-positive bacterium			IPR001314 (PRINTS); IPR001254 (SMART); G3DSA:2.40.10.10 (GENE3D); IPR001254 (PFAM); G3DSA:2.40.10.10 (GENE3D); G3DSA:2.40.10.10 (GENE3D); PTHR24260:SF96 (PANTHER); PTHR24260 (PANTHER); IPR001254 (PROSITE_PROFILES); IPR001254 (CDD); IPR009003 (SUPERFAMILY)	P:GO:0006508; F:GO:0004252	P:proteolysis; F:serine-type endopeptidase activity	SNAK_DROME Serine protease snake OS=Drosophila melanogaster GN=snk PE=1 SV=2	20	2.89e-49	51.7	Chymotrypsin serine protease family (S1) signature, Serine proteases, trypsin family, histidine active site, Regulatory CLIP domain of proteinases, Trypsin-like serine protease.	Unknown function
GMOY008441-RA	Hypothetical protein	-1.47619	4.78176e-06	235.6	159.6	chorion peroxidase	20	0	95.4	5	F:GO:0004601; P:GO:0006979; P:GO:0098869; P:GO:0055114; F:GO:0020037	F:peroxidase activity; P:response to oxidative stress; P:cellular oxidant detoxification; P:oxidation-reduction process; F:heme binding	EC:1.11.1.7	Peroxidase	IPR019791 (PRINTS); IPR019791 (PFAM); IPR019791 (G3DSA:1.10.640.GENE3D); PTHR11475:SF79 (PANTHER); PTHR11475 (PANTHER); IPR019791 (PROSITE_PROFILES); cd09823 (CDD); IPR010255 (SUPERFAMILY)	F:GO:0004601; P:GO:0006979; P:GO:0055114; F:GO:0020037	F:peroxidase activity; P:response to oxidative stress; P:oxidation-reduction process; F:heme binding	PERC_DROME Chorion peroxidase OS=Drosophila melanogaster GN=Pxt PE=2 SV=3	20	1.28e-111	49.7	Animal haem peroxidase	Unknown function
GMOY007124-RA	Hypothetical protein	-1.4682	6.01229e-08	18159.2	12368.4	lava lamp	20	0	56.3	9	F:GO:0003779; P:GO:0051683; C:GO:0005938; P:GO:0048812; C:GO:0000137; P:GO:0007349; C:GO:0005875; P:GO:0050775; F:GO:0008017	F:actin binding; P:establishment of Golgi localization; C:cell cortex; P:neuron projection morphogenesis; C:Golgi cis cisterna; P:cellularization; C:microtubule associated complex; P:positive regulation of dendrite morphogenesis; F:microtubule binding			G3DSA:1.20.5.170 (GENE3D); G3DSA:1.20.120.330 (GENE3D); G3DSA:1.20.5.50 (GENE3D); G3DSA:1.20.1170.10 (GENE3D); G3DSA:1.10.287.620 (GENE3D); G3DSA:1.20.5.340 (GENE3D); G3DSA:1.20.5.10 (GENE3D); mobidb-lite (MOBIDB_LITE); mobidb-lite (MOBIDB_LITE); mobidb-lite (MOBIDB_LITE); mobidb-lite (MOBIDB_LITE); PTHR43696 (PANTHER)	no GO terms	no GO terms	LVA_DROME lava lamp OS=Drosophila melanogaster GN=lva PE=1 SV=2	1	1.35e-86	57	Unknown function	Unknown function
GMOY004088-RC	Hypothetical protein	-1.46589	2.22856e-06	256.75	175.15	pre-mRNA 3 end processing WDR33	20	0	83.85	3	P:GO:0007165; C:GO:0016021; P:GO:0048812	P:signal transduction; C:integral component of membrane; P:neuron projection morphogenesis			mobidb-lite (MOBIDB_LITE); mobidb-lite (MOBIDB_LITE); mobidb-lite (MOBIDB_LITE); mobidb-lite (MOBIDB_LITE); PTHR12484 (PANTHER); PTHR12484:SF7 (PANTHER)	no GO terms	no GO terms	WDR33_HUMAN pre-mRNA 3 end processing WDR33 OS=Homo sapiens GN=WDR33 PE=1 SV=2	20	4.93e-82	54.55	Unknown function	Unknown function
GMOY001787-RA	Hypothetical protein	-1.46233	0.000644909	177.6	121.45	KNRL_DROME ame: Full=Knirps-related ame: Full=Nuclear receptor subfamily 0 group A member 2	16	7.3231e-66	53.75	4	P:GO:0006355; F:GO:0005488; P:GO:0009987; P:GO:0007424	P:regulation of transcription, DNA-templated; F:binding; P:cellular process; P:open tracheal system development			mobidb-lite (MOBIDB_LITE); mobidb-lite (MOBIDB_LITE); mobidb-lite (MOBIDB_LITE); mobidb-lite (MOBIDB_LITE); mobidb-lite (MOBIDB_LITE)	no GO terms	no GO terms	KNRL_DROME Knirps-related OS=Drosophila melanogaster GN=knrl PE=2 SV=1	1	8.94e-43	52		Unknown function
GMOY003782-RA	Hypothetical protein	-1.46169	1.2969e-16	654.4	447.7	partner of numb	20	4.95412e-68	52.95	2	P:GO:0048731; C:GO:0005938	P:system development; C:cell cortex			mobidb-lite (MOBIDB_LITE); mobidb-lite (MOBIDB_LITE)	no GO terms	no GO terms	---NA---				Unknown function	Unknown function
GMOY004961-RA	Hypothetical protein	-1.45182	1.8734e-05	564.25	388.65	gag-pol poly precursor	20	2.03152e-42	52.7						IPR031600 (PFAM); PTHR34394 (PANTHER)	no GO terms	no GO terms	---NA---					Unknown function
GMOY007410-RA	Hypothetical protein	-1.44888	0.0163428	3003.75	2073.15	epidermal retinol dehydrogenase 2	20	8.72959e-151	76.9	4	F:GO:0016491; C:GO:0016020; P:GO:0055114; P:GO:0050965	F:oxidoreductase activity; C:membrane; P:oxidation-reduction process; P:detection of temperature stimulus involved in sensory perception of pain			IPR002347 (PRINTS); IPR002347 (PRINTS); IPR002347 (PFAM); G3DSA:3.40.50.720 (GENE3D); PTHR24322 (PANTHER); PTHR24322:SF660 (PANTHER); IPR016040 (SUPERFAMILY)	no GO terms	no GO terms	RDHE2_HUMAN Epidermal retinol dehydrogenase 2 OS=Homo sapiens GN=SDR16C5 PE=2 SV=2	20	1.36e-54	52.55	Glucose/ribitol dehydrogenase family signature; Short-chain dehydrogenase/reductase (SDR) superfamily signature	Unknown function
GMOY000177-RA	Hypothetical protein	-1.44862	0.0145189	117.7	81.25	ubiquitin carboxyl-terminal hydrolase nonstop	20	0	88.8	12	F:GO:0004843; F:GO:0008270; F:GO:0005515; C:GO:0071819; P:GO:0006355; P:GO:0007411; P:GO:0021782; C:GO:0000124; P:GO:0007412; P:GO:0006511; P:GO:0008347; P:GO:0016578	F:thiol-dependent ubiquitin-specific protease activity; F:zinc ion binding; F:protein binding; C:DUBm complex; P:regulation of transcription, DNA-templated; P:axon guidance; P:glial cell development; C:SAGA complex; P:axon target recognition; P:ubiquitin-dependent protein catabolic process; P:glial cell migration; P:histone deubiquitination	EC:3.4.19.12	Ubiquitinyl hydrolase 1	IPR001607 (PFAM); IPR013083 (G3DSA:3.30.40.GENE3D); IPR001394 (PFAM); mobidb-lite (MOBIDB_LITE); mobidb-lite (MOBIDB_LITE); PTHR24006:SF557 (PANTHER); PTHR24006 (PANTHER); IPR001607 (PROSITE_PROFILES); IPR028889 (PROSITE_PROFILES); cd02660 (CDD); SSF54001 (SUPERFAMILY); SSF57850 (SUPERFAMILY)	P:GO:0016579; F:GO:0008270; F:GO:0036459	P:protein deubiquitination; F:zinc ion binding; F:thiol-dependent ubiquitinyl hydrolase activity	NOT_DROME Ubiquitin carboxyl-terminal hydrolase nonstop OS=Drosophila melanogaster GN=not PE=1 SV=3	20	0	57.3	Ubiquitin carboxyl-terminal hydrolase, Zn-finger in ubiquitin-hydrolases and other protein, Ubiquitin specific protease (USP) domain signature 1 and 2, Ubiquitin specific protease (USP) domain profile, Zinc finger UBP-type profile.	Unknown function
GMOY009310-RA	Hypothetical protein	-1.44626	0.0165656	674.1	466.1	isoform B	20	0	58.55	3	C:GO:0005912; P:GO:0048749; C:GO:0016324	C:adherens junction; P:compound eye development; C:apical plasma membrane			IPR001478 (SMART); G3DSA:2.30.42.10 (GENE3D); G3DSA:2.30.42.10 (GENE3D); IPR001478 (PFAM); mobidb-lite (MOBIDB_LITE); mobidb-lite (MOBIDB_LITE); mobidb-lite (MOBIDB_LITE); mobidb-lite (MOBIDB_LITE); PTHR19964 (PANTHER); IPR029906 (PTHR19964:PANTHER); IPR001478 (PROSITE_PROFILES); cd00992 (CDD); cd00992 (CDD); IPR001478 (SUPERFAMILY); IPR001478 (SUPERFAMILY)	F:GO:0005515; P:GO:0070830	F:protein binding; P:bicellular tight junction assembly	PDZD2_HUMAN PDZ domain-containing 2 OS=Homo sapiens GN=PDZD2 PE=1 SV=4	20	2.07e-17	62.05	PDZ domain (Also known as DHR or GLGF), Domain present in PSD-95, Dlg, and ZO-1/2.	Unknown function
GMOY006023-RA	Hypothetical protein	-1.44125	0.040568	475.9	330.2	ring canal kelch	20	0	87.05	13	C:GO:0035183; P:GO:0007297; P:GO:0007301; P:GO:0007349; P:GO:0030723; F:GO:0004842; C:GO:0005856; F:GO:0003779; C:GO:0005737; P:GO:0030717; C:GO:0031463; P:GO:0030036; P:GO:0016567	C:female germline ring canal inner rim; P:ovarian follicle cell migration; P:female germline ring canal formation; P:cellularization; P:ovarian fusome organization; F:ubiquitin-protein transferase activity; C:cytoskeleton; F:actin binding; C:cytoplasm; P:karyosome formation; C:Cul3-RING ubiquitin ligase complex; P:actin cytoskeleton organization; P:protein ubiquitination			IPR006652 (SMART); IPR011705 (SMART); IPR000210 (SMART); IPR015915 (G3DSA:2.120.10.GENE3D); G3DSA:3.30.710.10 (GENE3D); IPR015915 (G3DSA:2.120.10.GENE3D); IPR000210 (PFAM); IPR006652 (PFAM); IPR011705 (PFAM); mobidb-lite (MOBIDB_LITE); mobidb-lite (MOBIDB_LITE); mobidb-lite (MOBIDB_LITE); mobidb-lite (MOBIDB_LITE); mobidb-lite (MOBIDB_LITE); mobidb-lite (MOBIDB_LITE); PTHR24412 (PANTHER); PTHR244…	F:GO:0005515	F:protein binding	KELC_DROME Ring canal kelch OS=Drosophila melanogaster GN=kel PE=1 SV=4	20	0	70.6	BTB/POZ domain, Kelch motif, Broad-Complex, Tramtrack and Bric a brac, BTB domain profile.	Unknown function
GMOY010735-RA	Hypothetical protein	-1.4398	3.91061e-15	642.15	446	isoform A	20	9.26202e-167	54.45	4	F:GO:0003779; P:GO:0000281; C:GO:0015629; C:GO:0005654	F:actin binding; P:mitotic cytokinesis; C:actin cytoskeleton; C:nucleoplasm			IPR001849 (SMART); IPR001849 (PFAM); IPR011993 (G3DSA:2.30.29.GENE3D); mobidb-lite (MOBIDB_LITE); PTHR21538 (PANTHER); IPR001849 (PROSITE_PROFILES); IPR011993 (SUPERFAMILY)	no GO terms	no GO terms	ANGEL_DROME angel OS=Drosophila melanogaster GN=angel PE=1 SV=2	20	1.05e-76	50.25	Unknown function	Unknown function
GMOY006787-RA	Hypothetical protein	-1.43161	0.000365501	222.4	155.35	PREDICTED: uncharacterized protein LOC101897248	20	0	48.8						IPR031934 (PFAM); mobidb-lite (MOBIDB_LITE); mobidb-lite (MOBIDB_LITE)	no GO terms	no GO terms	---NA---				Unknown function	Unknown function
GMOY009222-RA	Hypothetical protein	-1.41036	4.78488e-06	292.65	207.5	peptidylglycine alpha-amidating monooxygenase COOH-terminal interactor -1	20	4.09078e-84	61.7	3	P:GO:0007165; P:GO:0055114; F:GO:0004497	P:signal transduction; P:oxidation-reduction process; F:monooxygenase activity			G3DSA:1.10.110.10 (GENE3D); G3DSA:3.10.20.90 (GENE3D); mobidb-lite (MOBIDB_LITE); mobidb-lite (MOBIDB_LITE); mobidb-lite (MOBIDB_LITE); mobidb-lite (MOBIDB_LITE); IPR033593 (PANTHER); PTHR15286:SF17 (PANTHER); IPR029071 (SUPERFAMILY)	no GO terms	no GO terms	---NA---				Unknown function	Unknown function
GMOY001003-RA	Hypothetical protein	-1.40949	0.0097959	1046.9	742.75	mediator of RNA polymerase II transcription subunit 1 isoform X1	20	0	75.3	4	C:GO:0016592; F:GO:0001104; P:GO:0006367; P:GO:0006357	C:mediator complex; F:RNA polymerase II transcription cofactor activity; P:transcription initiation from RNA polymerase II promoter; P:regulation of transcription from RNA polymerase II promoter			IPR019680 (PFAM); mobidb-lite (MOBIDB_LITE); mobidb-lite (MOBIDB_LITE); mobidb-lite (MOBIDB_LITE); mobidb-lite (MOBIDB_LITE); PTHR12881 (PANTHER); PTHR12881:SF12 (PANTHER)	C:GO:0016592; F:GO:0001104; P:GO:0006357	C:mediator complex; F:RNA polymerase II transcription cofactor activity; P:regulation of transcription from RNA polymerase II promoter	MED1_DROME Mediator of RNA polymerase II transcription subunit 1 OS=Drosophila melanogaster GN=MED1 PE=1 SV=2	7	9.1e-178	55.57	Mediator of RNA polymerase II transcription subunit 1	Unknown function
GMOY000809-RA	Hypothetical protein	-1.40384	3.77019e-15	927.8	660.9	glucose dehydrogenase [ quinone]-like	20	0	65.15	3	F:GO:0016491; P:GO:0007498; P:GO:0044710	F:oxidoreductase activity; P:mesoderm development; P:single-organism metabolic process			IPR023753 (G3DSA:3.50.50.GENE3D); IPR000172 (PFAM); PTHR11552:SF154 (PANTHER); PTHR11552 (PANTHER); IPR023753 (SUPERFAMILY)	F:GO:0016614; F:GO:0016491; F:GO:0050660; P:GO:0055114	F:oxidoreductase activity, acting on CH-OH group of donors; F:oxidoreductase activity; F:flavin adenine dinucleotide binding; P:oxidation-reduction process	DHGL_DROME Glucose dehydrogenase	20	1.88e-56	50.5	Unknown function	Unknown function
GMOY008815-RA	Hypothetical protein	-1.40037	0.000743923	1644.95	1174.65	short-chain dehydrogenase reductase family 16C member 6	20	7.43896e-140	86.8	3	F:GO:0016491; C:GO:0016021; P:GO:0055114	F:oxidoreductase activity; C:integral component of membrane; P:oxidation-reduction process			IPR002347 (PRINTS); IPR002347 (PRINTS); IPR002347 (PFAM); G3DSA:3.40.50.720 (GENE3D); G3DSA:3.40.50.720 (GENE3D); PTHR24322 (PANTHER); PTHR24322:SF727 (PANTHER); IPR016040 (SUPERFAMILY)	no GO terms	no GO terms	RDHE2_HUMAN Epidermal retinol dehydrogenase 2 OS=Homo sapiens GN=SDR16C5 PE=2 SV=2	20	1.06e-56	58.6	Short-chain dehydrogenase/reductase (SDR) superfamily signature, Glucose/ribitol dehydrogenase family signature, short chain dehydrogenase.	Unknown function
GMOY007793-RA	Hypothetical protein	-1.39307	0.000396756	1258.5	903.4	isoform B	20	1.1111e-165	52.85	1	P:GO:0044699	P:single-organism process			G3DSA:1.10.110.10 (GENE3D); mobidb-lite (MOBIDB_LITE); mobidb-lite (MOBIDB_LITE); mobidb-lite (MOBIDB_LITE); mobidb-lite (MOBIDB_LITE); mobidb-lite (MOBIDB_LITE); mobidb-lite (MOBIDB_LITE); mobidb-lite (MOBIDB_LITE); mobidb-lite (MOBIDB_LITE); mobidb-lite (MOBIDB_LITE)	no GO terms	no GO terms	---NA---				Unknown function	Unknown function
GMOY002075-RA	Hypothetical protein	-1.38789	5.98453e-06	6972.75	5024	isoform B	20	0	84.4						IPR020472 (PRINTS); IPR001680 (SMART); IPR001680 (PFAM); IPR015943 (G3DSA:2.130.10.GENE3D); mobidb-lite (MOBIDB_LITE); mobidb-lite (MOBIDB_LITE); mobidb-lite (MOBIDB_LITE); mobidb-lite (MOBIDB_LITE); mobidb-lite (MOBIDB_LITE); mobidb-lite (MOBIDB_LITE); PTHR14221 (PANTHER); PTHR14221:SF17 (PANTHER); IPR001680 (PROSITE_PROFILES); IPR017986 (PROSITE_PROFILES); IPR017986 (PROSITE_PROFILES); IPR00168…	F:GO:0005515	F:protein binding	WDR44_BOVIN WD repeat-containing 44 OS=Bos taurus GN=WDR44 PE=1 SV=1	20	0	53.05	G protein beta WD-40 repeat signature; Trp-Asp (WD) repeats profile; WD domain, G-beta repeat	Unknown function
GMOY007085-RA	actin 5C	-1.38156	2.54274e-16	12029.5	8707.15	actin-5C	20	0	99.4	17	P:GO:0007291; P:GO:0007010; P:GO:0016319; C:GO:0035060; F:GO:0005200; C:GO:0005884; P:GO:0002121; C:GO:0005875; C:GO:0005811; F:GO:0005524; P:GO:0032507; P:GO:0006338; C:GO:0005737; P:GO:0000281; P:GO:0006909; C:GO:0031011; P:GO:0035148	P:sperm individualization; P:cytoskeleton organization; P:mushroom body development; C:brahma complex; F:structural constituent of cytoskeleton; C:actin filament; P:inter-male aggressive behavior; C:microtubule associated complex; C:lipid particle; F:ATP binding; P:maintenance of protein location in cell; P:chromatin remodeling; C:cytoplasm; P:mitotic cytokinesis; P:phagocytosis; C:Ino80 complex;…			IPR004000 (PRINTS); IPR004000 (SMART); G3DSA:3.90.640.10 (GENE3D); G3DSA:3.30.420.40 (GENE3D); G3DSA:3.30.420.40 (GENE3D); IPR004000 (PFAM); G3DSA:3.30.420.40 (GENE3D); PTHR11937:SF347 (PANTHER); IPR004000 (PANTHER); cd00012 (CDD); SSF53067 (SUPERFAMILY); SSF53067 (SUPERFAMILY)	no GO terms	no GO terms	ACT5C_ANOGA Actin-5C OS=Anopheles gambiae GN=Act5C PE=2 SV=1	20	0	99.5	Actins and actin-related proteins signature.	Unknown function
GMOY005915-RA	Hypothetical protein	-1.38059	5.23961e-06	2456.9	1779.6	laminin subunit gamma-1	20	0	86.85	8	P:GO:0033627; P:GO:0007494; C:GO:0005605; P:GO:0061031; P:GO:0034446; C:GO:0012505; P:GO:0070831; P:GO:0007435	P:cell adhesion mediated by integrin; P:midgut development; C:basal lamina; P:endodermal digestive tract morphogenesis; P:substrate adhesion-dependent cell spreading; C:endomembrane system; P:basement membrane assembly; P:salivary gland morphogenesis			PR00011 (PRINTS); IPR000742 (SMART); IPR002049 (SMART); IPR000034 (SMART); IPR008211 (SMART); G3DSA:2.10.25.10 (GENE3D); G3DSA:2.10.25.10 (GENE3D); IPR008211 (PFAM); IPR000034 (PFAM); G3DSA:2.10.25.10 (GENE3D); IPR002049 (PFAM); mobidb-lite (MOBIDB_LITE); PTHR10574 (PANTHER); IPR031082 (PTHR10574:PANTHER); IPR002049 (PROSITE_PROFILES); IPR002049 (PROSITE_PROFILES); IPR002049 (PROSITE_PROFILES); I…	C:GO:0005604; F:GO:0005515; P:GO:0048731; P:GO:0070831	C:basement membrane; F:protein binding; P:system development; P:basement membrane assembly	LAMC1_DROME Laminin subunit gamma-1 OS=Drosophila melanogaster GN= 2 PE=2 SV=2	20	0	56	Type III EGF-like signature, Laminin EGF-like (Domains III and V), Laminin-type EGF-like (LE) domain signature,	Unknown function
GMOY003724-RA	Hypothetical protein	-1.37955	0.0379569	16561.5	12005	acyl- synthetase family member mitochondrial-like	20	0	76.95	2	F:GO:0003824; P:GO:0008152	F:catalytic activity; P:metabolic process			mobidb-lite (MOBIDB_LITE); mobidb-lite (MOBIDB_LITE); mobidb-lite (MOBIDB_LITE); PTHR24200 (PANTHER); PTHR24200:SF15 (PANTHER)	no GO terms	no GO terms	ACSF2_MACFA Acyl- synthetase family member mitochondrial OS=Macaca fascicularis GN=ACSF2 PE=2 SV=1	20	3.09e-122	50.25	Unknown function	Unknown function
GMOY011393-RA	Hypothetical protein	-1.37664	0.0186953	199.75	145.1	poils au dos	20	2.88206e-47	76.9	5	P:GO:0000122; C:GO:0005634; F:GO:0003677; F:GO:0008270; P:GO:0008407	P:negative regulation of transcription from RNA polymerase II promoter; C:nucleus; F:DNA binding; F:zinc ion binding; P:chaeta morphogenesis			IPR012934 (SMART); IPR013087 (SMART); PF13894 (PFAM); G3DSA:3.30.160.60 (GENE3D); IPR012934 (PFAM); PF12874 (PFAM); G3DSA:3.30.160.60 (GENE3D); G3DSA:2.20.28.30 (GENE3D); G3DSA:3.30.160.60 (GENE3D); mobidb-lite (MOBIDB_LITE); mobidb-lite (MOBIDB_LITE); mobidb-lite (MOBIDB_LITE); mobidb-lite (MOBIDB_LITE); mobidb-lite (MOBIDB_LITE); mobidb-lite (MOBIDB_LITE); mobidb-lite (MOBIDB_LITE); mobidb-lite…	F:GO:0003676; C:GO:0005634; F:GO:0008270	F:nucleic acid binding; C:nucleus; F:zinc ion binding	KLF9_RAT Krueppel-like factor 9 OS=Rattus norvegicus GN=Klf9 PE=2 SV=1	20	1.57e-17	56.8	Zinc finger, C2H2 type	Unknown function
GMOY008510-RA	Hypothetical protein	-1.37602	4.39997e-07	968.1	703.55	signal transducer and transcription activator-like isoform X5	20	0	67.7	36	P:GO:0007350; P:GO:0008284; P:GO:0007399; P:GO:0007455; P:GO:0042078; P:GO:0007298; P:GO:0007379; P:GO:0008348; P:GO:0007259; F:GO:0001077; P:GO:0007526; P:GO:0048103; P:GO:0006959; P:GO:2000737; P:GO:0035019; P:GO:0030720; P:GO:0035172; P:GO:0046425; P:GO:0043697; P:GO:0002230; P:GO:0007442; P:GO:0035171; P:GO:0006952; P:GO:0007425; P:GO:0048749; P:GO:0007616; C:GO:0005634; F:GO:0003677; F:GO:00…	P:blastoderm segmentation; P:positive regulation of cell proliferation; P:nervous system development; P:eye-antennal disc morphogenesis; P:germ-line stem cell division; P:border follicle cell migration; P:segment specification; P:negative regulation of antimicrobial humoral response; P:JAK-STAT cascade; F:transcriptional activator activity, RNA polymerase II core promoter proximal region sequence…			IPR000980 (PFAM); IPR012345 (G3DSA:2.60.40.GENE3D); G3DSA:1.20.1050.20 (GENE3D); G3DSA:1.10.238.10 (GENE3D); IPR013800 (PFAM); IPR013801 (PFAM); IPR000980 (G3DSA:3.30.505.GENE3D); mobidb-lite (MOBIDB_LITE); IPR001217 (PANTHER); PTHR11801:SF53 (PANTHER); IPR000980 (PROSITE_PROFILES); cd09919 (CDD); IPR008967 (SUPERFAMILY); IPR015988 (SUPERFAMILY); IPR000980 (SUPERFAMILY)	F:GO:0003677; C:GO:0005634; F:GO:0003700; P:GO:0007165; P:GO:0006355; F:GO:0004871	F:DNA binding; C:nucleus; F:transcription factor activity, sequence-specific DNA binding; P:signal transduction; P:regulation of transcription, DNA-templated; F:signal transducer activity	STAT_DROME Signal transducer and transcription activator OS=Drosophila melanogaster GN=Stat92E PE=1 SV=1	20	1.67e-159	53.05	SH2 domain, STAT protein, all-alpha domain, Src homology 2 (SH2) domain profile, STAT protein, DNA binding domain.	Unknown function
GMOY000781-RA	Hypothetical protein	-1.37215	2.44957e-06	397.1	289.4	isoform B	20	0	73.9	2	F:GO:0030246; P:GO:0048085	F:carbohydrate binding; P:adult chitin-containing cuticle pigmentation			IPR001304 (SMART); IPR001304 (PFAM); PF14924 (PFAM); IPR016186 (G3DSA:3.10.100.GENE3D); mobidb-lite (MOBIDB_LITE); mobidb-lite (MOBIDB_LITE); mobidb-lite (MOBIDB_LITE); PTHR22802 (PANTHER); PTHR22802:SF308 (PANTHER); IPR001304 (PROSITE_PROFILES); cd00037 (CDD); IPR016187 (SUPERFAMILY)	no GO terms	no GO terms	LECM4_PSEPL C-type lectin lectoxin-Enh4 OS=Pseudoferania polylepis PE=2 SV=1	20	6.61e-13	51.1	Lectin C-type domain, C-type lectin (CTL) or carbohydrate-recognition domain (CRD)	Unknown function
GMOY007201-RA	Hypothetical protein	-1.36909	0.034808	14714.1	10747.4	F-BAR and double SH3 domains 2 isoform X2	20	0	77.6	6	P:GO:0097320; C:GO:0005768; P:GO:0030708; P:GO:0035317; F:GO:0005543; P:GO:1903391	P:plasma membrane tubulation; C:endosome; P:germarium-derived female germ-line cyst encapsulation; P:imaginal disc-derived wing hair organization; F:phospholipid binding; P:regulation of adherens junction organization			IPR001452 (PRINTS); IPR001452 (SMART); IPR001060 (SMART); G3DSA:1.20.120.20 (GENE3D); IPR001452 (PFAM); G3DSA:2.30.30.40 (GENE3D); IPR001060 (PFAM); mobidb-lite (MOBIDB_LITE); mobidb-lite (MOBIDB_LITE); mobidb-lite (MOBIDB_LITE); mobidb-lite (MOBIDB_LITE); mobidb-lite (MOBIDB_LITE); mobidb-lite (MOBIDB_LITE); PTHR14167 (PANTHER); PTHR14167:SF33 (PANTHER); IPR031160 (PROSITE_PROFILES); IPR001452 (…	F:GO:0005515	F:protein binding	NOSTN_HUMAN Nostrin OS=Homo sapiens GN=NOSTRIN PE=1 SV=2	20	1.09e-21	63.15	F-BAR domain profile; Fes/CIP4, and EFC/F-BAR homology domain; Src homology 3 domains;	Unknown function
GMOY003378-RA	Hypothetical protein	-1.36887	5.23577e-05	6935.8	5066.8	isoform C	20	0	85.75						IPR004327 (PFAM); IPR032675 (G3DSA:3.80.10.GENE3D); IPR004327 (PANTHER); PTHR10012:SF7 (PANTHER); IPR004327 (CDD); SSF140984 (SUPERFAMILY); SSF52047 (SUPERFAMILY)	F:GO:0019211	F:phosphatase activator activity	PTPA_MOUSE Serine threonine- phosphatase 2A activator OS=Mus musculus GN=Ppp2r4 PE=1 SV=1	20	3.96e-72	50.9	Phosphotyrosyl phosphate activator (PTPA) protein	Unknown function
GMOY011117-RA	Hypothetical protein	-1.36553	4.87972e-13	1126.7	825.1	AF227212_1Tara 1B isoform	20	1.06869e-97	72.15						IPR009263 (PFAM); IPR015943 (G3DSA:2.130.10.GENE3D); mobidb-lite (MOBIDB_LITE); mobidb-lite (MOBIDB_LITE); mobidb-lite (MOBIDB_LITE); PTHR16277 (PANTHER); PTHR16277:SF13 (PANTHER); IPR009263 (PROSITE_PROFILES)	F:GO:0005515	F:protein binding	---NA---				SERTA motif	Unknown function
GMOY005234-RA	Hypothetical protein	-1.36299	0.00352988	131487	96469.8	leucine-rich repeat-containing DDB_G0290503 isoform X1	20	0	62.15						IPR031994 (PFAM); mobidb-lite (MOBIDB_LITE); mobidb-lite (MOBIDB_LITE); mobidb-lite (MOBIDB_LITE); mobidb-lite (MOBIDB_LITE); mobidb-lite (MOBIDB_LITE); mobidb-lite (MOBIDB_LITE); mobidb-lite (MOBIDB_LITE); mobidb-lite (MOBIDB_LITE); mobidb-lite (MOBIDB_LITE); mobidb-lite (MOBIDB_LITE); PTHR13140 (PANTHER); PTHR13140:SF555 (PANTHER)	no GO terms	no GO terms	NFH_RAT Neurofilament heavy polypeptide OS=Rattus norvegicus GN=Nefh PE=1 SV=4	1	8.42e-06	43	Unknown function	Unknown function
GMOY000590-RA	Hypothetical protein	-1.35962	0.0258147	1849.15	1360.05	isoform K	20	0	84.35	1	P:GO:0048488	P:synaptic vesicle endocytosis			IPR018863 (SMART); IPR018863 (PFAM); mobidb-lite (MOBIDB_LITE); mobidb-lite (MOBIDB_LITE); mobidb-lite (MOBIDB_LITE); mobidb-lite (MOBIDB_LITE); mobidb-lite (MOBIDB_LITE); mobidb-lite (MOBIDB_LITE); mobidb-lite (MOBIDB_LITE); mobidb-lite (MOBIDB_LITE); mobidb-lite (MOBIDB_LITE); mobidb-lite (MOBIDB_LITE); IPR033616 (PANTHER); PTHR31640:SF2 (PANTHER)	no GO terms	no GO terms	K1109_HUMAN Uncharacterized protein KIAA1109 OS=Homo sapiens GN=KIAA1109 PE=1 SV=2	2	1.07e-176	56	Fragile site-associated protein C-terminus	Unknown function
GMOY003454-RA	Hypothetical protein	-1.35667	0.00236185	432.1	318.5	nuclease HARBI1	20	3.6549e-168	62.75						IPR027806 (PFAM); PTHR22930:SF84 (PANTHER); PTHR22930 (PANTHER)	no GO terms	no GO terms	HARB1_MOUSE nuclease HARBI1 OS=Mus musculus GN=Harbi1 PE=2 SV=1	1	0.000156	49	Unknown function	Unknown function
GMOY000743-RA	Hypothetical protein	-1.35541	1.83986e-07	1543.95	1139.1	V-type proton ATPase catalytic subunit A isoform 1	20	0	96.25	13	C:GO:0033181; P:GO:0015991; P:GO:0008593; F:GO:0046961; P:GO:0007035; P:GO:0007446; C:GO:0000221; F:GO:0005524; P:GO:0048388; P:GO:0046034; P:GO:0016197; P:GO:0071456; P:GO:0035149	C:plasma membrane proton-transporting V-type ATPase complex; P:ATP hydrolysis coupled proton transport; P:regulation of Notch signaling pathway; F:proton-transporting ATPase activity, rotational mechanism; P:vacuolar acidification; P:imaginal disc growth; C:vacuolar proton-transporting V-type ATPase, V1 domain; F:ATP binding; P:endosomal lumen acidification; P:ATP metabolic process; P:endosomal t…	EC:3.6.1.3; EC:3.6.1.15	Adenosinetriphosphatase; Nucleoside-triphosphate phosphatase	IPR005725 (TIGRFAM); IPR000194 (PFAM); IPR004100 (PFAM); IPR027417 (G3DSA:3.40.50.GENE3D); IPR031686 (PFAM); IPR024034 (G3DSA:1.10.1140.GENE3D); IPR022878 (PANTHER); PTHR43607:SF1 (PANTHER); IPR022878 (HAMAP); cd01134 (CDD); SSF47917 (SUPERFAMILY); IPR004100 (SUPERFAMILY); IPR027417 (SUPERFAMILY)	F:GO:0005524; P:GO:0015992; P:GO:0015991; P:GO:0046034; F:GO:0046961; C:GO:0033180	F:ATP binding; P:proton transport; P:ATP hydrolysis coupled proton transport; P:ATP metabolic process; F:proton-transporting ATPase activity, rotational mechanism; C:proton-transporting V-type ATPase, V1 domain	VATA2_DROME V-type proton ATPase catalytic subunit A isoform 2 OS=Drosophila melanogaster GN=Vha68-2 PE=1 SV=2	20	0	89.5	V-type ATP synthase alpha chain [atpA], ATP synthase alpha/beta family, nucleotide-binding domain	Unknown function
GMOY003827-RA	ester hydrolase C11orf54-like protein	-1.35453	0.0223726	142.7	105.35	ester hydrolase C11orf54 homolog	20	2.14463e-124	62.2	6	F:GO:0016788; P:GO:0008150; C:GO:0005634; F:GO:0008270; C:GO:0005575; F:GO:0016787	F:hydrolase activity, acting on ester bonds; P:biological_process; C:nucleus; F:zinc ion binding; C:cellular_component; F:hydrolase activity			IPR015021 (SMART); IPR015021 (PFAM); IPR015021 (PANTHER); SSF117856 (SUPERFAMILY)	C:GO:0005634	C:nucleus	CK054_MOUSE Ester hydrolase C11orf54 homolog OS=Mus musculus PE=1 SV=1	7	8.77e-43	47.86	Domain of Unknown Function (DUF1907)	Unknown function
GMOY003791-RA	Hypothetical protein	-1.35221	0.000685989	3769.55	2787.7	inositol hexakisphosphate and diphosphoinositol-pentakisphosphate kinase isoform X5	20	0	83.5						IPR029033 (G3DSA:3.40.50.GENE3D); IPR000560 (PFAM); mobidb-lite (MOBIDB_LITE); mobidb-lite (MOBIDB_LITE); mobidb-lite (MOBIDB_LITE); mobidb-lite (MOBIDB_LITE); mobidb-lite (MOBIDB_LITE); PTHR12750:SF18 (PANTHER); PTHR12750 (PANTHER); IPR000560 (CDD); IPR029033 (SUPERFAMILY)	F:GO:0003993	F:acid phosphatase activity	VIP1_DROME Inositol hexakisphosphate and diphosphoinositol-pentakisphosphate kinase OS=Drosophila melanogaster GN=l(1)G0196 PE=1 SV=2	20	0	67.3	Histidine phosphatase superfamily (branch 2), Histidine acid phosphatases phosphohistidine signature.	Unknown function
GMOY003026-RA	Hypothetical protein	-1.35046	4.32583e-08	494	365.8	isoform K	20	0	84.4	1	C:GO:0005856	C:cytoskeleton			IPR019749 (SMART); IPR001849 (SMART); IPR000857 (SMART); IPR001849 (PFAM); IPR011993 (G3DSA:2.30.29.GENE3D); IPR019748 (PFAM); IPR014352 (G3DSA:1.20.80.GENE3D); IPR011993 (G3DSA:2.30.29.GENE3D); IPR000857 (PFAM); mobidb-lite (MOBIDB_LITE); mobidb-lite (MOBIDB_LITE); mobidb-lite (MOBIDB_LITE); mobidb-lite (MOBIDB_LITE); mobidb-lite (MOBIDB_LITE); PTHR22903:SF27 (PANTHER); PTHR22903 (PANTHER); IPR0…	C:GO:0005856	C:cytoskeleton	PKHH2_HUMAN Pleckstrin homology domain-containing family H member 2 OS=Homo sapiens GN=PLEKHH2 PE=1 SV=2	20	0	50.9	PH domain, FERM central domain, MyTH4 domain, Domain in Myosin and Kinesin Tails, Pleckstrin homology domain, Band 4.1 homologues.	Unknown function
GMOY008660-RA	jitterbug protein	-1.33162	9.95065e-07	37032.6	27810.2	filamin-C isoform X3	20	0	91.3	4	F:GO:0003779; P:GO:0048104; P:GO:0072499; P:GO:0009612	F:actin binding; P:establishment of body hair or bristle planar orientation; P:photoreceptor cell axon guidance; P:response to mechanical stimulus			IPR001298 (SMART); IPR001715 (SMART); IPR013783 (G3DSA:2.60.40.GENE3D); IPR001715 (PFAM); IPR001715 (G3DSA:1.10.418.GENE3D); IPR013783 (G3DSA:2.60.40.GENE3D); IPR013783 (G3DSA:2.60.40.GENE3D); IPR013783 (G3DSA:2.60.40.GENE3D); IPR013783 (G3DSA:2.60.40.GENE3D); IPR013783 (G3DSA:2.60.40.GENE3D); IPR017868 (PFAM); IPR001715 (G3DSA:1.10.418.GENE3D); IPR013783 (G3DSA:2.60.40.GENE3D); IPR001715 (G3DSA:…	F:GO:0005515	F:protein binding	FLNB_HUMAN Filamin-B OS=Homo sapiens GN=FLNB PE=1 SV=2	20	1.2e-86	45.45	Filamin-type immunoglobulin domains; Calponin homology domain profile;	Unknown function
GMOY002419-RA	Hypothetical protein	-1.3266	4.27124e-08	1156.6	871.85	CG3595	20	2.39064e-103	97.05	28	P:GO:0060288; C:GO:0035183; C:GO:0032154; P:GO:0090254; P:GO:0007298; P:GO:0042060; F:GO:0005509; P:GO:0000281; P:GO:0031036; P:GO:0035317; P:GO:0035159; P:GO:0035277; P:GO:0019749; P:GO:0035191; P:GO:0003384; C:GO:0005912; C:GO:0051233; C:GO:0005911; C:GO:0048471; P:GO:0032956; C:GO:0005938; C:GO:0016460; P:GO:0001736; F:GO:0032036; C:GO:0030496; C:GO:0031941; P:GO:0035148; C:GO:0016324	P:formation of a compartment boundary; C:female germline ring canal inner rim; C:cleavage furrow; P:cell elongation involved in imaginal disc-derived wing morphogenesis; P:border follicle cell migration; P:wound healing; F:calcium ion binding; P:mitotic cytokinesis; P:myosin II filament assembly; P:imaginal disc-derived wing hair organization; P:regulation of tube length, open tracheal system; P:…			IPR002048 (SMART); IPR011992 (G3DSA:1.10.238.GENE3D); IPR002048 (PFAM); PTHR23049:SF47 (PANTHER); PTHR23049 (PANTHER); IPR002048 (PROSITE_PROFILES); IPR002048 (PROSITE_PROFILES); IPR002048 (CDD); IPR011992 (SUPERFAMILY)	F:GO:0005509	F:calcium ion binding	SQH_DROME Myosin regulatory light chain sqh OS=Drosophila melanogaster GN=sqh PE=1 SV=1	20	4.03e-104	88.9	EF-hand domain pair, EF-hand, calcium binding motif	Unknown function
GMOY010115-RA	Hypothetical protein	-1.32477	1.48131e-05	1478.25	1115.85	lap1 isoform X1	20	0	60.75	3	C:GO:0005912; P:GO:0007163; P:GO:0015031	C:adherens junction; P:establishment or maintenance of cell polarity; P:protein transport			SM00364 (SMART); IPR003591 (SMART); IPR032675 (G3DSA:3.80.10.GENE3D); IPR032675 (G3DSA:3.80.10.GENE3D); IPR032675 (G3DSA:3.80.10.GENE3D); IPR032675 (G3DSA:3.80.10.GENE3D); IPR001611 (PFAM); PTHR23119 (PANTHER); PTHR23119:SF44 (PANTHER); IPR001611 (PROSITE_PROFILES); SSF52047 (SUPERFAMILY)	F:GO:0005515	F:protein binding	LAP1_DROME lap1 OS=Drosophila melanogaster GN=Lap1 PE=2 SV=1	20	0	55.65	Leucine rich repeat, Leucine-rich repeats, bacterial type, Leucine-rich repeats, typical (most populated) subfamily, Leucine-rich repeat profile.	Unknown function
GMOY006671-RA	Hypothetical protein	-1.31169	0.00717004	31865.2	24293.2	PREDICTED: uncharacterized protein LOC101890025	2	8.20427e-20	66						no IPS match	no IPS match	no IPS match	---NA---					Unknown function
GMOY003370-RA	Hypothetical protein	-1.30217	0.000501033	650.5	499.55	tyrosine- kinase shark	20	0	64.25	11	F:GO:0004713; P:GO:0010906; P:GO:0045199; C:GO:0005938; P:GO:0007394; P:GO:0043277; P:GO:0048812; P:GO:0046843; P:GO:0007254; P:GO:0030431; F:GO:0005488	F:protein tyrosine kinase activity; P:regulation of glucose metabolic process; P:maintenance of epithelial cell apical/basal polarity; C:cell cortex; P:dorsal closure, elongation of leading edge cells; P:apoptotic cell clearance; P:neuron projection morphogenesis; P:dorsal appendage formation; P:JNK cascade; P:sleep; F:binding	EC:2.7.10	Transferring phosphorus-containing groups	IPR000980 (PRINTS); IPR001245 (PRINTS); IPR000980 (SMART); IPR020635 (SMART); IPR002110 (SMART); G3DSA:1.10.510.10 (GENE3D); IPR000980 (G3DSA:3.30.505.GENE3D); IPR000980 (G3DSA:3.30.505.GENE3D); G3DSA:3.30.200.20 (GENE3D); IPR000980 (PFAM); IPR020683 (G3DSA:1.25.40.GENE3D); IPR020683 (PFAM); IPR001245 (PFAM); PTHR24418:SF305 (PANTHER); PTHR24418 (PANTHER); IPR000980 (PROSITE_PROFILES); IPR020683 …	F:GO:0005524; F:GO:0004713; F:GO:0005515; F:GO:0004672; P:GO:0006468	F:ATP binding; F:protein tyrosine kinase activity; F:protein binding; F:protein kinase activity; P:protein phosphorylation	SHARK_DROME Tyrosine- kinase shark OS=Drosophila melanogaster GN=shark PE=2 SV=2	20	0	60.7	Tyrosine kinase catalytic domain signature, Protein tyrosine kinase, Ankyrin repeats (3 copies), Protein kinases ATP-binding region signature, Src homology 2 (SH2) domain profile.	Unknown function
GMOY010035-RA	Hypothetical protein	-1.30212	0.0144732	1154.2	886.4	ras-related C3 botulinum toxin substrate 1	20	1.32121e-132	96.65	18	P:GO:0035099; P:GO:0007390; P:GO:0090303; P:GO:0007394; P:GO:0008258; P:GO:0042067; P:GO:0007254; P:GO:0007266; P:GO:0006974; C:GO:0005622; P:GO:0007435; F:GO:0005525; P:GO:0051301; F:GO:0003924; P:GO:0001737; P:GO:0030032; P:GO:0031532; P:GO:0051017	P:hemocyte migration; P:germ-band shortening; P:positive regulation of wound healing; P:dorsal closure, elongation of leading edge cells; P:head involution; P:establishment of ommatidial planar polarity; P:JNK cascade; P:Rho protein signal transduction; P:cellular response to DNA damage stimulus; C:intracellular; P:salivary gland morphogenesis; F:GTP binding; P:cell division; F:GTPase activity; P…	EC:3.6.1.15	Nucleoside-triphosphate phosphatase	PR00449 (PRINTS); SM00175 (SMART); SM00174 (SMART); SM00173 (SMART); IPR001806 (PFAM); IPR005225 (TIGRFAM); G3DSA:3.40.50.300 (GENE3D); G3DSA:3.30.70.1390 (GENE3D); PTHR24072:SF184 (PANTHER); PTHR24072 (PANTHER); IPR003578 (PROSITE_PROFILES); cd00157 (CDD); IPR027417 (SUPERFAMILY)	F:GO:0005525; P:GO:0007264; F:GO:0003924; C:GO:0005622	F:GTP binding; P:small GTPase mediated signal transduction; F:GTPase activity; C:intracellular	RAC1_RAT Ras-related C3 botulinum toxin substrate 1 OS=Rattus norvegicus GN=Rac1 PE=1 SV=1	20	3.35e-94	84.25	Transforming protein P21 ras signature, small GTPase Rho family profile, Ras family, Rho (Ras homology) subfamily of Ras-like small GTPases, Rab subfamily of small GTPases.	Unknown function
GMOY007163-RA	Hypothetical protein	-1.2965	0.00938526	254.05	195.95	farnesoic acid O-methyltransferase	20	9.25486e-39	47.95	3	F:GO:0008168; F:GO:0016740; P:GO:0032259	F:methyltransferase activity; F:transferase activity; P:methylation			IPR022041 (PFAM); PTHR36695 (PANTHER)	no GO terms	no GO terms	CPMD8_HUMAN C3 and PZP-like alpha-2-macroglobulin domain-containing 8 OS=Homo sapiens GN=CPAMD8 PE=1 SV=2	1	3.44e-06	52	Farnesoic acid 0-methyl transferase	Unknown function
GMOY001196-RA	Hypothetical protein	-1.29158	7.13509e-25	4692.05	3632.8	muscle M-line assembly unc-89	20	0	78.95	1	C:GO:0016020	C:membrane			PR00014 (PRINTS); IPR003598 (SMART); IPR003961 (SMART); IPR003599 (SMART); IPR013783 (G3DSA:2.60.40.GENE3D); IPR013783 (G3DSA:2.60.40.GENE3D); IPR013098 (PFAM); IPR013783 (G3DSA:2.60.40.GENE3D); IPR003961 (PFAM); mobidb-lite (MOBIDB_LITE); mobidb-lite (MOBIDB_LITE); mobidb-lite (MOBIDB_LITE); mobidb-lite (MOBIDB_LITE); mobidb-lite (MOBIDB_LITE); mobidb-lite (MOBIDB_LITE); mobidb-lite (MOBIDB_LITE…	F:GO:0005515	F:protein binding	UNC22_CAEEL Twitchin OS=Caenorhabditis elegans GN=unc-22 PE=1 SV=3	20	1.15e-52	43.65	Fibronectin type III repeat signature, Immunoglobulin, Immunoglobulin C-2 Type	Unknown function
GMOY000776-RA	Hypothetical protein	-1.28954	0.00170339	2215.05	1717.7	isoform A	20	0	68.35	1	P:GO:0008045	P:motor neuron axon guidance			IPR019391 (PFAM); mobidb-lite (MOBIDB_LITE); mobidb-lite (MOBIDB_LITE); mobidb-lite (MOBIDB_LITE); mobidb-lite (MOBIDB_LITE); mobidb-lite (MOBIDB_LITE); mobidb-lite (MOBIDB_LITE); mobidb-lite (MOBIDB_LITE); PTHR22437:SF5 (PANTHER); PTHR22437 (PANTHER)	no GO terms	no GO terms	STOX1_MOUSE Storkhead-box 1 OS=Mus musculus GN=Stox1 PE=1 SV=1	5	3.86e-12	59.2	Winged helix Storkhead-box1 domain	Unknown function
GMOY010621-RA	Hypothetical protein	-1.28762	2.61064e-12	1103.1	856.7	NAD kinase isoform X3	20	0	83.9	4	F:GO:0003951; P:GO:0019674; P:GO:0016310; P:GO:0006741	F:NAD+ kinase activity; P:NAD metabolic process; P:phosphorylation; P:NADP biosynthetic process	EC:2.7.1.23	NAD(+) kinase	IPR017437 (G3DSA:2.60.200.GENE3D); IPR017438 (G3DSA:3.40.50.GENE3D); IPR002504 (PFAM); PTHR20275:SF16 (PANTHER); IPR002504 (PANTHER); IPR002504 (HAMAP); IPR016064 (SUPERFAMILY)	F:GO:0003951; P:GO:0008152; P:GO:0019674; P:GO:0006741	F:NAD+ kinase activity; P:metabolic process; P:NAD metabolic process; P:NADP biosynthetic process	NADK_HUMAN NAD kinase OS=Homo sapiens GN=NADK PE=1 SV=1	20	1.21e-144	55.8	NAD kinase [nadK], ATP-NAD kinase.	Unknown function
GMOY007083-RA	Hypothetical protein	-1.28743	2.76026e-05	477.7	371.05	death related ced-3 Nedd2 isoform D	20	4.47144e-127	61.45	16	P:GO:0061057; F:GO:0016505; P:GO:0007291; P:GO:0050829; F:GO:0004175; F:GO:0008234; P:GO:0002230; P:GO:0043069; P:GO:0006964; P:GO:0048935; F:GO:0005515; P:GO:0006955; P:GO:0045089; C:GO:0005737; P:GO:0006915; P:GO:0016485	P:peptidoglycan recognition protein signaling pathway; F:peptidase activator activity involved in apoptotic process; P:sperm individualization; P:defense response to Gram-negative bacterium; F:endopeptidase activity; F:cysteine-type peptidase activity; P:positive regulation of defense response to virus by host; P:negative regulation of programmed cell death; P:positive regulation of biosynthetic …			IPR015917 (SMART); G3DSA:3.40.50.1460 (GENE3D); PF00656 (PFAM); PTHR10454 (PANTHER); PTHR10454:SF176 (PANTHER); IPR001309 (PROSITE_PROFILES); IPR029030 (SUPERFAMILY)	P:GO:0006508; F:GO:0004197; F:GO:0008234	P:proteolysis; F:cysteine-type endopeptidase activity; F:cysteine-type peptidase activity	CASP8_DROPS Caspase-8 OS=Drosophila pseudoobscura pseudoobscura GN=Dredd PE=3 SV=1	20	2.46e-103	47	Caspase domain, Caspase, interleukin-1 beta converting enzyme (ICE) homologues	Unknown function
GMOY009077-RA	ubiquitin protein ligase	-1.28347	0.00397353	791.45	616.65	ubiquitin-conjugating enzyme E2 G1	20	3.69021e-97	97.75	6	F:GO:0005524; F:GO:0061630; F:GO:0031625; C:GO:0005737; P:GO:0000209; P:GO:0006511	F:ATP binding; F:ubiquitin protein ligase activity; F:ubiquitin protein ligase binding; C:cytoplasm; P:protein polyubiquitination; P:ubiquitin-dependent protein catabolic process			SM00212 (SMART); IPR000608 (PFAM); IPR016135 (G3DSA:3.10.110.GENE3D); PTHR24067:SF230 (PANTHER); PTHR24067 (PANTHER); IPR000608 (PROSITE_PROFILES); IPR000608 (CDD); IPR016135 (SUPERFAMILY)	no GO terms	no GO terms	UB2G1_RAT Ubiquitin-conjugating enzyme E2 G1 OS=Rattus norvegicus GN=Ube2g1 PE=2 SV=3	20	2.53e-83	78.4	Ubiquitin-conjugating enzyme	Unknown function
GMOY000178-RA	Hypothetical protein	-1.28032	3.48308e-14	1829.9	1429.25	guanine nucleotide-binding G(f) subunit alpha	20	0	80.45	9	F:GO:0005525; P:GO:0007606; P:GO:0051489; P:GO:0007191; F:GO:0003924; P:GO:0007498; P:GO:0035208; F:GO:0031683; F:GO:0004871	F:GTP binding; P:sensory perception of chemical stimulus; P:regulation of filopodium assembly; P:adenylate cyclase-activating dopamine receptor signaling pathway; F:GTPase activity; P:mesoderm development; P:positive regulation of hemocyte proliferation; F:G-protein beta/gamma-subunit complex binding; F:signal transducer activity	EC:3.6.1.15	Nucleoside-triphosphate phosphatase	IPR001019 (PRINTS); IPR001019 (SMART); IPR011025 (G3DSA:1.10.400.GENE3D); IPR027417 (G3DSA:3.40.50.GENE3D); IPR001019 (PFAM); IPR001019 (PANTHER); PTHR10218:SF259 (PANTHER); IPR001019 (CDD); IPR027417 (SUPERFAMILY); IPR011025 (SUPERFAMILY)	P:GO:0007186; P:GO:0007165; F:GO:0019001; F:GO:0003924; F:GO:0031683; F:GO:0004871	P:G-protein coupled receptor signaling pathway; P:signal transduction; F:guanyl nucleotide binding; F:GTPase activity; F:G-protein beta/gamma-subunit complex binding; F:signal transducer activity	GNAF_DROME Guanine nucleotide-binding G(f) subunit alpha OS=Drosophila melanogaster GN=Galphaf PE=2 SV=1	20	0	56.65	G-protein alpha subunit, Alpha G protein (transducin) signature	Unknown function
GMOY000826-RA	Ectoderm-expressedprotein	-1.27615	0.000833901	73917.1	57922.1	sterile alpha and TIR motif-containing 1 isoform X6	20	0	82.3						IPR000157 (SMART); IPR001660 (SMART); IPR013761 (G3DSA:1.10.150.GENE3D); IPR011989 (G3DSA:1.25.10.GENE3D); IPR001660 (PFAM); IPR000157 (G3DSA:3.40.50.GENE3D); IPR000157 (PFAM); IPR013761 (G3DSA:1.10.150.GENE3D); mobidb-lite (MOBIDB_LITE); mobidb-lite (MOBIDB_LITE); mobidb-lite (MOBIDB_LITE); mobidb-lite (MOBIDB_LITE); mobidb-lite (MOBIDB_LITE); mobidb-lite (MOBIDB_LITE); mobidb-lite (MOBIDB_LITE)…	F:GO:0005515; P:GO:0007165; F:GO:0005488	F:protein binding; P:signal transduction; F:binding	SARM1_DROME Sterile alpha and TIR motif-containing 1 OS=Drosophila melanogaster GN=Ect4 PE=2 SV=1	6	0	65.5	Toll - interleukin 1 - resistance; SAM domain (Sterile alpha motif)	Unknown function
GMOY006253-RA	Hypothetical protein	-1.27316	0.0224724	214.4	168.4	probable histone-lysine N-methyltransferase Mes-4 isoform X1	20	0	64.65	8	C:GO:0005634; C:GO:0005700; F:GO:0031490; P:GO:0034968; F:GO:0046872; F:GO:0042054; P:GO:0044699; C:GO:0005721	C:nucleus; C:polytene chromosome; F:chromatin DNA binding; P:histone lysine methylation; F:metal ion binding; F:histone methyltransferase activity; P:single-organism process; C:pericentric heterochromatin			IPR001214 (SMART); IPR001965 (SMART); IPR000313 (SMART); IPR006560 (SMART); IPR000313 (PFAM); IPR013083 (G3DSA:3.30.40.GENE3D); G3DSA:2.170.270.10 (GENE3D); G3DSA:2.30.30.140 (GENE3D); IPR001214 (PFAM); IPR013083 (G3DSA:3.30.40.GENE3D); IPR013083 (G3DSA:3.30.40.GENE3D); mobidb-lite (MOBIDB_LITE); mobidb-lite (MOBIDB_LITE); PTHR22884:SF428 (PANTHER); PTHR22884 (PANTHER); IPR000313 (PROSITE_PROFILE…	C:GO:0005634; F:GO:0008270; F:GO:0005515; F:GO:0018024	C:nucleus; F:zinc ion binding; F:protein binding; F:histone-lysine N-methyltransferase activity	MES4_DROME Probable histone-lysine N-methyltransferase Mes-4 OS=Drosophila melanogaster GN=Mes-4 PE=1 SV=2	20	0	58.95	PWWP domain, Zinc finger PHD-type signature, SET domain profile, Post-SET domain profile, PHD zinc finger, SET (Su(var)3-9, Enhancer-of-zeste, Trithorax) domain	Unknown function
GMOY004412-RA	Hypothetical protein	-1.27237	0.00204743	1152.7	905.95	rolling isoform B	20	0	81.1	10	C:GO:0030018; C:GO:0005912; F:GO:0008270; F:GO:0008307; F:GO:0050839; P:GO:0007520; P:GO:0045214; P:GO:0007298; C:GO:0009986; P:GO:0061327	C:Z disc; C:adherens junction; F:zinc ion binding; F:structural constituent of muscle; F:cell adhesion molecule binding; P:myoblast fusion; P:sarcomere organization; P:border follicle cell migration; C:cell surface; P:anterior Malpighian tubule development			IPR002110 (SMART); IPR020683 (PFAM); IPR027417 (G3DSA:3.40.50.GENE3D); IPR011990 (G3DSA:1.25.40.GENE3D); PF13637 (PFAM); IPR020683 (G3DSA:1.25.40.GENE3D); mobidb-lite (MOBIDB_LITE); mobidb-lite (MOBIDB_LITE); PTHR24166:SF36 (PANTHER); PTHR24166 (PANTHER); IPR002110 (PROSITE_PROFILES); IPR002110 (PROSITE_PROFILES); IPR002110 (PROSITE_PROFILES); IPR002110 (PROSITE_PROFILES); IPR020683 (PROSITE_PROF…	F:GO:0005515	F:protein binding	TANC2_HUMAN TANC2 OS=Homo sapiens GN=TANC2 PE=1 SV=3	20	0	50.75	ankyrin repeats	Unknown function
GMOY002185-RA	Hypothetical protein	-1.27143	0.00229364	312.9	246.1	U1 small nuclear ribonucleo 70 kDa	20	3.57949e-104	93.65	16	P:GO:0007283; P:GO:0022008; C:GO:0005685; P:GO:0000398; C:GO:0000243; F:GO:0000166; F:GO:0005515; C:GO:0071013; P:GO:0000381; P:GO:0048477; C:GO:0071011; F:GO:0030619; P:GO:0048025; C:GO:0019013; F:GO:0003729; C:GO:0071004	P:spermatogenesis; P:neurogenesis; C:U1 snRNP; P:mRNA splicing, via spliceosome; C:commitment complex; F:nucleotide binding; F:protein binding; C:catalytic step 2 spliceosome; P:regulation of alternative mRNA splicing, via spliceosome; P:oogenesis; C:precatalytic spliceosome; F:U1 snRNA binding; P:negative regulation of mRNA splicing, via spliceosome; C:viral nucleocapsid; F:mRNA binding; C:U2-ty…			IPR000504 (SMART); IPR012677 (G3DSA:3.30.70.GENE3D); IPR000504 (PFAM); IPR022023 (PFAM); mobidb-lite (MOBIDB_LITE); mobidb-lite (MOBIDB_LITE); PTHR13952 (PANTHER); PTHR13952:SF7 (PANTHER); IPR000504 (PROSITE_PROFILES); IPR034143 (CDD); IPR000504 (SUPERFAMILY)	F:GO:0003676; F:GO:0000166; F:GO:0030619	F:nucleic acid binding; F:nucleotide binding; F:U1 snRNA binding	RU17_DROME U1 small nuclear ribonucleo 70 kDa OS=Drosophila melanogaster GN=snRNP-U1-70K PE=1 SV=2	20	1.35e-100	67.9	RNA recognition motif. (a.k.a. RRM, RBD, or RNP domain), RNA recognition motif.	Unknown function
GMOY007941-RA	Hypothetical protein	-1.27061	5.4756e-05	464.6	365.65	isoform G	20	6.30355e-109	91.75	28	P:GO:0008360; P:GO:0060288; P:GO:0007390; P:GO:0007396; P:GO:0035262; P:GO:0008064; P:GO:0051491; P:GO:0007015; P:GO:0007411; P:GO:0045886; P:GO:0007298; P:GO:0048813; C:GO:0030425; C:GO:0071212; F:GO:0017124; C:GO:0030027; P:GO:0010591; P:GO:0003382; P:GO:0008258; P:GO:0046847; P:GO:0048749; P:GO:0007303; P:GO:1990255; C:GO:0005912; C:GO:0005911; F:GO:0003779; C:GO:0032433; P:GO:0030335	P:regulation of cell shape; P:formation of a compartment boundary; P:germ-band shortening; P:suture of dorsal opening; P:gonad morphogenesis; P:regulation of actin polymerization or depolymerization; P:positive regulation of filopodium assembly; P:actin filament organization; P:axon guidance; P:negative regulation of synaptic growth at neuromuscular junction; P:border follicle cell migration; P:d…			IPR000697 (SMART); IPR011993 (G3DSA:2.30.29.GENE3D); IPR000697 (PFAM); IPR014885 (PFAM); G3DSA:1.20.5.1160 (GENE3D); mobidb-lite (MOBIDB_LITE); mobidb-lite (MOBIDB_LITE); mobidb-lite (MOBIDB_LITE); mobidb-lite (MOBIDB_LITE); mobidb-lite (MOBIDB_LITE); PTHR11202:SF30 (PANTHER); PTHR11202 (PANTHER); IPR000697 (PROSITE_PROFILES); cd01207 (CDD); SSF118370 (SUPERFAMILY); IPR011993 (SUPERFAMILY)	no GO terms	no GO terms	ENA_DROME enabled OS=Drosophila melanogaster GN=ena PE=1 SV=4	20	1.42e-105	67.65	WH1 domain, VASP tetramerisation domain	Unknown function
GMOY007309-RA	Hypothetical protein	-1.27051	8.46244e-11	980.2	771.5	flotillin-2 isoform X1	20	0	97.95	5	P:GO:0035011; F:GO:0005198; C:GO:0005829; P:GO:0007155; C:GO:0016600	P:melanotic encapsulation of foreign target; F:structural molecule activity; C:cytosol; P:cell adhesion; C:flotillin complex			IPR031905 (PFAM); PTHR13806:SF27 (PANTHER); IPR027705 (PANTHER)	no GO terms	no GO terms	FLOT2_DROME Flotillin-2 OS=Drosophila melanogaster GN=Flo2 PE=2 SV=3	18	0	74.94	Unknown function	Unknown function
GMOY009571-RA	Hypothetical protein	-1.26982	0.00347363	420.5	331.15	peritrophin isoform A	20	3.45995e-136	88.65	4	C:GO:0005615; F:GO:0008061; P:GO:0032504; P:GO:0006030	C:extracellular space; F:chitin binding; P:multicellular organism reproduction; P:chitin metabolic process			IPR002557 (SMART); IPR002557 (PFAM); IPR002557 (G3DSA:2.170.140.GENE3D); PTHR23301 (PANTHER); PTHR23301:SF46 (PANTHER); IPR002557 (PROSITE_PROFILES); IPR002557 (SUPERFAMILY); IPR002557 (SUPERFAMILY); IPR002557 (SUPERFAMILY)	F:GO:0008061; P:GO:0006030; C:GO:0005576	F:chitin binding; P:chitin metabolic process; C:extracellular region	PE1_ANOGA Peritrophin-1 OS=Anopheles gambiae GN=Aper1 PE=2 SV=2	1	7.53e-06	46	Chitin binding Peritrophin-A domain, Chitin-binding type-2 domain profile.	Unknown function
GMOY010465-RA	Hypothetical protein	-1.26946	1.02709e-08	800.9	630.9	serine-threonine kinase receptor-associated	20	0	85.4	4	P:GO:0007476; P:GO:0016310; F:GO:0016301; C:GO:0005875	P:imaginal disc-derived wing morphogenesis; P:phosphorylation; F:kinase activity; C:microtubule associated complex			IPR014857 (PFAM); IPR013083 (G3DSA:3.30.40.GENE3D); IPR011513 (PFAM); PTHR20973 (PANTHER); IPR002219 (PROSITE_PROFILES); SSF57850 (SUPERFAMILY)	P:GO:0006281; C:GO:0030915; P:GO:0035556	P:DNA repair; C:Smc5-Smc6 complex; P:intracellular signal transduction	STRAP_CHICK Serine-threonine kinase receptor-associated OS=Gallus gallus GN=STRAP PE=2 SV=2	20	1.15e-97	53.85	Glutathione S-transferase, C-terminal domain, Soluble glutathione S-transferase C-terminal domain profile.	Unknown function
GMOY000649-RA	Hypothetical protein	-1.26691	1.30131e-09	894.25	705.85	PX domain-containing kinase	20	0	79.2	5	F:GO:0005524; F:GO:0003779; F:GO:0035091; F:GO:0004672; P:GO:0006468	F:ATP binding; F:actin binding; F:phosphatidylinositol binding; F:protein kinase activity; P:protein phosphorylation			IPR001683 (SMART); IPR000719 (SMART); IPR000719 (PFAM); IPR001683 (PFAM); G3DSA:1.10.510.10 (GENE3D); IPR001683 (G3DSA:3.30.1520.GENE3D); mobidb-lite (MOBIDB_LITE); mobidb-lite (MOBIDB_LITE); PTHR22999:SF24 (PANTHER); PTHR22999 (PANTHER); IPR001683 (PROSITE_PROFILES); IPR000719 (PROSITE_PROFILES); cd00180 (CDD); IPR011009 (SUPERFAMILY); IPR001683 (SUPERFAMILY)	F:GO:0005524; F:GO:0035091; F:GO:0004672; P:GO:0006468	F:ATP binding; F:phosphatidylinositol binding; F:protein kinase activity; P:protein phosphorylation	PXK_HUMAN PX domain-containing kinase OS=Homo sapiens GN=PXK PE=1 SV=1	20	1.99e-116	45.7	Protein kinase domain, PX domain PhoX homologous domain, present in p47phox and p40phox, Serine/Threonine protein kinases, catalytic domain.	Unknown function
GMOY003219-RA	DnaJ-like-1 protein	-1.26427	0.0191876	3714.1	2937.75	Dpse\GA10408	20	0	81.4	2	F:GO:0051082; P:GO:0006457	F:unfolded protein binding; P:protein folding			IPR001623 (PRINTS); IPR001623 (SMART); G3DSA:2.60.260.20 (GENE3D); IPR002939 (PFAM); G3DSA:2.60.260.20 (GENE3D); IPR001623 (G3DSA:1.10.287.GENE3D); IPR001623 (PFAM); PTHR24078:SF429 (PANTHER); PTHR24078 (PANTHER); IPR001623 (PROSITE_PROFILES); IPR001623 (CDD); cd10747 (CDD); IPR008971 (SUPERFAMILY); IPR001623 (SUPERFAMILY); IPR008971 (SUPERFAMILY)	F:GO:0051082; P:GO:0006457	F:unfolded protein binding; P:protein folding	DNAJ1_DROME homolog 1 OS=Drosophila melanogaster GN= -1 PE=1 SV=3	20	1.87e-141	60.15	DnaJ molecular chaperone homology domain	Unknown function
GMOY001555-RA	Hypothetical protein	-1.26009	3.06145e-05	700.8	556.15	FGGY carbohydrate kinase domain-containing	20	0	75.25	5	P:GO:0005975; P:GO:0016310; F:GO:0016773; F:GO:0016301; P:GO:0034976	P:carbohydrate metabolic process; P:phosphorylation; F:phosphotransferase activity, alcohol group as acceptor; F:kinase activity; P:response to endoplasmic reticulum stress			IPR006003 (TIGRFAM); G3DSA:3.30.420.40 (GENE3D); G3DSA:3.30.420.40 (GENE3D); IPR018485 (PFAM); IPR000577 (PIRSF); IPR018484 (PFAM); PTHR43435 (PANTHER); PTHR43435:SF4 (PANTHER); IPR006003 (CDD); SSF53067 (SUPERFAMILY); SSF53067 (SUPERFAMILY)	P:GO:0005975; F:GO:0016773	P:carbohydrate metabolic process; F:phosphotransferase activity, alcohol group as acceptor	FGGY_MOUSE FGGY carbohydrate kinase domain-containing OS=Mus musculus GN=Fggy PE=1 SV=1	20	6.49e-164	49.9	FGGY family of carbohydrate kinases, N-terminal domain, FGGY family of carbohydrate kinases, C-terminal domain, 5C_CHO_kinase: FGGY-family pentulose kinase	Unknown function
GMOY005780-RA	phosphatidylinositol-bisphosphatase	-1.25623	0.00936086	1543.15	1228.4	synaptojanin-1	20	0	83.8	11	F:GO:0000166; P:GO:0048790; C:GO:0043195; F:GO:0004439; P:GO:0048488; C:GO:0012506; P:GO:0050803; P:GO:0007602; F:GO:0004445; P:GO:0007269; P:GO:0046856	F:nucleotide binding; P:maintenance of presynaptic active zone structure; C:terminal bouton; F:phosphatidylinositol-4,5-bisphosphate 5-phosphatase activity; P:synaptic vesicle endocytosis; C:vesicle membrane; P:regulation of synapse structure or activity; P:phototransduction; F:inositol-polyphosphate 5-phosphatase activity; P:neurotransmitter secretion; P:phosphatidylinositol dephosphorylation	EC:3.1.3.36; EC:3.1.3.56; EC:3.1.3.41	Phosphoinositide 5-phosphatase; Inositol-polyphosphate 5-phosphatase; 4-nitrophenylphosphatase	IPR000300 (SMART); IPR015047 (SMART); IPR005135 (G3DSA:3.60.10.GENE3D); IPR002013 (PFAM); IPR012677 (G3DSA:3.30.70.GENE3D); IPR005135 (PFAM); IPR015047 (PFAM); mobidb-lite (MOBIDB_LITE); mobidb-lite (MOBIDB_LITE); mobidb-lite (MOBIDB_LITE); PTHR11200 (PANTHER); PTHR11200:SF205 (PANTHER); IPR002013 (PROSITE_PROFILES); cd09089 (CDD); IPR000504 (SUPERFAMILY); IPR005135 (SUPERFAMILY)	F:GO:0000166; F:GO:0003676; F:GO:0042578; P:GO:0046856	F:nucleotide binding; F:nucleic acid binding; F:phosphoric ester hydrolase activity; P:phosphatidylinositol dephosphorylation	SYNJ1_HUMAN Synaptojanin-1 OS=Homo sapiens GN=SYNJ1 PE=1 SV=2	20	0	55.1	SacI homology domain, Endonuclease/Exonuclease/phosphatase family, Domain of unknown function (DUF1866), Inositol polyphosphate phosphatase, catalytic domain homologues.	Unknown function
GMOY005022-RA	Hypothetical protein	-1.25506	0.00135279	601.55	479.3	kinesin-related 10-like	20	4.23355e-84	46.6	2	F:GO:0008270; F:GO:0046872	F:zinc ion binding; F:metal ion binding			mobidb-lite (MOBIDB_LITE); mobidb-lite (MOBIDB_LITE); mobidb-lite (MOBIDB_LITE); mobidb-lite (MOBIDB_LITE); mobidb-lite (MOBIDB_LITE); mobidb-lite (MOBIDB_LITE)	no GO terms	no GO terms	---NA---				Unknown function	Unknown function
GMOY002402-RA	Hypothetical protein	-1.25491	0.00036545	440.85	351.3	integrator complex subunit 1	20	0	69.35	2	P:GO:0034472; C:GO:0032039	P:snRNA 3'-end processing; C:integrator complex			IPR011989 (G3DSA:1.25.10.GENE3D); mobidb-lite (MOBIDB_LITE); PTHR21224 (PANTHER); PTHR21224:SF2 (PANTHER); IPR016024 (SUPERFAMILY)	F:GO:0005488	F:binding	INT1_MOUSE Integrator complex subunit 1 OS=Mus musculus GN=Ints1 PE=1 SV=2	8	8e-84	77	Uncharacterized conserved protein (DUF2363)	Unknown function
GMOY003382-RA	Serpin 11	-1.25446	0.0251117	2463.25	1963.6	leukocyte elastase inhibitor	20	1.51897e-169	60.75	1	C:GO:0005615	C:extracellular space			IPR023796 (SMART); G3DSA:2.30.39.10 (GENE3D); IPR023796 (PFAM); G3DSA:3.30.497.10 (GENE3D); mobidb-lite (MOBIDB_LITE); PTHR11461:SF242 (PANTHER); IPR000215 (PANTHER); cd00172 (CDD); IPR023796 (SUPERFAMILY)	C:GO:0005615	C:extracellular space	JMJD4_DROME domain-containing 4 homolog OS=Drosophila melanogaster GN=CG7200 PE=2 SV=1	20	5.64e-53	47.65	Serpin (serine protease inhibitor), SERine Proteinase Inhibitors	Unknown function
GMOY011312-RA	thd1	-1.24855	0.00168419	2848.25	2281.25	isoform A	20	6.307e-118	81.05	3	F:GO:0008263; F:GO:0003690; P:GO:0006298	F:pyrimidine-specific mismatch base pair DNA N-glycosylase activity; F:double-stranded DNA binding; P:mismatch repair						TDG_HUMAN G T mismatch-specific thymine DNA glycosylase OS=Homo sapiens GN=TDG PE=1 SV=2	20	3.99e-60	56.55		Unknown function
GMOY010070-RA	Hypothetical protein	-1.24623	0.000212386	1982.25	1590.6	golgi-specific brefeldin A-resistance guanine nucleotide exchange factor 1	20	0	74.6	15	F:GO:0005086; P:GO:0000902; P:GO:0007030; P:GO:0002064; P:GO:0007431; C:GO:0000137; P:GO:0009306; C:GO:0005802; C:GO:0005801; P:GO:0043087; P:GO:0006909; P:GO:0019233; P:GO:0032012; P:GO:0035158; P:GO:0035149	F:ARF guanyl-nucleotide exchange factor activity; P:cell morphogenesis; P:Golgi organization; P:epithelial cell development; P:salivary gland development; C:Golgi cis cisterna; P:protein secretion; C:trans-Golgi network; C:cis-Golgi network; P:regulation of GTPase activity; P:phagocytosis; P:sensory perception of pain; P:regulation of ARF protein signal transduction; P:regulation of tube diameter…			IPR000904 (SMART); IPR023394 (G3DSA:1.10.1000.GENE3D); G3DSA:1.10.110.10 (GENE3D); G3DSA:1.10.220.20 (GENE3D); IPR032691 (PFAM); IPR000904 (PFAM); mobidb-lite (MOBIDB_LITE); mobidb-lite (MOBIDB_LITE); mobidb-lite (MOBIDB_LITE); mobidb-lite (MOBIDB_LITE); mobidb-lite (MOBIDB_LITE); mobidb-lite (MOBIDB_LITE); mobidb-lite (MOBIDB_LITE); PTHR10663:SF284 (PANTHER); PTHR10663 (PANTHER); IPR000904 (PROS…	F:GO:0005086; P:GO:0032012; F:GO:0005488	F:ARF guanyl-nucleotide exchange factor activity; P:regulation of ARF protein signal transduction; F:binding	GBF1_CRIGR Golgi-specific brefeldin A-resistance guanine nucleotide exchange factor 1 OS=Cricetulus griseus GN=GBF1 PE=1 SV=1	20	0	45.5	Sec7 domain, Guanine nucleotide exchange factor in Golgi transport N-terminal, Sec7 domain.	Unknown function
GMOY007798-RA	Hypothetical protein	-1.2462	0.00181843	377.6	303	seven in absentia	20	3.08308e-177	95.65	14	F:GO:0008270; F:GO:0061630; P:GO:0007465; P:GO:0045676; P:GO:0007601; F:GO:0043621; P:GO:0042787; C:GO:0005634; P:GO:0043161; C:GO:0000151; C:GO:0005737; P:GO:0006915; F:GO:0016874; P:GO:0050896	F:zinc ion binding; F:ubiquitin protein ligase activity; P:R7 cell fate commitment; P:regulation of R7 cell differentiation; P:visual perception; F:protein self-association; P:protein ubiquitination involved in ubiquitin-dependent protein catabolic process; C:nucleus; P:proteasome-mediated ubiquitin-dependent protein catabolic process; C:ubiquitin ligase complex; C:cytoplasm; P:apoptotic process;…			IPR013083 (G3DSA:3.30.40.GENE3D); IPR013083 (G3DSA:3.30.40.GENE3D); IPR018121 (PFAM); IPR008974 (G3DSA:2.60.210.GENE3D); mobidb-lite (MOBIDB_LITE); IPR004162 (PANTHER); PTHR10315:SF59 (PANTHER); IPR013010 (PROSITE_PROFILES); IPR001841 (PROSITE_PROFILES); cd03829 (CDD); IPR008974 (SUPERFAMILY); SSF57850 (SUPERFAMILY)	C:GO:0005634; F:GO:0008270; F:GO:0005515; P:GO:0007275; P:GO:0006511	C:nucleus; F:zinc ion binding; F:protein binding; P:multicellular organism development; P:ubiquitin-dependent protein catabolic process	SINA_DROME E3 ubiquitin- ligase sina OS=Drosophila melanogaster GN=sina PE=1 SV=2	20	3.4e-174	86.9	Seven in absentia protein family, Zinc finger RING-type profile, Zinc finger SIAH-type profile.	Unknown function
GMOY003679-RA	Hypothetical protein	-1.23681	0.00464839	355.15	287.15	syntaxin-6 isoform X1	20	3.45805e-110	74.05	6	P:GO:0016081; C:GO:0016021; F:GO:0005484; C:GO:0031201; C:GO:0005886; P:GO:0048193	P:synaptic vesicle docking; C:integral component of membrane; F:SNAP receptor activity; C:SNARE complex; C:plasma membrane; P:Golgi vesicle transport			G3DSA:1.20.58.90 (GENE3D); G3DSA:1.20.5.110 (GENE3D); IPR015260 (PFAM); PTHR19957:SF173 (PANTHER); PTHR19957 (PANTHER); IPR000727 (PROSITE_PROFILES); SSF58038 (SUPERFAMILY); IPR010989 (SUPERFAMILY)	F:GO:0005515; P:GO:0016192; C:GO:0016020; P:GO:0048193	F:protein binding; P:vesicle-mediated transport; C:membrane; P:Golgi vesicle transport	STX10_HUMAN Syntaxin-10 OS=Homo sapiens GN=STX10 PE=1 SV=1	8	6.01e-27	70.75	t-SNARE coiled-coil homology domain profile.	Unknown function
GMOY007426-RA	Hypothetical protein	-1.23261	0.0134348	409.35	332.1	probable serine threonine- kinase yakA isoform X8	20	1.54857e-73	85.5						no IPS match	no IPS match	no IPS match	PKHA7_DANRE Pleckstrin homology domain-containing family A member 7 OS=Danio rerio GN=plekha7 PE=2 SV=2	20	2.02e-35	59.15	PH domain, Pleckstrin homology domain.	Unknown function
GMOY001094-RA	Hypothetical protein	-1.23251	0.0394751	248.35	201.5	actin-binding anillin	20	0	68.75	19	C:GO:0070938; C:GO:0032154; P:GO:0022008; P:GO:0007112; P:GO:0007349; F:GO:0008017; C:GO:0005634; P:GO:0051533; P:GO:0007009; F:GO:0003779; P:GO:0051297; C:GO:0005737; P:GO:0030726; P:GO:0045035; P:GO:0000281; P:GO:0032465; P:GO:0032189; C:GO:0035323; P:GO:0031106	C:contractile ring; C:cleavage furrow; P:neurogenesis; P:male meiosis cytokinesis; P:cellularization; F:microtubule binding; C:nucleus; P:positive regulation of NFAT protein import into nucleus; P:plasma membrane organization; F:actin binding; P:centrosome organization; C:cytoplasm; P:male germline ring canal formation; P:sensory organ precursor cell division; P:mitotic cytokinesis; P:regulation …			no IPS match	no IPS match	no IPS match	ANLN_DROME Actin-binding anillin OS=Drosophila melanogaster GN=scra PE=1 SV=3	7	0	49.86	PH domain, Cell division protein anillin, Pleckstrin homology domain.	Unknown function
GMOY007444-RA	Hypothetical protein	-1.22857	0.00144757	438.6	357	glutathione synthetase-like isoform X1	20	0	87.85	9	F:GO:0000287; F:GO:0005524; P:GO:0045471; F:GO:0042803; F:GO:0043295; P:GO:0006750; P:GO:0071722; F:GO:0004363; P:GO:0006974	F:magnesium ion binding; F:ATP binding; P:response to ethanol; F:protein homodimerization activity; F:glutathione binding; P:glutathione biosynthetic process; P:detoxification of arsenic-containing substance; F:glutathione synthase activity; P:cellular response to DNA damage stimulus	EC:6.3.2.3	Glutathione synthase	IPR005615 (TIGRFAM); IPR005615 (PFAM); IPR004887 (PFAM); IPR014709 (G3DSA:3.30.1490.GENE3D); IPR005615 (PIRSF); IPR014042 (G3DSA:1.10.1080.GENE3D); IPR014042 (G3DSA:1.10.1080.GENE3D); IPR014049 (G3DSA:3.30.1490.GENE3D); IPR004887 (G3DSA:3.40.50.GENE3D); IPR005615 (PANTHER); IPR016185 (SUPERFAMILY); SSF56059 (SUPERFAMILY)	F:GO:0005524; P:GO:0006750; F:GO:0004363; F:GO:0016874	F:ATP binding; P:glutathione biosynthetic process; F:glutathione synthase activity; F:ligase activity	GSHB_XENLA Glutathione synthetase OS=Xenopus laevis GN=gss PE=2 SV=1	12	9.85e-105	59.5	Eukaryotic glutathione synthase, Eukaryotic glutathione synthase, ATP binding domain	Unknown function
GMOY006159-RA	Hypothetical protein	-1.2273	0.0141211	316.95	258.25	AP-3 complex subunit mu-2	20	0	91.5	14	P:GO:0007040; P:GO:0007220; C:GO:0008021; P:GO:0008340; F:GO:0008565; P:GO:0022008; P:GO:0006886; P:GO:0006887; P:GO:0007269; P:GO:0016183; P:GO:0006727; C:GO:0030131; C:GO:0030123; C:GO:0030135	P:lysosome organization; P:Notch receptor processing; C:synaptic vesicle; P:determination of adult lifespan; F:protein transporter activity; P:neurogenesis; P:intracellular protein transport; P:exocytosis; P:neurotransmitter secretion; P:synaptic vesicle coating; P:ommochrome biosynthetic process; C:clathrin adaptor complex; C:AP-3 adaptor complex; C:coated vesicle			IPR001392 (PRINTS); IPR028565 (PFAM); G3DSA:3.30.450.60 (GENE3D); IPR022775 (PFAM); G3DSA:2.60.40.1170 (GENE3D); IPR001392 (PIRSF); PTHR10529 (PANTHER); PTHR10529:SF297 (PANTHER); IPR028565 (PROSITE_PROFILES); IPR011012 (SUPERFAMILY); IPR028565 (SUPERFAMILY)	P:GO:0016192; C:GO:0030131; P:GO:0006886; P:GO:0006810	P:vesicle-mediated transport; C:clathrin adaptor complex; P:intracellular protein transport; P:transport	AP3M1_PONAB AP-3 complex subunit mu-1 OS=Pongo abelii GN=AP3M1 PE=2 SV=1	20	0	66.05	Clathrin coat assembly protein signature, Adaptor complexes medium subunit family, Clathrin adaptor complexes medium chain signature 1 & 2, Mu homology domain (MHD) profile.	Unknown function
GMOY011040-RA	Hypothetical protein	-1.2181	0.0256601	433.4	355.8	UBX domain-containing 7	20	0	62.7						IPR006577 (SMART); IPR001012 (PFAM); G3DSA:3.10.20.90 (GENE3D); PF13899 (PFAM); G3DSA:1.10.8.10 (GENE3D); PF14555 (PFAM); mobidb-lite (MOBIDB_LITE); mobidb-lite (MOBIDB_LITE); PTHR23322 (PANTHER); PTHR23322:SF44 (PANTHER); IPR001012 (PROSITE_PROFILES); cd02958 (CDD); IPR029071 (SUPERFAMILY); IPR009060 (SUPERFAMILY); IPR012336 (SUPERFAMILY)	F:GO:0005515	F:protein binding	UBXN7_PONAB UBX domain-containing 7 OS=Pongo abelii GN=UBXN7 PE=2 SV=2	10	1.25e-30	50.2	UBX domain, Thioredoxin-like, UBA-like domain	Unknown function
GMOY008210-RA	glycerol 3 phosphate dehydrogenase	-1.21186	6.81374e-18	4800.55	3961.3	glycerol 3 phosphate dehydrogenase	20	0	90.9	14	P:GO:0055093; F:GO:0042803; C:GO:0009331; P:GO:0006641; P:GO:0006650; F:GO:0004367; C:GO:0005811; C:GO:0030018; P:GO:0005975; F:GO:0051287; P:GO:0046168; P:GO:0007629; P:GO:0055114; C:GO:0031430	P:response to hyperoxia; F:protein homodimerization activity; C:glycerol-3-phosphate dehydrogenase complex; P:triglyceride metabolic process; P:glycerophospholipid metabolic process; F:glycerol-3-phosphate dehydrogenase [NAD+] activity; C:lipid particle; C:Z disc; P:carbohydrate metabolic process; F:NAD binding; P:glycerol-3-phosphate catabolic process; P:flight behavior; P:oxidation-reduction pr…	EC:1.1.1.8; EC:1.1.1.94	Glycerol-3-phosphate dehydrogenase (NAD(+)); Glycerol-3-phosphate dehydrogenase (NAD(P)(+))	IPR006168 (PRINTS); IPR013328 (G3DSA:1.10.1040.GENE3D); IPR006168 (PIRSF); IPR017751 (TIGRFAM); IPR006109 (PFAM); G3DSA:3.40.50.720 (GENE3D); IPR011128 (PFAM); PTHR11728:SF22 (PANTHER); PTHR11728 (PANTHER); IPR008927 (SUPERFAMILY); IPR016040 (SUPERFAMILY)	P:GO:0006072; P:GO:0005975; F:GO:0042803; F:GO:0016616; C:GO:0009331; F:GO:0016491; F:GO:0051287; P:GO:0046168; P:GO:0055114; F:GO:0004367	P:glycerol-3-phosphate metabolic process; P:carbohydrate metabolic process; F:protein homodimerization activity; F:oxidoreductase activity, acting on the CH-OH group of donors, NAD or NADP as acceptor; C:glycerol-3-phosphate dehydrogenase complex; F:oxidoreductase activity; F:NAD binding; P:glycerol-3-phosphate catabolic process; P:oxidation-reduction process; F:glycerol-3-phosphate dehydrogenase…	GPDA_DROPS Glycerol-3-phosphate dehydrogenase	20	0	79.25	NAD-dependent glycerol-3-phosphate dehydrogenase N-terminus, NAD-dependent glycerol-3-phosphate dehydrogenase C-terminus, glycerol3P_DH: glycerol-3-phosphate dehydrogenase (NAD(+))	Unknown function
GMOY010452-RA	Hypothetical protein	-1.21178	0.00171433	556.45	459.2	valine--tRNA ligase	20	0	68.9	3	F:GO:0004832; P:GO:0006438; C:GO:0005739	F:valine-tRNA ligase activity; P:valyl-tRNA aminoacylation; C:mitochondrion	EC:6.1.1.9	Valine--tRNA ligase	IPR002303 (PRINTS); IPR014729 (G3DSA:3.40.50.GENE3D); IPR019499 (G3DSA:1.10.287.GENE3D); IPR009080 (G3DSA:1.10.730.GENE3D); IPR009080 (G3DSA:1.10.730.GENE3D); IPR002300 (PFAM); IPR013155 (PFAM); IPR002303 (TIGRFAM); PTHR11946:SF98 (PANTHER); PTHR11946 (PANTHER); cd00817 (CDD); IPR009008 (SUPERFAMILY); IPR009080 (SUPERFAMILY); SSF52374 (SUPERFAMILY)	F:GO:0000166; F:GO:0004832; F:GO:0005524; P:GO:0006418; F:GO:0004812; P:GO:0006438; C:GO:0005737; F:GO:0002161	F:nucleotide binding; F:valine-tRNA ligase activity; F:ATP binding; P:tRNA aminoacylation for protein translation; F:aminoacyl-tRNA ligase activity; P:valyl-tRNA aminoacylation; C:cytoplasm; F:aminoacyl-tRNA editing activity	SYVC_MOUSE Valine--tRNA ligase OS=Mus musculus GN=Vars PE=1 SV=1	20	0	54.85	Valyl-tRNA synthetase signature, tRNA synthetases class I (I, L, M and V), Anticodon-binding domain of tRNA, Aminoacyl-transfer RNA synthetases class-I signature, valS: valine--tRNA ligase.	Unknown function
GMOY007510-RA	lipid storage droplet-1	-1.20978	6.99092e-06	821.5	679.05	isoform A	20	0	89.65	2	P:GO:0042060; C:GO:0016021	P:wound healing; C:integral component of membrane			PTHR22255 (PANTHER); PTHR22255:SF7 (PANTHER)	no GO terms	no GO terms	LSD1_DROME Lipid storage droplets surface-binding 1 OS=Drosophila melanogaster GN=Lsd-1 PE=2 SV=2	2	0	66.5	Perilipin family	Unknown function
GMOY003153-RA	Hypothetical protein	-1.20614	0.000259568	628.1	520.75	angiotensin-converting enzyme	20	3.08603e-73	84.15	6	F:GO:0004180; F:GO:0046872; F:GO:0008241; P:GO:0006508; C:GO:0016021; F:GO:0008237	F:carboxypeptidase activity; F:metal ion binding; F:peptidyl-dipeptidase activity; P:proteolysis; C:integral component of membrane; F:metallopeptidase activity	EC:3.4.15	Acting on peptide bonds (peptidases)	IPR001548 (PFAM); PTHR10514:SF29 (PANTHER); IPR001548 (PANTHER); SSF55486 (SUPERFAMILY)	F:GO:0008241; C:GO:0016020; P:GO:0006508; F:GO:0008237	F:peptidyl-dipeptidase activity; C:membrane; P:proteolysis; F:metallopeptidase activity	ACE_RAT Angiotensin-converting enzyme OS=Rattus norvegicus GN=Ace PE=1 SV=1	19	4.28e-24	57.21	Angiotensin-converting enzyme	Unknown function
GMOY008351-RA	Hypothetical protein	-1.20051	0.0126159	396.95	330.65	UBASH3A homolog isoform X1	20	0	83	3	F:GO:0016791; C:GO:0005829; P:GO:0016311	F:phosphatase activity; C:cytosol; P:dephosphorylation	EC:3.1.3.41	4-nitrophenylphosphatase	IPR013078 (SMART); G3DSA:2.30.30.40 (GENE3D); IPR015940 (PFAM); IPR029033 (G3DSA:3.40.50.GENE3D); IPR013078 (PFAM); G3DSA:3.90.1140.10 (GENE3D); G3DSA:1.10.8.10 (GENE3D); IPR001452 (PFAM); PTHR16469:SF36 (PANTHER); PTHR16469 (PANTHER); IPR015940 (PROSITE_PROFILES); IPR001452 (PROSITE_PROFILES); cd11791 (CDD); cd14301 (CDD); IPR013078 (CDD); IPR029033 (SUPERFAMILY); IPR009060 (SUPERFAMILY); IPR001…	F:GO:0005515	F:protein binding	UBS3A_DROME UBASH3A homolog OS=Drosophila melanogaster GN=CG13604 PE=2 SV=1	15	0	62.93	Histidine phosphatase superfamily (branch 1), UBA/TS-N domain, Variant SH3 domain, Src homology 3 (SH3) domain profile, Ubiquitin-associated domain (UBA) profile, Phosphoglycerate mutase family	Unknown function
GMOY008889-RA	Hypothetical protein	-1.20005	0.0141855	531.8	443.15	suppressor of hairy wing	20	0	65.55	8	C:GO:0005634; C:GO:0005700; F:GO:0005515; P:GO:0045892; P:GO:0031936; F:GO:0043035; F:GO:0043565; C:GO:0000785	C:nucleus; C:polytene chromosome; F:protein binding; P:negative regulation of transcription, DNA-templated; P:negative regulation of chromatin silencing; F:chromatin insulator sequence binding; F:sequence-specific DNA binding; C:chromatin			IPR013087 (SMART); G3DSA:3.30.160.60 (GENE3D); G3DSA:2.20.25.10 (GENE3D); G3DSA:2.40.155.10 (GENE3D); G3DSA:3.30.160.60 (GENE3D); G3DSA:3.30.160.60 (GENE3D); PF12874 (PFAM); PF13912 (PFAM); G3DSA:2.10.69.10 (GENE3D); G3DSA:3.30.160.60 (GENE3D); G3DSA:3.30.160.60 (GENE3D); G3DSA:3.30.160.60 (GENE3D); G3DSA:3.30.60.60 (GENE3D); G3DSA:3.30.160.60 (GENE3D); G3DSA:3.30.160.60 (GENE3D); mobidb-lite (MO…	F:GO:0003676	F:nucleic acid binding	SUHW_DROAN suppressor of hairy wing OS=Drosophila ananassae GN=su(Hw) PE=2 SV=1	20	0	50.45	Zinc finger, C2H2 type	Unknown function
GMOY005048-RA	Hypothetical protein	-1.19963	0.00390883	481.05	401	dihydroxyacetone phosphate acyltransferase	20	0	73.4	3	C:GO:0005778; F:GO:0016287; P:GO:0008611	C:peroxisomal membrane; F:glycerone-phosphate O-acyltransferase activity; P:ether lipid biosynthetic process	EC:2.3.1.42	Glycerone-phosphate O-acyltransferase	IPR002123 (SMART); IPR002123 (PFAM); PTHR12563:SF22 (PANTHER); IPR022284 (PANTHER); cd07993 (CDD); SSF69593 (SUPERFAMILY)	F:GO:0016746; F:GO:0008374; P:GO:0008152; P:GO:0044255	F:transferase activity, transferring acyl groups; F:O-acyltransferase activity; P:metabolic process; P:cellular lipid metabolic process	GNPAT_HUMAN Dihydroxyacetone phosphate acyltransferase OS=Homo sapiens GN=GNPAT PE=1 SV=1	20	3.84e-74	57.95	Acyltransferase, Phosphate acyltransferases	Unknown function
GMOY008095-RA	Hypothetical protein	-1.195	0.000425988	652.35	545.9	RILP homolog	20	0	79.25	2	C:GO:0016021; P:GO:0048812	C:integral component of membrane; P:neuron projection morphogenesis			IPR019143 (PFAM); G3DSA:1.20.1170.10 (GENE3D); mobidb-lite (MOBIDB_LITE); PTHR21502:SF16 (PANTHER); PTHR21502 (PANTHER); IPR034744 (PROSITE_PROFILES); IPR034743 (PROSITE_PROFILES); cd14445 (CDD); SSF161256 (SUPERFAMILY)	no GO terms	no GO terms	RIPL_DROME RILP homolog OS=Drosophila melanogaster GN=CG11448 PE=2 SV=1	10	0	58.6	JNK_SAPK-associated protein-1	Unknown function
GMOY007618-RA	copper chaperone	-1.19488	1.18456e-06	2841.3	2377.9	copper transport ATOX1	20	4.85049e-39	86.65	5	P:GO:0006979; P:GO:0006878; C:GO:0005737; P:GO:0015680; F:GO:0016531	P:response to oxidative stress; P:cellular copper ion homeostasis; C:cytoplasm; P:intracellular copper ion transport; F:copper chaperone activity			IPR006121 (PFAM); G3DSA:3.30.70.100 (GENE3D); PTHR22814:SF243 (PANTHER); PTHR22814 (PANTHER); IPR006121 (PROSITE_PROFILES); IPR006121 (CDD); IPR006121 (SUPERFAMILY)	F:GO:0046872; P:GO:0030001	F:metal ion binding; P:metal ion transport	ATOX1_MOUSE Copper transport ATOX1 OS=Mus musculus GN=Atox1 PE=1 SV=1	12	5.11e-15	63.67	Heavy-metal-associated domain	Unknown function
GMOY003143-RA	Hypothetical protein	-1.19482	0.0176957	964.1	806.9	isoform D	20	1.16548e-68	60.75	4	C:GO:0005634; F:GO:0003779; C:GO:0005829; P:GO:0031532	C:nucleus; F:actin binding; C:cytosol; P:actin cytoskeleton reorganization			mobidb-lite (MOBIDB_LITE); mobidb-lite (MOBIDB_LITE); mobidb-lite (MOBIDB_LITE); mobidb-lite (MOBIDB_LITE)	no GO terms	no GO terms	---NA---				Unknown function	Unknown function
GMOY012002-RA	Hypothetical protein	-1.19463	0.0298666	5827.6	4878.15	furry isoform X2	20	0	89.65	15	P:GO:0048800; P:GO:0048601; P:GO:0048814; C:GO:0030425; P:GO:0008407; F:GO:0005515; C:GO:0045177; P:GO:0042052; P:GO:0045860; C:GO:0005938; P:GO:0070593; C:GO:0044297; P:GO:0016055; P:GO:0035317; C:GO:0030424	P:antennal morphogenesis; P:oocyte morphogenesis; P:regulation of dendrite morphogenesis; C:dendrite; P:chaeta morphogenesis; F:protein binding; C:apical part of cell; P:rhabdomere development; P:positive regulation of protein kinase activity; C:cell cortex; P:dendrite self-avoidance; C:cell body; P:Wnt signaling pathway; P:imaginal disc-derived wing hair organization; C:axon			IPR029473 (PFAM); IPR025481 (PFAM); IPR011989 (G3DSA:1.25.10.GENE3D); IPR025614 (PFAM); mobidb-lite (MOBIDB_LITE); mobidb-lite (MOBIDB_LITE); mobidb-lite (MOBIDB_LITE); mobidb-lite (MOBIDB_LITE); mobidb-lite (MOBIDB_LITE); mobidb-lite (MOBIDB_LITE); mobidb-lite (MOBIDB_LITE); mobidb-lite (MOBIDB_LITE); PTHR12295 (PANTHER); IPR016024 (SUPERFAMILY); IPR016024 (SUPERFAMILY)	F:GO:0005488	F:binding	FRY_DROME furry OS=Drosophila melanogaster GN=fry PE=1 SV=2	6	0	73.5	Cell morphogenesis central region	Unknown function
GMOY005781-RA	Hypothetical protein	-1.19245	0.00670375	995.1	834.5	E3 ubiquitin- ligase Smurf1	20	0	80.55	6	C:GO:0005634; F:GO:0004842; C:GO:0005737; P:GO:0007179; F:GO:0016874; P:GO:0042787	C:nucleus; F:ubiquitin-protein transferase activity; C:cytoplasm; P:transforming growth factor beta receptor signaling pathway; F:ligase activity; P:protein ubiquitination involved in ubiquitin-dependent protein catabolic process			IPR000008 (SMART); IPR000569 (SMART); IPR001202 (SMART); G3DSA:3.30.2160.10 (GENE3D); IPR000008 (PFAM); IPR000008 (G3DSA:2.60.40.GENE3D); G3DSA:2.20.70.10 (GENE3D); G3DSA:2.20.70.10 (GENE3D); IPR001202 (PFAM); IPR000569 (PFAM); mobidb-lite (MOBIDB_LITE); mobidb-lite (MOBIDB_LITE); mobidb-lite (MOBIDB_LITE); mobidb-lite (MOBIDB_LITE); PTHR11254 (PANTHER); PTHR11254:SF381 (PANTHER); IPR000569 (PROS…	F:GO:0004842; F:GO:0005515	F:ubiquitin-protein transferase activity; F:protein binding	SMUF1_DROME E3 ubiquitin- ligase Smurf1 OS=Drosophila melanogaster GN=lack PE=1 SV=3	20	0	72.45	C2 domain, WW domain, HECT-domain (ubiquitin-transferase), WW/rsp5/WWP domain signature, Domain Homologous to E6-AP Carboxyl Terminus with, Domain with 2 conserved Trp (W) residues.	Unknown function
GMOY000369-RA	Hypothetical protein	-1.18901	0.000348505	1565.75	1316.85	Down syndrome critical region 3 homolog	20	4.73871e-161	82.75	5	C:GO:0005768; C:GO:0030906; F:GO:0008565; P:GO:0006886; P:GO:0042147	C:endosome; C:retromer, cargo-selective complex; F:protein transporter activity; P:intracellular protein transport; P:retrograde transport, endosome to Golgi			IPR000719 (SMART); IPR028934 (PFAM); IPR000719 (PFAM); IPR032675 (G3DSA:3.80.10.GENE3D); G3DSA:3.30.200.20 (GENE3D); G3DSA:1.10.510.10 (GENE3D); mobidb-lite (MOBIDB_LITE); mobidb-lite (MOBIDB_LITE); mobidb-lite (MOBIDB_LITE); mobidb-lite (MOBIDB_LITE); PTHR12233:SF7 (PANTHER); IPR028934 (PANTHER); IPR011009 (SUPERFAMILY); IPR011009 (SUPERFAMILY)	F:GO:0005524; F:GO:0004672; P:GO:0006468	F:ATP binding; F:protein kinase activity; P:protein phosphorylation	DSCR3_MOUSE Down syndrome critical region 3 homolog OS=Mus musculus GN=Dscr3 PE=1 SV=1	20	7.87e-103	80.8	Protein kinase domain, Vacuolar protein sorting-associated protein 26, Serine/Threonine protein kinases, catalytic domain	Unknown function
GMOY011979-RA	vacuolar H+-ATPase v1 sector subunit E	-1.18094	1.18456e-06	6883.2	5828.6	V-type proton ATPase subunit E	20	3.41436e-97	88.8	7	C:GO:0000221; C:GO:0033181; P:GO:0015991; P:GO:0045176; F:GO:0046961; P:GO:0007430; P:GO:0060439	C:vacuolar proton-transporting V-type ATPase, V1 domain; C:plasma membrane proton-transporting V-type ATPase complex; P:ATP hydrolysis coupled proton transport; P:apical protein localization; F:proton-transporting ATPase activity, rotational mechanism; P:terminal branching, open tracheal system; P:trachea morphogenesis	EC:3.6.1.3; EC:3.6.1.15	Adenosinetriphosphatase; Nucleoside-triphosphate phosphatase	IPR002842 (PFAM); PTHR12317 (PANTHER); PTHR12317:SF50 (PANTHER); IPR002842 (HAMAP); SSF160527 (SUPERFAMILY)	P:GO:0015991; F:GO:0046961; C:GO:0033178	P:ATP hydrolysis coupled proton transport; F:proton-transporting ATPase activity, rotational mechanism; C:proton-transporting two-sector ATPase complex, catalytic domain	VATE_DROME V-type proton ATPase subunit E OS=Drosophila melanogaster GN=Vha26 PE=2 SV=1	20	2.55e-92	71.2	V-type proton ATPase subunit E [atpE], ATP synthase (E/31 kDa) subunit	Unknown function
GMOY012188-RA	Hypothetical protein	-1.1804	0.0323818	3295.2	2791.6	eye-specific diacylglycerol kinase isoform X2	20	0	86.8	16	P:GO:0007015; F:GO:0004143; P:GO:0006661; P:GO:0007205; C:GO:0005875; P:GO:0006654; P:GO:0046834; P:GO:0007605; F:GO:0005524; P:GO:0043052; P:GO:0045494; P:GO:0046154; P:GO:0007608; P:GO:0016056; P:GO:0016059; P:GO:0035556	P:actin filament organization; F:diacylglycerol kinase activity; P:phosphatidylinositol biosynthetic process; P:protein kinase C-activating G-protein coupled receptor signaling pathway; C:microtubule associated complex; P:phosphatidic acid biosynthetic process; P:lipid phosphorylation; P:sensory perception of sound; F:ATP binding; P:thermotaxis; P:photoreceptor cell maintenance; P:rhodopsin metab…	EC:2.7.1.107	Diacylglycerol kinase (ATP)	IPR002219 (SMART); IPR001206 (SMART); IPR000756 (SMART); IPR002110 (SMART); IPR017438 (G3DSA:3.40.50.GENE3D); G3DSA:3.30.60.20 (GENE3D); IPR001206 (PFAM); IPR000756 (PFAM); IPR020683 (PFAM); IPR020683 (G3DSA:1.25.40.GENE3D); IPR002219 (PFAM); mobidb-lite (MOBIDB_LITE); mobidb-lite (MOBIDB_LITE); mobidb-lite (MOBIDB_LITE); mobidb-lite (MOBIDB_LITE); mobidb-lite (MOBIDB_LITE); mobidb-lite (MOBIDB_L…	F:GO:0003951; F:GO:0005515; P:GO:0008152; F:GO:0004143; P:GO:0007205; F:GO:0016301; P:GO:0035556	F:NAD+ kinase activity; F:protein binding; P:metabolic process; F:diacylglycerol kinase activity; P:protein kinase C-activating G-protein coupled receptor signaling pathway; F:kinase activity; P:intracellular signal transduction	DGK2_DROME Eye-specific diacylglycerol kinase OS=Drosophila melanogaster GN=rdgA PE=2 SV=2	20	0	53.4	Phorbol esters/diacylglycerol binding domain (C1 domain), Diacylglycerol kinase accessory domain, Ankyrin repeats (3 copies), DAG-kinase catalytic (DAGKc) domain profile, Protein kinase C conserved region 1 (C1) domains (Cysteine-rich domains)	Unknown function
GMOY009574-RA	Hypothetical protein	-1.17947	0.00288122	2383.3	2020.65	cytoplasmic dynein 1 intermediate chain isoform X1	20	0	89.95	2	C:GO:0005868; P:GO:0007018	C:cytoplasmic dynein complex; P:microtubule-based movement			IPR001680 (SMART); IPR025956 (PFAM); IPR015943 (G3DSA:2.130.10.GENE3D); IPR015943 (G3DSA:2.130.10.GENE3D); mobidb-lite (MOBIDB_LITE); mobidb-lite (MOBIDB_LITE); PTHR12442:SF50 (PANTHER); PTHR12442 (PANTHER); IPR001680 (PROSITE_PROFILES); IPR017986 (PROSITE_PROFILES); IPR017986 (SUPERFAMILY)	C:GO:0005868; F:GO:0005515; P:GO:0007018	C:cytoplasmic dynein complex; F:protein binding; P:microtubule-based movement	DYIN_DROME Cytoplasmic dynein 1 intermediate chain OS=Drosophila melanogaster GN=sw PE=1 SV=3	20	0	60.85	WD domain, G-beta repeat, Cytoplasmic dynein 1 intermediate chain 2, Trp-Asp (WD) repeats profile, WD40 repeats.	Unknown function
GMOY006211-RA	cytochrome P450-4d2	-1.1773	0.0208336	2696.6	2290.5	probable cytochrome P450 4d14	20	3.23357e-168	67.6	2	F:GO:0016491; F:GO:0005488	F:oxidoreductase activity; F:binding			IPR002401 (PRINTS); IPR001128 (PRINTS); IPR001128 (PFAM); G3DSA:1.10.630.10 (GENE3D); PTHR24291 (PANTHER); PTHR24291:SF80 (PANTHER); IPR001128 (SUPERFAMILY)	F:GO:0005506; F:GO:0016705; P:GO:0055114; F:GO:0020037	F:iron ion binding; F:oxidoreductase activity, acting on paired donors, with incorporation or reduction of molecular oxygen; P:oxidation-reduction process; F:heme binding	CP4D2_DROME Cytochrome P450 4d2 OS=Drosophila melanogaster GN=Cyp4d2 PE=2 SV=2	20	7.9e-143	59.2	P450 superfamily signature, E-class P450 group I signature, Cytochrome P450 cysteine heme-iron ligand signature.	Unknown function
GMOY000945-RA	Hypothetical protein	-1.17721	0.00638426	545.4	463.3	gamma-glutamyl hydrolase	20	2.49095e-168	74.9	6	P:GO:0006508; C:GO:0016021; P:GO:0006541; C:GO:0005773; F:GO:0034722; P:GO:0046900	P:proteolysis; C:integral component of membrane; P:glutamine metabolic process; C:vacuole; F:gamma-glutamyl-peptidase activity; P:tetrahydrofolylpolyglutamate metabolic process	EC:3.4.19.9; EC:3.4.19	Gamma-glutamyl hydrolase; Acting on peptide bonds (peptidases)	IPR001623 (SMART); IPR029062 (G3DSA:3.40.50.GENE3D); IPR004640 (TIGRFAM); IPR001623 (G3DSA:1.10.287.GENE3D); IPR011697 (PFAM); IPR009073 (G3DSA:1.20.1280.GENE3D); IPR009073 (PFAM); IPR015527 (PANTHER); IPR015527 (PROSITE_PROFILES); IPR001623 (PROSITE_PROFILES); IPR001623 (CDD); IPR001623 (SUPERFAMILY); IPR009073 (SUPERFAMILY); IPR029062 (SUPERFAMILY)	F:GO:0003824; F:GO:0008242; F:GO:0051087; P:GO:0006541; P:GO:0006457; P:GO:0051259; F:GO:0016787	F:catalytic activity; F:omega peptidase activity; F:chaperone binding; P:glutamine metabolic process; P:protein folding; P:protein oligomerization; F:hydrolase activity	GGH_MOUSE Gamma-glutamyl hydrolase OS=Mus musculus GN=Ggh PE=1 SV=2	20	1.14e-62	58.95	Peptidase C26, DnaJ domain, hscB: Fe-S protein assembly co-chaperone HscB, Gamma-glutamyl hydrolase domain profile.	Unknown function
GMOY003861-RA	Hypothetical protein	-1.17701	0.0401972	388	329.65	histone-lysine N-methyltransferase SETMAR-like	20	1.45726e-28	56.1	4	F:GO:0003677; F:GO:0008168; F:GO:0016740; P:GO:0032259	F:DNA binding; F:methyltransferase activity; F:transferase activity; P:methylation			IPR004210 (PFAM); IPR006578 (PFAM); PTHR12243 (PANTHER); IPR004210 (PROSITE_PROFILES); IPR006578 (PROSITE_PROFILES)	F:GO:0003677	F:DNA binding	---NA---				BESS motif, Alcohol dehydrogenase transcription factor Myb/SANT-like, MADF domain profile.	Unknown function
GMOY008669-RA	drosha	-1.17596	0.0182895	460.8	391.85	ribonuclease 3	20	0	82.35	14	P:GO:0090502; P:GO:0016319; P:GO:0031053; P:GO:0031054; P:GO:0007294; P:GO:0035070; P:GO:0022008; P:GO:0009267; C:GO:0005634; F:GO:0004525; P:GO:0030727; F:GO:0003725; P:GO:0016075; P:GO:0030422	P:RNA phosphodiester bond hydrolysis, endonucleolytic; P:mushroom body development; P:primary miRNA processing; P:pre-miRNA processing; P:germarium-derived oocyte fate determination; P:salivary gland histolysis; P:neurogenesis; P:cellular response to starvation; C:nucleus; F:ribonuclease III activity; P:germarium-derived female germ-line cyst formation; F:double-stranded RNA binding; P:rRNA catab…	EC:3.1.30; EC:3.1.26; EC:3.1.26.3	Acting on ester bonds; Acting on ester bonds; Ribonuclease III	IPR000999 (SMART); IPR014720 (SMART); G3DSA:3.30.160.20 (GENE3D); IPR014720 (PFAM); IPR000999 (G3DSA:1.10.1520.GENE3D); IPR000999 (PFAM); IPR000999 (PFAM); mobidb-lite (MOBIDB_LITE); mobidb-lite (MOBIDB_LITE); PTHR11207 (PANTHER); PTHR11207:SF13 (PANTHER); IPR000999 (PROSITE_PROFILES); IPR014720 (PROSITE_PROFILES); IPR011907 (HAMAP); IPR000999 (CDD); cd00048 (CDD); IPR000999 (CDD); SSF54768 (SUPE…	F:GO:0004525; F:GO:0003723; P:GO:0016075; P:GO:0006396	F:ribonuclease III activity; F:RNA binding; P:rRNA catabolic process; P:RNA processing	RNC_MOUSE Ribonuclease 3 OS=Mus musculus GN=Drosha PE=1 SV=1	20	0	59.5	Ribonuclease 3 [rnc], Double-stranded RNA binding motif	Unknown function
GMOY008993-RA	vacuolar H+-ATPase v1 sector subunit A	-1.17387	0.000192935	4266.5	3634.55	V-type proton ATPase catalytic subunit A isoform 2	20	0	97.4	10	C:GO:0000221; F:GO:0005524; C:GO:0033181; P:GO:0015991; P:GO:0048388; P:GO:0046034; P:GO:0016197; F:GO:0046961; P:GO:0035149; P:GO:0007446	C:vacuolar proton-transporting V-type ATPase, V1 domain; F:ATP binding; C:plasma membrane proton-transporting V-type ATPase complex; P:ATP hydrolysis coupled proton transport; P:endosomal lumen acidification; P:ATP metabolic process; P:endosomal transport; F:proton-transporting ATPase activity, rotational mechanism; P:lumen formation, open tracheal system; P:imaginal disc growth	EC:3.6.1.3; EC:3.6.1.15	Adenosinetriphosphatase; Nucleoside-triphosphate phosphatase	IPR004100 (PFAM); G3DSA:3.40.50.300 (GENE3D); IPR024034 (G3DSA:1.10.1140.GENE3D); IPR000194 (PFAM); IPR005725 (TIGRFAM); IPR031686 (PFAM); PTHR43607:SF1 (PANTHER); IPR022878 (PANTHER); IPR022878 (HAMAP); cd01134 (CDD); SSF47917 (SUPERFAMILY); IPR027417 (SUPERFAMILY); IPR004100 (SUPERFAMILY)	F:GO:0005524; P:GO:0015992; P:GO:0015991; P:GO:0046034; F:GO:0046961; C:GO:0033180	F:ATP binding; P:proton transport; P:ATP hydrolysis coupled proton transport; P:ATP metabolic process; F:proton-transporting ATPase activity, rotational mechanism; C:proton-transporting V-type ATPase, V1 domain	VATA2_DROME V-type proton ATPase catalytic subunit A isoform 2 OS=Drosophila melanogaster GN=Vha68-2 PE=1 SV=2	20	0	89.75	V-type ATP synthase alpha chain [atpA], ATP synthase alpha/beta family, nucleotide-binding domain	Unknown function
GMOY010878-RA	Hypothetical protein	-1.16755	0.000198918	25757.9	22061.5	Unc- isoform E	20	0	83	9	F:GO:0005524; P:GO:0035023; P:GO:0007527; P:GO:0045214; F:GO:0004672; C:GO:0031430; F:GO:0005089; P:GO:0006468; P:GO:0043547	F:ATP binding; P:regulation of Rho protein signal transduction; P:adult somatic muscle development; P:sarcomere organization; F:protein kinase activity; C:M band; F:Rho guanyl-nucleotide exchange factor activity; P:protein phosphorylation; P:positive regulation of GTPase activity			IPR003599 (SMART); IPR003598 (SMART); IPR003961 (SMART); IPR013783 (G3DSA:2.60.40.GENE3D); IPR013783 (G3DSA:2.60.40.GENE3D); G3DSA:1.20.900.10 (GENE3D); G3DSA:3.30.200.20 (GENE3D); G3DSA:3.30.200.20 (GENE3D); IPR013783 (G3DSA:2.60.40.GENE3D); IPR013783 (G3DSA:2.60.40.GENE3D); G3DSA:1.20.900.10 (GENE3D); G3DSA:1.10.510.10 (GENE3D); IPR013783 (G3DSA:2.60.40.GENE3D); IPR013783 (G3DSA:2.60.40.GENE3D)…	P:GO:0035023; F:GO:0005524; F:GO:0005515; F:GO:0004672; F:GO:0005089; P:GO:0006468	P:regulation of Rho protein signal transduction; F:ATP binding; F:protein binding; F:protein kinase activity; F:Rho guanyl-nucleotide exchange factor activity; P:protein phosphorylation	UNC89_CAEEL Muscle M-line assembly unc-89 OS=Caenorhabditis elegans GN=unc-89 PE=1 SV=3	20	5.78e-179	45.1	Fibronectin type III domain, Immunoglobulin I-set domain, Immunoglobulin C-2 Type, RhoGEF domain, Protein kinase domain, Dbl homology (DH) domain profile.	Unknown function
GMOY007797-RA	Hypothetical protein	-1.16571	0.0214258	1515.95	1300.45	rhodopsin 4	20	0	89.15	6	P:GO:0007604; P:GO:0007186; F:GO:0008020; C:GO:0016021; P:GO:0018298; P:GO:0007601	P:phototransduction, UV; P:G-protein coupled receptor signaling pathway; F:G-protein coupled photoreceptor activity; C:integral component of membrane; P:protein-chromophore linkage; P:visual perception			IPR001878 (SMART); IPR001878 (G3DSA:4.10.60.GENE3D); IPR001878 (G3DSA:4.10.60.GENE3D); mobidb-lite (MOBIDB_LITE); mobidb-lite (MOBIDB_LITE); mobidb-lite (MOBIDB_LITE); mobidb-lite (MOBIDB_LITE); mobidb-lite (MOBIDB_LITE); mobidb-lite (MOBIDB_LITE); PTHR23002:SF91 (PANTHER); PTHR23002 (PANTHER); IPR001878 (PROSITE_PROFILES); IPR001878 (SUPERFAMILY)	F:GO:0003676; F:GO:0008270	F:nucleic acid binding; F:zinc ion binding	OPS4_DROVI Opsin Rh4 OS=Drosophila virilis GN=Rh4 PE=3 SV=2	20	8.89e-99	76.85	Zinc finger CCHC-type profile.	Unknown function
GMOY006824-RA	Hypothetical protein	-1.15706	0.00316579	745.55	644.35	patj homolog	20	0	79.15	22	F:GO:0005080; P:GO:0035088; C:GO:0016327; C:GO:0035003; F:GO:0032033; P:GO:0008594; C:GO:0045179; C:GO:0005875; C:GO:0005635; P:GO:0045196; C:GO:0005912; P:GO:0035509; P:GO:0045186; P:GO:0045494; P:GO:0001736; P:GO:0045176; C:GO:0005918; P:GO:0034334; P:GO:0016332; P:GO:0035209; P:GO:0016334; C:GO:0016324	F:protein kinase C binding; P:establishment or maintenance of apical/basal cell polarity; C:apicolateral plasma membrane; C:subapical complex; F:myosin II light chain binding; P:photoreceptor cell morphogenesis; C:apical cortex; C:microtubule associated complex; C:nuclear envelope; P:establishment or maintenance of neuroblast polarity; C:adherens junction; P:negative regulation of myosin-light-ch…			IPR004172 (SMART); IPR001478 (SMART); G3DSA:2.30.42.10 (GENE3D); IPR001478 (PFAM); IPR004172 (G3DSA:1.10.287.GENE3D); G3DSA:2.30.42.10 (GENE3D); mobidb-lite (MOBIDB_LITE); PTHR19964:SF67 (PANTHER); PTHR19964 (PANTHER); IPR001478 (PROSITE_PROFILES); IPR004172 (PROSITE_PROFILES); cd00992 (CDD); cd00992 (CDD); cd00992 (CDD); cd00992 (CDD); IPR001478 (SUPERFAMILY); IPR001478 (SUPERFAMILY); IPR001478 …	F:GO:0005515	F:protein binding	PATJ_DROME Patj homolog OS=Drosophila melanogaster GN=Patj PE=1 SV=2	20	0	49.7	PDZ domain (Also known as DHR or GLGF), Domain present in PSD-95, Dlg, and ZO-1/2, domain in receptor targeting proteins Lin-2 and Lin-7	Unknown function
GMOY009295-RA	Hypothetical protein	-1.15622	0.00137866	831.9	719.5	suppressor of variegation 3-7 isoform X2	20	8.41455e-92	53.2	5	C:GO:0000792; P:GO:1905269; P:GO:0010468; C:GO:0000775; F:GO:0005488	C:heterochromatin; P:positive regulation of chromatin organization; P:regulation of gene expression; C:chromosome, centromeric region; F:binding			IPR013087 (SMART); IPR003604 (SMART); IPR004210 (PFAM); mobidb-lite (MOBIDB_LITE); mobidb-lite (MOBIDB_LITE); mobidb-lite (MOBIDB_LITE); mobidb-lite (MOBIDB_LITE); mobidb-lite (MOBIDB_LITE); mobidb-lite (MOBIDB_LITE); mobidb-lite (MOBIDB_LITE); mobidb-lite (MOBIDB_LITE); mobidb-lite (MOBIDB_LITE); mobidb-lite (MOBIDB_LITE); mobidb-lite (MOBIDB_LITE); IPR004210 (PROSITE_PROFILES)	F:GO:0003676; F:GO:0003677; F:GO:0008270	F:nucleic acid binding; F:DNA binding; F:zinc ion binding	SUV37_DROME suppressor of variegation 3-7 OS=Drosophila melanogaster GN=Su(var)3-7 PE=1 SV=4	1	5.66e-57	53	BESS motif, Zinc finger C2H2 type domain signature, U1-like zinc finger.	Unknown function
GMOY001246-RA	Hypothetical protein	-1.15537	0.012533	1126.25	974.8	isoleucine--tRNA mitochondrial	20	0	70.35	4	F:GO:0000166; P:GO:0006428; F:GO:0004822; C:GO:0005739	F:nucleotide binding; P:isoleucyl-tRNA aminoacylation; F:isoleucine-tRNA ligase activity; C:mitochondrion	EC:6.1.1.5	Isoleucine--tRNA ligase	IPR002301 (PRINTS); IPR014729 (G3DSA:3.40.50.GENE3D); IPR009080 (G3DSA:1.10.730.GENE3D); IPR002300 (PFAM); IPR013155 (PFAM); IPR009008 (G3DSA:3.90.740.GENE3D); IPR002301 (TIGRFAM); IPR009008 (G3DSA:3.90.740.GENE3D); PTHR42765 (PANTHER); PTHR42765:SF3 (PANTHER); IPR033708 (CDD); IPR009008 (SUPERFAMILY); IPR009080 (SUPERFAMILY); SSF52374 (SUPERFAMILY)	P:GO:0006428; F:GO:0000166; F:GO:0005524; P:GO:0006418; F:GO:0004812; F:GO:0004822; C:GO:0005737; F:GO:0002161; F:GO:0000049	P:isoleucyl-tRNA aminoacylation; F:nucleotide binding; F:ATP binding; P:tRNA aminoacylation for protein translation; F:aminoacyl-tRNA ligase activity; F:isoleucine-tRNA ligase activity; C:cytoplasm; F:aminoacyl-tRNA editing activity; F:tRNA binding	SYIM_MOUSE Isoleucine--tRNA mitochondrial OS=Mus musculus GN=Iars2 PE=1 SV=1	20	0	52.85	Isoleucyl-tRNA synthetase signature, Aminoacyl-transfer RNA synthetases class-I signature, Anticodon-binding domain of tRNA, tRNA synthetases class I (I, L, M and V), ileS: isoleucine--tRNA ligase	Unknown function
GMOY010466-RA	wing morphogenesis defect	-1.15504	0.00110398	863.1	747.25	serine-threonine kinase receptor-associated	20	0	91.75	6	F:GO:0003743; P:GO:0007476; P:GO:0016310; P:GO:0006413; F:GO:0016301; C:GO:0005875	F:translation initiation factor activity; P:imaginal disc-derived wing morphogenesis; P:phosphorylation; P:translational initiation; F:kinase activity; C:microtubule associated complex			IPR020472 (PRINTS); IPR001680 (SMART); IPR011042 (G3DSA:2.120.10.GENE3D); IPR001680 (PFAM); IPR015943 (G3DSA:2.130.10.GENE3D); IPR011042 (G3DSA:2.120.10.GENE3D); G3DSA:2.80.10.50 (GENE3D); PTHR19877:SF5 (PANTHER); PTHR19877 (PANTHER); IPR001680 (PROSITE_PROFILES); IPR017986 (PROSITE_PROFILES); cd00200 (CDD); SSF57889 (SUPERFAMILY); IPR017986 (SUPERFAMILY)	F:GO:0005515	F:protein binding	STRAP_CHICK Serine-threonine kinase receptor-associated OS=Gallus gallus GN=STRAP PE=2 SV=2	20	3.78e-104	56.75	G protein beta WD-40 repeat signature, WD domain, G-beta repeat, Nse1 non-SMC component of SMC5-6 complex, Trp-Asp (WD) repeats profile, WD40 repeats.	Unknown function
GMOY002770-RA	Hypothetical protein	-1.15283	0.00914583	25882.1	22451	spectrin beta chain isoform X1	20	0	96.15	20	C:GO:0016327; C:GO:0016328; P:GO:0007274; P:GO:0007026; F:GO:0005200; C:GO:0045169; F:GO:0008017; C:GO:0005811; F:GO:0005546; P:GO:0007009; P:GO:0048790; F:GO:0003779; P:GO:0042062; P:GO:0072499; F:GO:0030506; C:GO:0031594; P:GO:0016199; C:GO:0008091; C:GO:0045170; C:GO:0030424	C:apicolateral plasma membrane; C:lateral plasma membrane; P:neuromuscular synaptic transmission; P:negative regulation of microtubule depolymerization; F:structural constituent of cytoskeleton; C:fusome; F:microtubule binding; C:lipid particle; F:phosphatidylinositol-4,5-bisphosphate binding; P:plasma membrane organization; P:maintenance of presynaptic active zone structure; F:actin binding; P:l…			IPR001605 (PRINTS); IPR018159 (SMART); IPR001715 (SMART); IPR001849 (SMART); G3DSA:1.20.58.60 (GENE3D); G3DSA:1.20.58.60 (GENE3D); IPR001715 (G3DSA:1.10.418.GENE3D); PF15410 (PFAM); IPR016343 (PIRSF); IPR002017 (PFAM); G3DSA:1.20.58.60 (GENE3D); G3DSA:1.20.58.60 (GENE3D); IPR011993 (G3DSA:2.30.29.GENE3D); G3DSA:1.20.58.60 (GENE3D); IPR001715 (G3DSA:1.10.418.GENE3D); IPR001715 (PFAM); mobidb-lite …	F:GO:0005515; F:GO:0003779; F:GO:0005200; F:GO:0005543; C:GO:0008091	F:protein binding; F:actin binding; F:structural constituent of cytoskeleton; F:phospholipid binding; C:spectrin	SPTCB_DROME Spectrin beta chain OS=Drosophila melanogaster GN=beta-Spec PE=1 SV=2	20	0	63.2	Spectrin pleckstrin homology domain signature, Pleckstrin homology domain, Actinin-type actin-binding domain signature 1 & 2, Calponin homology (CH) domain	Unknown function
GMOY000847-RA	Hypothetical protein	-1.15195	0.0460342	593.6	515.3	NAD-dependent deacetylase Sirt7	20	0	82.15	2	C:GO:0005634; F:GO:0070403	C:nucleus; F:NAD+ binding			IPR003000 (PFAM); IPR029035 (G3DSA:3.40.50.GENE3D); mobidb-lite (MOBIDB_LITE); mobidb-lite (MOBIDB_LITE); mobidb-lite (MOBIDB_LITE); PTHR11085:SF33 (PANTHER); PTHR11085 (PANTHER); IPR026590 (PROSITE_PROFILES); cd01410 (CDD); IPR029035 (SUPERFAMILY)	F:GO:0070403	F:NAD+ binding	SIR7_DROME NAD-dependent deacetylase Sirt7 OS=Drosophila melanogaster GN=Sirt7 PE=1 SV=2	20	0	62.9	Sir2 family, Sirtuin catalytic domain profile	Unknown function
GMOY010190-RA	transferrin 2 (phosphoglucomutase/phosphomannomutase)	-1.14988	3.52432e-06	2359.2	2051.7	transferrin 2	20	0	83.8	9	C:GO:0005769; F:GO:0005506; P:GO:0019991; C:GO:0005918; C:GO:0016021; C:GO:0005829; C:GO:0055037; C:GO:0005576; C:GO:0046658	C:early endosome; F:iron ion binding; P:septate junction assembly; C:septate junction; C:integral component of membrane; C:cytosol; C:recycling endosome; C:extracellular region; C:anchored component of plasma membrane			IPR001156 (PRINTS); IPR001156 (SMART); PF13418 (PFAM); G3DSA:3.40.190.10 (GENE3D); G3DSA:3.40.120.10 (GENE3D); G3DSA:3.40.120.10 (GENE3D); G3DSA:3.40.120.10 (GENE3D); PF13415 (PFAM); IPR005843 (G3DSA:3.30.310.GENE3D); IPR001156 (PFAM); G3DSA:3.40.190.10 (GENE3D); G3DSA:3.40.120.10 (GENE3D); IPR005843 (PFAM); G3DSA:3.40.190.10 (GENE3D); IPR005844 (PFAM); IPR015916 (G3DSA:2.130.10.GENE3D); G3DSA:3.…	P:GO:0005975; F:GO:0016868; F:GO:0005515; P:GO:0071704; F:GO:0004610	P:carbohydrate metabolic process; F:intramolecular transferase activity, phosphotransferases; F:protein binding; P:organic substance metabolic process; F:phosphoacetylglucosamine mutase activity	AGM1_PIG Phosphoacetylglucosamine mutase OS=Sus scrofa GN=PGM3 PE=1 SV=2	20	7.37e-159	54.95	Transferrin signature, Phosphoglucomutase/phosphomannomutase, C-terminal domain, Galactose oxidase, central domain, Transferrin	Unknown function
GMOY004560-RA	Hypothetical conserved protein	-1.14742	0.0190932	1149.2	1001.55	PHD finger 7 isoform A	20	6.02471e-94	59.45	3	C:GO:0005700; F:GO:0042393; P:GO:0019100	C:polytene chromosome; F:histone binding; P:male germ-line sex determination			PF13771 (PFAM); IPR013083 (G3DSA:3.30.40.GENE3D); mobidb-lite (MOBIDB_LITE); mobidb-lite (MOBIDB_LITE); mobidb-lite (MOBIDB_LITE); mobidb-lite (MOBIDB_LITE); mobidb-lite (MOBIDB_LITE); PTHR12420 (PANTHER); PTHR12420:SF31 (PANTHER); IPR001841 (PROSITE_PROFILES); cd15669 (CDD); IPR011011 (SUPERFAMILY)	F:GO:0008270; F:GO:0005515	F:zinc ion binding; F:protein binding	PHF7_MOUSE PHD finger 7 OS=Mus musculus GN=Phf7 PE=1 SV=1	19	2.64e-53	50.95	PHD-like zinc-binding domain, Zinc finger RING-type profile.	Unknown function
GMOY004304-RA	Hypothetical protein	-1.14081	0.0433065	1256.15	1101.1	---NA---									mobidb-lite (MOBIDB_LITE); mobidb-lite (MOBIDB_LITE)	no GO terms	no GO terms	---NA---				Unknown function	Unknown function
GMOY001933-RA	eukaryotic translation initiation factor 4 g	-1.13914	0.0454566	4560.55	4003.5	eukaryotic translation initiation factor	20	0	68.65	12	F:GO:0003743; P:GO:0007095; F:GO:0000340; C:GO:0016281; P:GO:0048137; P:GO:0048136; P:GO:0000082; P:GO:0048515; C:GO:0005829; P:GO:0007067; P:GO:0006413; F:GO:0008190	F:translation initiation factor activity; P:mitotic G2 DNA damage checkpoint; F:RNA 7-methylguanosine cap binding; C:eukaryotic translation initiation factor 4F complex; P:spermatocyte division; P:male germ-line cyst formation; P:G1/S transition of mitotic cell cycle; P:spermatid differentiation; C:cytosol; P:mitotic nuclear division; P:translational initiation; F:eukaryotic initiation factor 4E …			IPR003891 (SMART); IPR003890 (SMART); IPR003307 (SMART); IPR016021 (G3DSA:1.25.40.GENE3D); IPR003890 (PFAM); IPR003891 (PFAM); IPR016021 (G3DSA:1.25.40.GENE3D); IPR016021 (G3DSA:1.25.40.GENE3D); mobidb-lite (MOBIDB_LITE); mobidb-lite (MOBIDB_LITE); mobidb-lite (MOBIDB_LITE); mobidb-lite (MOBIDB_LITE); PTHR23253 (PANTHER); PTHR23253:SF41 (PANTHER); IPR003307 (PROSITE_PROFILES); IPR003891 (PROSITE_…	F:GO:0005515; F:GO:0003723; F:GO:0005488	F:protein binding; F:RNA binding; F:binding	IF4G3_HUMAN Eukaryotic translation initiation factor 4 gamma 3 OS=Homo sapiens GN=EIF4G3 PE=1 SV=2	20	1.12e-47	52.75	MA3 domain, MIF4G domain, W2 domain profile, MI domain profile, Middle domain of eukaryotic initiation factor 4G (eIF4G), Domain at the C-termini of GCD6, eIF-2B epsilon, eIF-4 gamma and eIF-5, Domain in DAP-5, eIF4G, MA-3 and other proteins.	Unknown function
GMOY008067-RA	Hypothetical protein	-1.13904	0.0318142	3466.45	3043.3	tight junction ZO-1 isoform X1	20	0	66.5	26	P:GO:0007391; P:GO:0035220; P:GO:0036059; F:GO:0050839; P:GO:0048812; C:GO:0045177; P:GO:0001745; P:GO:0045176; P:GO:0016476; C:GO:0030424; F:GO:0050699; P:GO:0016337; P:GO:0035156; P:GO:0008258; P:GO:0060439; P:GO:0022416; F:GO:0031625; P:GO:0007219; P:GO:0072697; C:GO:0005913; C:GO:0005938; P:GO:0046331; C:GO:0005917; P:GO:0030155; P:GO:0035147; C:GO:0016323	P:dorsal closure; P:wing disc development; P:nephrocyte diaphragm assembly; F:cell adhesion molecule binding; P:neuron projection morphogenesis; C:apical part of cell; P:compound eye morphogenesis; P:apical protein localization; P:regulation of embryonic cell shape; C:axon; F:WW domain binding; P:single organismal cell-cell adhesion; P:fusion cell fate specification; P:head involution; P:trachea …			IPR000906 (SMART); IPR008145 (SMART); IPR001478 (SMART); IPR008145 (PFAM); IPR001478 (PFAM); G3DSA:1.10.110.10 (GENE3D); G3DSA:2.30.42.10 (GENE3D); G3DSA:3.40.50.300 (GENE3D); IPR011511 (PFAM); IPR000906 (PFAM); G3DSA:2.30.30.40 (GENE3D); G3DSA:2.30.42.10 (GENE3D); G3DSA:2.30.42.10 (GENE3D); mobidb-lite (MOBIDB_LITE); mobidb-lite (MOBIDB_LITE); mobidb-lite (MOBIDB_LITE); mobidb-lite (MOBIDB_LITE)…	F:GO:0005515	F:protein binding	ZO1_HUMAN Tight junction ZO-1 OS=Homo sapiens GN=TJP1 PE=1 SV=3	20	6.2e-91	51.75	PDZ domain (Also known as DHR or GLGF), Guanylate kinase, ZU5 domain, Domain present in ZO-1 and Unc5-like netrin receptors, Domain present in PSD-95, Dlg, and ZO-1/2.	Unknown function
GMOY010772-RA	Hypothetical protein	-1.1384	0.0196493	2855.1	2508	transcription factor BTF3 homolog 4	20	6.22207e-76	89.35	5	C:GO:0005854; P:GO:0007317; P:GO:0060811; P:GO:0070201; C:GO:0005875	C:nascent polypeptide-associated complex; P:regulation of pole plasm oskar mRNA localization; P:intracellular mRNA localization involved in anterior/posterior axis specification; P:regulation of establishment of protein localization; C:microtubule associated complex			IPR002715 (SMART); IPR002715 (PFAM); PTHR10351:SF57 (PANTHER); PTHR10351 (PANTHER); IPR002715 (PROSITE_PROFILES)	no GO terms	no GO terms	BT3L4_DANRE Transcription factor BTF3 homolog 4 OS=Danio rerio GN=btf3l4 PE=2 SV=1	20	1.8e-47	70.15	NAC domain, NAC A/B domain profile.	Unknown function
GMOY003480-RA	casein kinase II alpha subunit	-1.13323	0.00768693	2509.25	2214.25	casein kinase II alpha	20	0	96.45	22	P:GO:0007411; P:GO:0007067; P:GO:0007310; P:GO:0009267; P:GO:0022416; F:GO:0004674; P:GO:0006468; P:GO:0007228; P:GO:0048749; P:GO:0060810; C:GO:0005634; F:GO:0005524; C:GO:0005956; F:GO:0005515; P:GO:0031647; P:GO:0045475; P:GO:0045880; P:GO:0046331; C:GO:0005829; P:GO:0016055; P:GO:0030177; P:GO:0031397	P:axon guidance; P:mitotic nuclear division; P:oocyte dorsal/ventral axis specification; P:cellular response to starvation; P:chaeta development; F:protein serine/threonine kinase activity; P:protein phosphorylation; P:positive regulation of hh target transcription factor activity; P:compound eye development; P:intracellular mRNA localization involved in pattern specification process; C:nucleus; …	EC:2.7.11	Transferring phosphorus-containing groups	IPR000719 (SMART); G3DSA:3.30.200.20 (GENE3D); IPR000719 (PFAM); G3DSA:1.10.510.10 (GENE3D); PTHR24054 (PANTHER); PTHR24054:SF40 (PANTHER); IPR000719 (PROSITE_PROFILES); cd14132 (CDD); IPR011009 (SUPERFAMILY)	F:GO:0005524; F:GO:0004672; P:GO:0006468	F:ATP binding; F:protein kinase activity; P:protein phosphorylation	CSK2A_DROME Casein kinase II subunit alpha OS=Drosophila melanogaster GN= alpha PE=1 SV=2	20	0	91.2	Protein kinase domain, vacuolar protein sorting-associated protein 26, Serine/Threonine protein kinases, catalytic domain, Protein kinases ATP-binding region signature.	Unknown function
GMOY008590-RA	ventral veins lacking	-1.12847	0.000145649	1472.15	1304.55	POU domain CF1A	20	1.92702e-173	82.6	12	F:GO:0000980; C:GO:0005634; F:GO:0001077; P:GO:0008045; P:GO:0006351; P:GO:0035284; P:GO:0007422; P:GO:0002807; P:GO:0007425; P:GO:0045944; P:GO:0048814; P:GO:0048813	F:RNA polymerase II distal enhancer sequence-specific DNA binding; C:nucleus; F:transcriptional activator activity, RNA polymerase II core promoter proximal region sequence-specific binding; P:motor neuron axon guidance; P:transcription, DNA-templated; P:brain segmentation; P:peripheral nervous system development; P:positive regulation of antimicrobial peptide biosynthetic process; P:epithelial c…			IPR013847 (PRINTS); IPR000327 (SMART); IPR001356 (SMART); G3DSA:1.10.260.40 (GENE3D); IPR000327 (PFAM); G3DSA:1.10.10.60 (GENE3D); IPR001356 (PFAM); mobidb-lite (MOBIDB_LITE); mobidb-lite (MOBIDB_LITE); mobidb-lite (MOBIDB_LITE); mobidb-lite (MOBIDB_LITE); PTHR11636:SF99 (PANTHER); PTHR11636 (PANTHER); IPR000327 (PROSITE_PROFILES); IPR001356 (PROSITE_PROFILES); cd00086 (CDD); IPR009057 (SUPERFAMI…	F:GO:0003677; F:GO:0003700; P:GO:0006355	F:DNA binding; F:transcription factor activity, sequence-specific DNA binding; P:regulation of transcription, DNA-templated	CF1A_DROME POU domain CF1A OS=Drosophila melanogaster GN=vvl PE=2 SV=5	20	2.03e-156	86.7	POU domain signature, Homeodomain, Found in Pit-Oct-Unc transcription factors.	Unknown function
GMOY000384-RA	Hypothetical protein	-1.12816	0.0298666	711.25	630.45	beta-glucuronidase isoform X2	20	1.63734e-130	69.2	4	C:GO:0005615; P:GO:0032504; P:GO:0008152; F:GO:0004553	C:extracellular space; P:multicellular organism reproduction; P:metabolic process; F:hydrolase activity, hydrolyzing O-glycosyl compounds			IPR013812 (G3DSA:2.60.40.GENE3D); IPR008979 (G3DSA:2.60.120.GENE3D); IPR006102 (PFAM); IPR013781 (G3DSA:3.20.20.GENE3D); PTHR10066:SF80 (PANTHER); PTHR10066 (PANTHER); IPR008979 (SUPERFAMILY); IPR006102 (SUPERFAMILY)	P:GO:0005975; F:GO:0004553	P:carbohydrate metabolic process; F:hydrolase activity, hydrolyzing O-glycosyl compounds	BGLR_MOUSE Beta-glucuronidase OS=Mus musculus GN=Gusb PE=1 SV=2	20	5.82e-74	50.25	Unknown function	Unknown function
GMOY009167-RA	Hypothetical protein	-1.1247	6.11662e-06	1987.45	1767.1	mediator of RNA polymerase II transcription subunit 23	20	0	85.15	4	C:GO:0016592; F:GO:0001104; P:GO:0006367; P:GO:0006357	C:mediator complex; F:RNA polymerase II transcription cofactor activity; P:transcription initiation from RNA polymerase II promoter; P:regulation of transcription from RNA polymerase II promoter			G3DSA:3.40.50.300 (GENE3D); IPR021629 (PFAM); mobidb-lite (MOBIDB_LITE); mobidb-lite (MOBIDB_LITE); PTHR12691:SF11 (PANTHER); PTHR12691 (PANTHER)	no GO terms	no GO terms	MED23_DROME Mediator of RNA polymerase II transcription subunit 23 OS=Drosophila melanogaster GN=MED23 PE=1 SV=1	12	0	59.42	Mediator complex subunit 23	Unknown function
GMOY007893-RA	Hypothetical protein	-1.11643	0.0148816	961.75	861.45	disco-interacting 2 isoform X1	20	0	87.95	3	F:GO:0005515; F:GO:0003824; P:GO:0008152	F:protein binding; F:catalytic activity; P:metabolic process			IPR010506 (SMART); G3DSA:3.30.300.30 (GENE3D); IPR000873 (PFAM); IPR010506 (PFAM); G3DSA:3.40.50.980 (GENE3D); G3DSA:2.30.38.10 (GENE3D); G3DSA:3.40.50.980 (GENE3D); G3DSA:3.30.300.30 (GENE3D); G3DSA:2.30.38.10 (GENE3D); G3DSA:3.40.50.980 (GENE3D); mobidb-lite (MOBIDB_LITE); mobidb-lite (MOBIDB_LITE); PTHR42665:SF4 (PANTHER); PTHR42665 (PANTHER); SSF56801 (SUPERFAMILY); SSF56801 (SUPERFAMILY)	F:GO:0003824; P:GO:0008152	F:catalytic activity; P:metabolic process	DIP2_DROME Disco-interacting 2 OS=Drosophila melanogaster GN=DIP2 PE=1 SV=2	20	0	52	AMP-binding enzyme, DMAP1-binding Domain	Unknown function
GMOY007667-RA	3-hydroxyisobutyrate dehydrogenase	-1.11603	0.0329308	2426.3	2174.05	probable 3-hydroxyisobutyrate mitochondrial	20	1.40341e-179	83.1	7	C:GO:0005811; F:GO:0004616; F:GO:0051287; C:GO:0005739; P:GO:0006574; P:GO:0055114; F:GO:0008442	C:lipid particle; F:phosphogluconate dehydrogenase (decarboxylating) activity; F:NAD binding; C:mitochondrion; P:valine catabolic process; P:oxidation-reduction process; F:3-hydroxyisobutyrate dehydrogenase activity	EC:1.1.1.44; EC:1.1.1.31	Phosphogluconate dehydrogenase (NADP(+)-dependent, decarboxylating); 3-hydroxyisobutyrate dehydrogenase	G3DSA:3.40.50.720 (GENE3D); IPR006115 (PFAM); IPR029154 (PFAM); IPR011548 (TIGRFAM); IPR013328 (G3DSA:1.10.1040.GENE3D); IPR011548 (PANTHER); PTHR22981:SF81 (PANTHER); IPR008927 (SUPERFAMILY); IPR016040 (SUPERFAMILY)	F:GO:0004616; F:GO:0051287; F:GO:0016491; P:GO:0055114; F:GO:0008442	F:phosphogluconate dehydrogenase (decarboxylating) activity; F:NAD binding; F:oxidoreductase activity; P:oxidation-reduction process; F:3-hydroxyisobutyrate dehydrogenase activity	3HIDH_DROME Probable 3-hydroxyisobutyrate mitochondrial OS=Drosophila melanogaster GN=CG15093 PE=2 SV=2	20	4.37e-159	60.95	NAD binding domain of 6-phosphogluconate dehydrogenase, 3-hydroxyisobutyrate dehydrogenase signature, NAD-binding of NADP-dependent 3-hydroxyisobutyrate dehydrogenase, HIBADH: 3-hydroxyisobutyrate dehydrogenase.	Unknown function
GMOY000864-RA	Hypothetical protein	-1.1127	0.00355908	1277.1	1147.75	mitochondrial thiamine pyrophosphate carrier	20	1.43564e-180	81.9	5	P:GO:0055085; P:GO:0006839; F:GO:0015619; C:GO:0016021; P:GO:0030974	P:transmembrane transport; P:mitochondrial transport; F:thiamine pyrophosphate-transporting ATPase activity; C:integral component of membrane; P:thiamine pyrophosphate transport			IPR002067 (PRINTS); IPR018108 (PFAM); IPR023395 (G3DSA:1.50.40.GENE3D); mobidb-lite (MOBIDB_LITE); PTHR24089:SF467 (PANTHER); PTHR24089 (PANTHER); IPR018108 (PROSITE_PROFILES); IPR018108 (PROSITE_PROFILES); IPR018108 (PROSITE_PROFILES); IPR023395 (SUPERFAMILY)	P:GO:0055085	P:transmembrane transport	TPC_MACFA Mitochondrial thiamine pyrophosphate carrier OS=Macaca fascicularis GN=SLC25A19 PE=2 SV=1	20	6.63e-59	51.5	Mitochondrial carrier protein, Solute carrier (Solcar) repeat profile.	Unknown function
GMOY000592-RA	Hypothetical protein	-1.11032	0.0154457	19133	17231.9	death-associated kinase related	20	0	73.25	8	P:GO:0008360; F:GO:0005524; P:GO:0010906; P:GO:0006914; P:GO:0007015; P:GO:0046777; F:GO:0004674; P:GO:0032008	P:regulation of cell shape; F:ATP binding; P:regulation of glucose metabolic process; P:autophagy; P:actin filament organization; P:protein autophosphorylation; F:protein serine/threonine kinase activity; P:positive regulation of TOR signaling	EC:2.7.11	Transferring phosphorus-containing groups	IPR000719 (SMART); G3DSA:1.10.510.10 (GENE3D); G3DSA:3.30.200.20 (GENE3D); IPR000719 (PFAM); mobidb-lite (MOBIDB_LITE); PTHR24347:SF314 (PANTHER); IPR020636 (PANTHER); IPR000719 (PROSITE_PROFILES); cd14103 (CDD); IPR011009 (SUPERFAMILY)	F:GO:0005524; F:GO:0004672; P:GO:0006468	F:ATP binding; F:protein kinase activity; P:protein phosphorylation	MYLK3_DANRE Myosin light chain kinase 3 OS=Danio rerio GN=mylk3 PE=2 SV=1	20	2.69e-83	64.75	Protein kinase domain, Serine/Threonine protein kinases active-site signature.	Unknown function
GMOY005903-RA	Hypothetical protein	-1.10903	0.00936086	1163.1	1048.75	Netrin- isoform G	20	0	84.15	9	P:GO:0055085; P:GO:0008045; C:GO:0016021; P:GO:0007432; P:GO:2000289; P:GO:0016200; P:GO:0070983; C:GO:0005578; P:GO:0008347	P:transmembrane transport; P:motor neuron axon guidance; C:integral component of membrane; P:salivary gland boundary specification; P:regulation of photoreceptor cell axon guidance; P:synaptic target attraction; P:dendrite guidance; C:proteinaceous extracellular matrix; P:glial cell migration			IPR002049 (SMART); IPR008211 (SMART); IPR018933 (SMART); IPR018933 (PFAM); G3DSA:2.10.25.10 (GENE3D); G3DSA:2.10.25.10 (GENE3D); IPR002049 (PFAM); IPR008211 (PFAM); G3DSA:2.40.50.120 (GENE3D); mobidb-lite (MOBIDB_LITE); PTHR10574 (PANTHER); PTHR10574:SF303 (PANTHER); IPR002049 (PROSITE_PROFILES); IPR001134 (PROSITE_PROFILES); IPR008211 (PROSITE_PROFILES); IPR002049 (PROSITE_PROFILES); IPR002049 (…	F:GO:0005515	F:protein binding	NETB_DROME Netrin-B OS=Drosophila melanogaster GN= PE=1 SV=1	20	0	56	Laminin EGF-like (Domains III and V), UNC-6/NTR/C345C module, Laminin-type epidermal growth factor-like domai, Netrin C-terminal Domain.	Unknown function
GMOY002472-RA	Hypothetical protein	-1.10329	0.00699391	1340	1214.55	transcription factor grauzone-like	20	1.66106e-142	59.65	1	F:GO:0005488	F:binding			IPR015880 (SMART); IPR012934 (SMART); IPR007087 (PFAM); IPR013087 (G3DSA:3.30.160.GENE3D); IPR007087 (PFAM); IPR013087 (G3DSA:3.30.160.GENE3D); IPR012934 (PFAM); IPR013087 (G3DSA:3.30.160.GENE3D); IPR013087 (G3DSA:3.30.160.GENE3D); mobidb-lite (MOBIDB_LITE); mobidb-lite (MOBIDB_LITE); PTHR24390 (PANTHER); PTHR24390:SF50 (PANTHER); IPR007087 (PROSITE_PROFILES); IPR007087 (PROSITE_PROFILES); IPR007…	F:GO:0003676; C:GO:0005634; F:GO:0008270; F:GO:0046872	F:nucleic acid binding; C:nucleus; F:zinc ion binding; F:metal ion binding	GRAU_DROME Transcription factor grauzone OS=Drosophila melanogaster GN=grau PE=1 SV=1	20	6.03e-50	46.8	Zinc finger, C2H2 type, Zinc-finger associated domain (zf-AD)	Unknown function
GMOY010515-RA	Hypothetical protein	-1.10204	0.0220962	1111.85	1008.9	PREDICTED: nardilysin	20	0	75.05	6	F:GO:0000166; F:GO:0005507; F:GO:0019829; P:GO:0098655; C:GO:0016021; P:GO:0030001	F:nucleotide binding; F:copper ion binding; F:cation-transporting ATPase activity; P:cation transmembrane transport; C:integral component of membrane; P:metal ion transport	EC:3.6.1.3; EC:3.6.1.15	Adenosinetriphosphatase; Nucleoside-triphosphate phosphatase	G3DSA:3.30.830.10 (GENE3D); IPR032632 (PFAM); G3DSA:3.30.830.10 (GENE3D); G3DSA:3.30.830.10 (GENE3D); IPR011765 (PFAM); IPR007863 (PFAM); G3DSA:3.30.830.10 (GENE3D); mobidb-lite (MOBIDB_LITE); PTHR43690 (PANTHER); PTHR43690:SF4 (PANTHER); IPR011249 (SUPERFAMILY); IPR011249 (SUPERFAMILY); IPR011249 (SUPERFAMILY); IPR011249 (SUPERFAMILY)	F:GO:0003824; F:GO:0046872	F:catalytic activity; F:metal ion binding	NRDC_MOUSE Nardilysin OS=Mus musculus GN=Nrdc PE=1 SV=1	20	0	48.3	Insulinase (Peptidase family M16), Peptidase M16 inactive domain, Insulinase family, zinc-binding region signature.	Unknown function
GMOY006560-RA	Hypothetical protein	-1.10195	0.0119396	1253.8	1137.8	golgin subfamily A member 2	20	1.42871e-124	68.85	6	P:GO:0007030; C:GO:0005783; C:GO:0000137; F:GO:0017137; P:GO:0048193; P:GO:0050775	P:Golgi organization; C:endoplasmic reticulum; C:Golgi cis cisterna; F:Rab GTPase binding; P:Golgi vesicle transport; P:positive regulation of dendrite morphogenesis			G3DSA:1.20.5.340 (GENE3D); IPR024858 (PFAM); G3DSA:1.20.5.170 (GENE3D); G3DSA:1.10.287.620 (GENE3D); mobidb-lite (MOBIDB_LITE); PTHR10881:SF55 (PANTHER); PTHR10881 (PANTHER)	C:GO:0005794	C:Golgi apparatus	MCM6_DROPS DNA replication licensing factor Mcm6 OS=Drosophila pseudoobscura pseudoobscura GN=Mcm6 PE=3 SV=1	14	1.8e-24	64.57	Putative golgin subfamily A member 2-like protein 5	Unknown function
GMOY007390-RA	Hypothetical protein	-1.0924	0.000875107	2359.85	2160.25	isoform G	20	0	77.45	12	P:GO:0007528; F:GO:0019904; F:GO:0061630; C:GO:0005737; P:GO:0002092; F:GO:0017022; P:GO:0016199; P:GO:0045746; P:GO:0051965; P:GO:0031623; C:GO:0005886; P:GO:0016567	P:neuromuscular junction development; F:protein domain specific binding; F:ubiquitin protein ligase activity; C:cytoplasm; P:positive regulation of receptor internalization; F:myosin binding; P:axon midline choice point recognition; P:negative regulation of Notch signaling pathway; P:positive regulation of synapse assembly; P:receptor internalization; C:plasma membrane; P:protein ubiquitination			IPR000008 (PRINTS); IPR000008 (SMART); IPR001202 (SMART); IPR000569 (SMART); IPR001202 (PFAM); G3DSA:2.20.70.10 (GENE3D); G3DSA:2.20.70.10 (GENE3D); G3DSA:2.20.70.10 (GENE3D); IPR000569 (PFAM); IPR000008 (PFAM); G3DSA:3.30.2410.10 (GENE3D); G3DSA:2.20.70.10 (GENE3D); G3DSA:3.90.1750.10 (GENE3D); IPR000008 (G3DSA:2.60.40.GENE3D); mobidb-lite (MOBIDB_LITE); mobidb-lite (MOBIDB_LITE); mobidb-lite (M…	F:GO:0004842; F:GO:0005515	F:ubiquitin-protein transferase activity; F:protein binding	NEDD4_DROME E3 ubiquitin- ligase Nedd-4 OS=Drosophila melanogaster GN=Nedd4 PE=1 SV=2	20	0	69.1	C2 domain signature, WW domain, HECT-domain (ubiquitin-transferase), C2 domain profile, Domain Homologous to E6-AP Carboxyl Terminus with, Domain with 2 conserved Trp (W) residues	Unknown function
GMOY004907-RA	Hypothetical protein	-1.08969	2.09531e-05	3185	2922.85	transferase CAF17 mitochondrial	20	1.0652e-93	66.85	1	F:GO:0003676	F:nucleic acid binding			IPR000504 (SMART); IPR012677 (G3DSA:3.30.70.GENE3D); IPR000504 (PFAM); IPR012677 (G3DSA:3.30.70.GENE3D); mobidb-lite (MOBIDB_LITE); mobidb-lite (MOBIDB_LITE); mobidb-lite (MOBIDB_LITE); mobidb-lite (MOBIDB_LITE); mobidb-lite (MOBIDB_LITE); mobidb-lite (MOBIDB_LITE); mobidb-lite (MOBIDB_LITE); PTHR23236 (PANTHER); IPR000504 (PROSITE_PROFILES); IPR000504 (PROSITE_PROFILES); IPR034220 (CDD); IPR0005…	F:GO:0003676; F:GO:0000166	F:nucleic acid binding; F:nucleotide binding	CAF17_DANRE transferase CAF17 mitochondrial OS=Danio rerio GN=iba57 PE=3 SV=1	20	1.74e-42	47.75	RNA recognition motif, RNA recognition motif. (a.k.a. RRM, RBD, or RNP domain)	Unknown function
GMOY001975-RA	mRNA splicing protein SMN	-1.08266	0.0119306	2735.5	2526.65	survival motor neuron	20	2.64424e-64	63.9	14	P:GO:0035154; F:GO:1901363; P:GO:0030240; C:GO:0015030; F:GO:0051393; P:GO:0000387; P:GO:0007528; C:GO:0030018; F:GO:0097159; C:GO:0071254; P:GO:0019233; C:GO:0031594; C:GO:0032797; F:GO:0016787	P:terminal cell fate specification, open tracheal system; F:heterocyclic compound binding; P:skeletal muscle thin filament assembly; C:Cajal body; F:alpha-actinin binding; P:spliceosomal snRNP assembly; P:neuromuscular junction development; C:Z disc; F:organic cyclic compound binding; C:cytoplasmic U snRNP body; P:sensory perception of pain; C:neuromuscular junction; C:SMN complex; F:hydrolase ac…			IPR002999 (SMART); G3DSA:2.30.30.140 (GENE3D); IPR010304 (PFAM); mobidb-lite (MOBIDB_LITE); PTHR13681:SF28 (PANTHER); PTHR13681 (PANTHER); IPR002999 (PROSITE_PROFILES); cd04508 (CDD); SSF63748 (SUPERFAMILY)	C:GO:0005634; F:GO:0003723; C:GO:0005737; P:GO:0006397	C:nucleus; F:RNA binding; C:cytoplasm; P:mRNA processing	SMN_DROME Survival motor neuron OS=Drosophila melanogaster GN=Smn PE=1 SV=1	20	7.14e-44	68.15	Survival motor neuron protein (SMN), Tudor domain	Unknown function
GMOY005306-RA	Hypothetical protein	-1.07832	0.040568	1535.8	1424.25	BTB POZ domain-containing 9	20	0	82.95	7	P:GO:0045938; F:GO:0008270; C:GO:0005737; P:GO:0008344; C:GO:0031463; F:GO:0030674; P:GO:0032225	P:positive regulation of circadian sleep/wake cycle, sleep; F:zinc ion binding; C:cytoplasm; P:adult locomotory behavior; C:Cul3-RING ubiquitin ligase complex; F:protein binding, bridging; P:regulation of synaptic transmission, dopaminergic			IPR000210 (SMART); IPR011705 (SMART); IPR000210 (PFAM); IPR011705 (PFAM); IPR008979 (G3DSA:2.60.120.GENE3D); G3DSA:3.30.710.10 (GENE3D); mobidb-lite (MOBIDB_LITE); PTHR24413:SF190 (PANTHER); PTHR24413 (PANTHER); IPR000210 (PROSITE_PROFILES); IPR034091 (CDD); IPR008979 (SUPERFAMILY); IPR008979 (SUPERFAMILY); IPR011333 (SUPERFAMILY)	F:GO:0005515	F:protein binding	BTBD9_BOVIN BTB POZ domain-containing 9 OS=Bos taurus GN=BTBD9 PE=2 SV=2	20	0	52.45	BTB/POZ domain, BTB And C-terminal Kelch, Broad-Complex, Tramtrack and Bric a brac	Unknown function
GMOY009714-RA	Hypothetical protein	-1.07082	0.00607235	8333.1	7782	histone	20	6.32724e-87	99.3	40	P:GO:0008283; P:GO:0008360; P:GO:0035264; P:GO:0008584; F:GO:0000979; P:GO:0090230; P:GO:0007155; P:GO:0007596; P:GO:0007338; C:GO:0005654; C:GO:0001740; F:GO:0000980; C:GO:0005700; P:GO:0030307; C:GO:0070062; F:GO:0046982; P:GO:0000183; P:GO:0001649; P:GO:1902340; F:GO:0008270; P:GO:0045815; P:GO:0007286; P:GO:0007140; F:GO:0031492; P:GO:0044267; C:GO:0000788; C:GO:0043234; P:GO:0007420; P:GO:00…	P:cell proliferation; P:regulation of cell shape; P:multicellular organism growth; P:male gonad development; F:RNA polymerase II core promoter sequence-specific DNA binding; P:regulation of centromere complex assembly; P:cell adhesion; P:blood coagulation; P:single fertilization; C:nucleoplasm; C:Barr body; F:RNA polymerase II distal enhancer sequence-specific DNA binding; C:polytene chromosome; …			IPR000164 (PRINTS); IPR000164 (SMART); G3DSA:1.10.20.10 (GENE3D); IPR007125 (PFAM); mobidb-lite (MOBIDB_LITE); IPR000164 (PANTHER); PTHR11426:SF93 (PANTHER); IPR009072 (SUPERFAMILY)	F:GO:0003677; F:GO:0046982; C:GO:0000786	F:DNA binding; F:protein heterodimerization activity; C:nucleosome	H33_XENTR Histone OS=Xenopus tropicalis GN= PE=1 SV=3	20	1.26e-88	99.75	Histone H3 signature, Core histone H2A/H2B/H3/H4	Unknown function
GMOY010033-RA	Hypothetical protein	-1.05609	0.000875107	4916.25	4655.15	microtubule-associated tau-like isoform X1	20	4.4753e-25	77.15	9	C:GO:0030425; P:GO:0061541; P:GO:0046331; P:GO:1901215; C:GO:0005881; P:GO:0000226; C:GO:0005875; C:GO:0030424; F:GO:0008017	C:dendrite; P:rhabdomere morphogenesis; P:lateral inhibition; P:negative regulation of neuron death; C:cytoplasmic microtubule; P:microtubule cytoskeleton organization; C:microtubule associated complex; C:axon; F:microtubule binding			no IPS match	no IPS match	no IPS match	---NA---					Unknown function
