# Supplementary material for: Molecular characterization of tsetse’s proboscis and its response to Trypanosoma congolense infection
Source: PLoS Negl Trop Dis. 2017 Nov 20;11(11):e0006057. doi: 10.1371/journal.pntd.0006057 (PMC5695773; doi:10.1371/journal.pntd.0006057)
Supplement: S3 Table — (XLSX) [file pntd.0006057.s006.xlsx]

## Sheet: Sheet1
							NCBI-BLAST RESULTS												SWISSPROT BLAST RESULTS
Feature ID	VectorBase Description	FC-norm	Baggerley's test: FDR-Norm	PB-Control - Norm means	PB-Congo - Norm means	Flybase Annotation	Best NCBI Blast Hit Description	#Hits	e-Value	sim mean	#GO	GO IDs	GO Names	Enzyme Codes	Enzyme Names	InterPro IDs	InterPro GO IDs	InterPro GO Names	Best Swissprot Blast Hit Description	#Hits	e-Value	sim mean
GMOY000466-RA	salivary C-type lectin	-1.9338	4.78488e-06	138.75	71.75		lectin subunit alpha-like	20	1.04379e-60	60.6	1	F:GO:0030246	F:carbohydrate binding			IPR001304 (SMART); IPR016186 (G3DSA:3.10.100.GENE3D); IPR001304 (PFAM); PTHR22803:SF91 (PANTHER); PTHR22803 (PANTHER); IPR001304 (PROSITE_PROFILES); IPR001304 (PROSITE_PROFILES); cd00037 (CDD); IPR016187 (SUPERFAMILY); IPR016187 (SUPERFAMILY)	no GO terms	no GO terms	LECA_SARPE Lectin subunit alpha OS=Sarcophaga peregrina PE=1 SV=1	20	1.41e-18	0.5255
GMOY000781-RA	Hypothetical protein	-1.37215	2.44957e-06	397.1	289.4	Galactose-specific C-type lectin	isoform B	20	0	73.9	2	F:GO:0030246; P:GO:0048085	F:carbohydrate binding; P:adult chitin-containing cuticle pigmentation			IPR001304 (SMART); IPR001304 (PFAM); PF14924 (PFAM); IPR016186 (G3DSA:3.10.100.GENE3D); mobidb-lite (MOBIDB_LITE); mobidb-lite (MOBIDB_LITE); mobidb-lite (MOBIDB_LITE); PTHR22802 (PANTHER); PTHR22802:SF308 (PANTHER); IPR001304 (PROSITE_PROFILES); cd00037 (CDD); IPR016187 (SUPERFAMILY)	no GO terms	no GO terms	LECM4_PSEPL C-type lectin lectoxin-Enh4 OS=Pseudoferania polylepis PE=2 SV=1	20	6.61e-13	0.511
GMOY000809-RA	Hypothetical protein	-1.40384	3.77019e-15	927.8	660.9	Glucose dehydrogenase	glucose dehydrogenase [ quinone]-like	20	0	65.15	3	F:GO:0016491; P:GO:0007498; P:GO:0044710	F:oxidoreductase activity; P:mesoderm development; P:single-organism metabolic process			IPR023753 (G3DSA:3.50.50.GENE3D); IPR000172 (PFAM); PTHR11552:SF154 (PANTHER); PTHR11552 (PANTHER); IPR023753 (SUPERFAMILY)	F:GO:0016614; F:GO:0016491; F:GO:0050660; P:GO:0055114	F:oxidoreductase activity, acting on CH-OH group of donors; F:oxidoreductase activity; F:flavin adenine dinucleotide binding; P:oxidation-reduction process	DHGL_DROME Glucose dehydrogenase	20	1.88e-56	0.505
GMOY000810-RA	Hypothetical protein	-3.18018	0.0154457	17.65	5.55	glucose dehydrogenase [ quinone]		20	0	77.85	6	F:GO:0016614; F:GO:0050660; C:GO:0016021; P:GO:0055114; P:GO:0045455; C:GO:0042600	F:oxidoreductase activity, acting on CH-OH group of donors; F:flavin adenine dinucleotide binding; C:integral component of membrane; P:oxidation-reduction process; P:ecdysteroid metabolic process; C:chorion			IPR000172 (PFAM); IPR012132 (PIRSF); IPR007867 (PFAM); IPR023753 (G3DSA:3.50.50.GENE3D); PTHR11552:SF182 (PANTHER); PTHR11552 (PANTHER); SSF54373 (SUPERFAMILY); IPR023753 (SUPERFAMILY)	F:GO:0016614; F:GO:0050660; F:GO:0016491; P:GO:0055114	F:oxidoreductase activity, acting on CH-OH group of donors; F:flavin adenine dinucleotide binding; F:oxidoreductase activity; P:oxidation-reduction process	DHGL_DROME Glucose dehydrogenase	20	4.45e-139	0.492
GMOY001164-RA	GTPase Rab2	1.12018	0.034953	2786.3	3121.15	GTPase Rab2	ras-related Rab-2A	20	8.63801e-123	91.85	15	P:GO:0007030; P:GO:0032482; C:GO:0005794; C:GO:0043025; C:GO:0005765; C:GO:0005886; F:GO:0005525; C:GO:0005634; C:GO:0070062; F:GO:0004767; F:GO:0005515; P:GO:0016192; F:GO:0003924; F:GO:0019003; P:GO:0019233	P:Golgi organization; P:Rab protein signal transduction; C:Golgi apparatus; C:neuronal cell body; C:lysosomal membrane; C:plasma membrane; F:GTP binding; C:nucleus; C:extracellular exosome; F:sphingomyelin phosphodiesterase activity; F:protein binding; P:vesicle-mediated transport; F:GTPase activity; F:GDP binding; P:sensory perception of pain	EC:3.1.4.12; EC:3.6.1.15	Sphingomyelin phosphodiesterase; Nucleoside-triphosphate phosphatase	PR00449 (PRINTS); SM00175 (SMART); SM00173 (SMART); SM00174 (SMART); SM00176 (SMART); IPR027417 (G3DSA:3.40.50.GENE3D); IPR001806 (PFAM); IPR005225 (TIGRFAM); mobidb-lite (MOBIDB_LITE); PTHR24073:SF808 (PANTHER); PTHR24073 (PANTHER); PS51419 (PROSITE_PROFILES); cd01866 (CDD); IPR027417 (SUPERFAMILY)	F:GO:0005525; P:GO:0007264	F:GTP binding; P:small GTPase mediated signal transduction	RAB2_LYMST Ras-related Rab-2 OS=Lymnaea stagnalis GN=RAB2 PE=2 SV=1	20	3.21e-117	0.87
GMOY001221-RA	Hypothetical protein	-1.9886	2.28673e-07	139.6	70.2	Glucose dehydrogenase	glucose dehydrogenase [ quinone]	20	0	87.15	4	F:GO:0016614; F:GO:0050660; P:GO:0055114; P:GO:0045455	F:oxidoreductase activity, acting on CH-OH group of donors; F:flavin adenine dinucleotide binding; P:oxidation-reduction process; P:ecdysteroid metabolic process			IPR023753 (G3DSA:3.50.50.GENE3D); IPR000172 (PFAM); IPR007867 (PFAM); mobidb-lite (MOBIDB_LITE); PTHR11552:SF179 (PANTHER); PTHR11552 (PANTHER); IPR023753 (SUPERFAMILY); SSF54373 (SUPERFAMILY)	F:GO:0016614; F:GO:0016491; F:GO:0050660; P:GO:0055114	F:oxidoreductase activity, acting on CH-OH group of donors; F:oxidoreductase activity; F:flavin adenine dinucleotide binding; P:oxidation-reduction process	DHGL_DROME Glucose dehydrogenase	20	1.51e-149	0.5255
GMOY001557-RA	Hypothetical protein	-2.92701	0.0493759	20.05	6.85		major royal jelly 1	20	0	84.2					IPR017996 (PFAM); IPR011042 (G3DSA:2.120.10.GENE3D); PTHR10009:SF27 (PANTHER); IPR017996 (PANTHER); SSF101908 (SUPERFAMILY)	no GO terms	no GO terms	no GO terms	MRJP1_APIME Major royal jelly 1 OS=Apis mellifera GN=MRJP1 PE=1 SV=1	16	8.81e-18	0.4269
GMOY002009-RA	Hypothetical protein	-1.4991	0.000261495	207.4	138.35	Serrate	serrate	20	0	76.1	21	P:GO:0007451; P:GO:0036011; P:GO:0007476; F:GO:0005112; P:GO:0035170; P:GO:0007436; P:GO:0045746; C:GO:0009986; P:GO:0042689; P:GO:0007219; F:GO:0005509; P:GO:0030718; P:GO:0046331; C:GO:0016021; P:GO:0016330; C:GO:0030673; P:GO:0014009; P:GO:0035214; C:GO:0016324; P:GO:0035017; P:GO:0035204	P:dorsal/ventral lineage restriction, imaginal disc; P:imaginal disc-derived leg segmentation; P:imaginal disc-derived wing morphogenesis; F:Notch binding; P:lymph gland crystal cell differentiation; P:larval salivary gland morphogenesis; P:negative regulation of Notch signaling pathway; C:cell surface; P:regulation of crystal cell differentiation; P:Notch signaling pathway; F:calcium ion binding…			PR00010 (PRINTS); IPR026219 (PRINTS); IPR001881 (SMART); IPR000742 (SMART); IPR001007 (SMART); IPR013032 (PFAM); G3DSA:2.170.300.10 (GENE3D); G3DSA:2.10.25.10 (GENE3D); G3DSA:2.10.25.10 (GENE3D); G3DSA:2.10.25.10 (GENE3D); IPR000742 (PFAM); PTHR24044 (PANTHER); PTHR24044:SF363 (PANTHER); IPR000742 (PROSITE_PROFILES); IPR000742 (PROSITE_PROFILES); IPR000742 (PROSITE_PROFILES); IPR000742 (PROSITE_P…	P:GO:0007219; F:GO:0005515; F:GO:0005509; F:GO:0005112	P:Notch signaling pathway; F:protein binding; F:calcium ion binding; F:Notch binding	SERR_DROME serrate OS=Drosophila melanogaster GN=Ser PE=1 SV=3	20	0	0.4745
GMOY002598-RA	Unknown function	-2.30154	0.000138909	126.7	55.05	Cyp4d14	probable cytochrome P450 4d14	20	7.98779e-111	57.65	9	F:GO:0005506; F:GO:0016705; F:GO:0016491; F:GO:0046872; C:GO:0016020; C:GO:0016021; P:GO:0055114; F:GO:0004497; F:GO:0020037	F:iron ion binding; F:oxidoreductase activity, acting on paired donors, with incorporation or reduction of molecular oxygen; F:oxidoreductase activity; F:metal ion binding; C:membrane; C:integral component of membrane; P:oxidation-reduction process; F:monooxygenase activity; F:heme binding			IPR002401 (PRINTS); IPR001128 (PRINTS); G3DSA:1.10.630.10 (GENE3D); IPR001128 (PFAM); PTHR24291:SF89 (PANTHER); PTHR24291 (PANTHER); IPR001128 (SUPERFAMILY)	F:GO:0005506; F:GO:0016705; P:GO:0055114; F:GO:0020037	F:iron ion binding; F:oxidoreductase activity, acting on paired donors, with incorporation or reduction of molecular oxygen; P:oxidation-reduction process; F:heme binding	C4D14_DROME Probable cytochrome P450 4d14 OS=Drosophila melanogaster GN=Cyp4d14 PE=3 SV=1	20	6.39e-99	0.538
GMOY003153-RA	Unknown function	-1.20614	0.000259568	628.1	520.75	Ance	angiotensin-converting enzyme	20	3.08603e-73	84.15	6	F:GO:0004180; F:GO:0046872; F:GO:0008241; P:GO:0006508; C:GO:0016021; F:GO:0008237	F:carboxypeptidase activity; F:metal ion binding; F:peptidyl-dipeptidase activity; P:proteolysis; C:integral component of membrane; F:metallopeptidase activity	EC:3.4.15	Acting on peptide bonds (peptidases)	IPR001548 (PFAM); PTHR10514:SF29 (PANTHER); IPR001548 (PANTHER); SSF55486 (SUPERFAMILY)	F:GO:0008241; C:GO:0016020; P:GO:0006508; F:GO:0008237	F:peptidyl-dipeptidase activity; C:membrane; P:proteolysis; F:metallopeptidase activity	ACE_RAT Angiotensin-converting enzyme OS=Rattus norvegicus GN=Ace PE=1 SV=1	19	4.28e-24	0.5721
GMOY003159-RA	Eater	-2.51766	0.0260913	527.45	209.5	Eater	eater	20	0	53.6	4	P:GO:0006909; P:GO:0044763; P:GO:0042742; P:GO:0048518	P:phagocytosis; P:single-organism cellular process; P:defense response to bacterium; P:positive regulation of biological process			IPR000742 (SMART); IPR003341 (PFAM); PTHR24047:SF22 (PANTHER); PTHR24047 (PANTHER); IPR009030 (SUPERFAMILY); IPR009030 (SUPERFAMILY)	F:GO:0005515	F:protein binding	TENX_HUMAN Tenascin-X OS=Homo sapiens GN=TNXB PE=1 SV=4	20	1.9e-33	0.4
GMOY003171-RA	Hypothetical protein	-1.18013	0.0123671	2772.55	2349.35	grim	integral membrane GPR155	20	0	82.2	4	P:GO:0055085; C:GO:0016021; C:GO:0005622; P:GO:0035556	P:transmembrane transport; C:integral component of membrane; C:intracellular; P:intracellular signal transduction			IPR000591 (SMART); IPR011991 (G3DSA:1.10.10.GENE3D); IPR000591 (PFAM); IPR004776 (PFAM); mobidb-lite (MOBIDB_LITE); PTHR22829 (PANTHER); PTHR22829:SF22 (PANTHER); IPR000591 (PROSITE_PROFILES); cd04443 (CDD); IPR011991 (SUPERFAMILY)	P:GO:0055085; C:GO:0016021; P:GO:0035556	P:transmembrane transport; C:integral component of membrane; P:intracellular signal transduction	GP155_HUMAN Integral membrane GPR155 OS=Homo sapiens GN=GPR155 PE=2 SV=2	19	3.83e-110	0.6868
GMOY003370-RA	SH2 ankyrin repeat kinase	-1.30217	0.000501033	650.5	499.55	SH2 ankyrin repeat kinase	tyrosine- kinase shark	20	0	64.25	11	F:GO:0004713; P:GO:0010906; P:GO:0045199; C:GO:0005938; P:GO:0007394; P:GO:0043277; P:GO:0048812; P:GO:0046843; P:GO:0007254; P:GO:0030431; F:GO:0005488	F:protein tyrosine kinase activity; P:regulation of glucose metabolic process; P:maintenance of epithelial cell apical/basal polarity; C:cell cortex; P:dorsal closure, elongation of leading edge cells; P:apoptotic cell clearance; P:neuron projection morphogenesis; P:dorsal appendage formation; P:JNK cascade; P:sleep; F:binding	EC:2.7.10	Transferring phosphorus-containing groups	IPR000980 (PRINTS); IPR001245 (PRINTS); IPR000980 (SMART); IPR020635 (SMART); IPR002110 (SMART); G3DSA:1.10.510.10 (GENE3D); IPR000980 (G3DSA:3.30.505.GENE3D); IPR000980 (G3DSA:3.30.505.GENE3D); G3DSA:3.30.200.20 (GENE3D); IPR000980 (PFAM); IPR020683 (G3DSA:1.25.40.GENE3D); IPR020683 (PFAM); IPR001245 (PFAM); PTHR24418:SF305 (PANTHER); PTHR24418 (PANTHER); IPR000980 (PROSITE_PROFILES); IPR020683 …	F:GO:0005524; F:GO:0004713; F:GO:0005515; F:GO:0004672; P:GO:0006468	F:ATP binding; F:protein tyrosine kinase activity; F:protein binding; F:protein kinase activity; P:protein phosphorylation	SHARK_DROME Tyrosine- kinase shark OS=Drosophila melanogaster GN=shark PE=2 SV=2	20	0	0.607
GMOY003382-RA	Serine protease inhibitor (serpin) 11	-1.25446	0.0251117	2463.25	1963.6	serine protease inhibitor (serpin) 11	leukocyte elastase inhibitor	20	1.51897e-169	60.75	1	C:GO:0005615	C:extracellular space			IPR023796 (SMART); G3DSA:2.30.39.10 (GENE3D); IPR023796 (PFAM); G3DSA:3.30.497.10 (GENE3D); mobidb-lite (MOBIDB_LITE); PTHR11461:SF242 (PANTHER); IPR000215 (PANTHER); cd00172 (CDD); IPR023796 (SUPERFAMILY)	C:GO:0005615	C:extracellular space	JMJD4_DROME domain-containing 4 homolog OS=Drosophila melanogaster GN=CG7200 PE=2 SV=1	20	5.64e-53	0.4765
GMOY003480-RA	Casein kinase II alpha subunit	-1.13323	0.00768693	2509.25	2214.25	casein kinase II alpha subunit	casein kinase II alpha	20	0	96.45	22	P:GO:0007411; P:GO:0007067; P:GO:0007310; P:GO:0009267; P:GO:0022416; F:GO:0004674; P:GO:0006468; P:GO:0007228; P:GO:0048749; P:GO:0060810; C:GO:0005634; F:GO:0005524; C:GO:0005956; F:GO:0005515; P:GO:0031647; P:GO:0045475; P:GO:0045880; P:GO:0046331; C:GO:0005829; P:GO:0016055; P:GO:0030177; P:GO:0031397	P:axon guidance; P:mitotic nuclear division; P:oocyte dorsal/ventral axis specification; P:cellular response to starvation; P:chaeta development; F:protein serine/threonine kinase activity; P:protein phosphorylation; P:positive regulation of hh target transcription factor activity; P:compound eye development; P:intracellular mRNA localization involved in pattern specification process; C:nucleus; …	EC:2.7.11	Transferring phosphorus-containing groups	IPR000719 (SMART); G3DSA:3.30.200.20 (GENE3D); IPR000719 (PFAM); G3DSA:1.10.510.10 (GENE3D); PTHR24054 (PANTHER); PTHR24054:SF40 (PANTHER); IPR000719 (PROSITE_PROFILES); cd14132 (CDD); IPR011009 (SUPERFAMILY)	F:GO:0005524; F:GO:0004672; P:GO:0006468	F:ATP binding; F:protein kinase activity; P:protein phosphorylation	CSK2A_DROME Casein kinase II subunit alpha OS=Drosophila melanogaster GN= alpha PE=1 SV=2	20	0	0.912
GMOY003789-RA	Hemolectin	-2.54614	0.0140288	6019.45	2364.15	Hemolectin	isoform B	20	0	73.65	4	F:GO:0042803; P:GO:0042381; C:GO:0005576; P:GO:0035006	F:protein homodimerization activity; P:hemolymph coagulation; C:extracellular region; P:melanization defense response			IPR014853 (SMART); IPR002172 (SMART); IPR002557 (SMART); IPR001007 (SMART); IPR000421 (SMART); IPR001846 (SMART); IPR006207 (SMART); G3DSA:2.10.25.10 (GENE3D); IPR001846 (PFAM); IPR008979 (G3DSA:2.60.120.GENE3D); IPR000421 (PFAM); G3DSA:2.10.25.10 (GENE3D); IPR014853 (PFAM); G3DSA:2.10.25.10 (GENE3D); IPR002919 (PFAM); PTHR11339:SF325 (PANTHER); PTHR11339 (PANTHER); IPR002172 (PROSITE_PROFILES); …	F:GO:0008061; F:GO:0005515; P:GO:0006030; C:GO:0005576	F:chitin binding; F:protein binding; P:chitin metabolic process; C:extracellular region	HMCT_BOMMO Hemocytin OS=Bombyx mori PE=2 SV=1	20	0	0.4665
GMOY005707-RA	Down syndrome cell adhesion molecule	2.46402	0.00331304	34.05	83.9	Down syndrome cell adhesion molecule Dscam2	Down syndrome cell adhesion molecule Dscam2	20	0	83.25	4	C:GO:0005887; F:GO:0042802; P:GO:0048812; P:GO:0007156	C:integral component of plasma membrane; F:identical protein binding; P:neuron projection morphogenesis; P:homophilic cell adhesion via plasma membrane adhesion molecules			IPR003961 (SMART); IPR003599 (SMART); IPR003598 (SMART); IPR013098 (PFAM); IPR013783 (G3DSA:2.60.40.GENE3D); IPR013783 (G3DSA:2.60.40.GENE3D); IPR013783 (G3DSA:2.60.40.GENE3D); IPR013783 (G3DSA:2.60.40.GENE3D); IPR003961 (PFAM); IPR013783 (G3DSA:2.60.40.GENE3D); IPR013783 (G3DSA:2.60.40.GENE3D); IPR013783 (G3DSA:2.60.40.GENE3D); PF13927 (PFAM); IPR007110 (PFAM); IPR013783 (G3DSA:2.60.40.GENE3D); …	C:GO:0005887; F:GO:0005515; P:GO:0007399; P:GO:0007155	C:integral component of plasma membrane; F:protein binding; P:nervous system development; P:cell adhesion	DSCL_DROME Down syndrome cell adhesion molecule Dscam2 OS=Drosophila melanogaster GN=Dscam2 PE=2 SV=3	20	0	0.459
GMOY005899-RA	Serine protease 3	-1.37956	0.0125781	2371.05	1718.7	modular serine protease, Melanization Protease 1	pattern recognition serine ase precursor	20	0	55.1	2	P:GO:0006508; F:GO:0004252	P:proteolysis; F:serine-type endopeptidase activity	EC:3.4.21	Acting on peptide bonds (peptidases)	IPR002172 (PRINTS); IPR000436 (SMART); IPR002172 (SMART); IPR001254 (SMART); IPR001254 (PFAM); IPR002172 (G3DSA:4.10.400.GENE3D); IPR002172 (G3DSA:4.10.400.GENE3D); G3DSA:2.10.70.10 (GENE3D); G3DSA:2.40.10.10 (GENE3D); G3DSA:2.10.70.10 (GENE3D); IPR002172 (PFAM); G3DSA:2.40.10.10 (GENE3D); IPR002172 (G3DSA:4.10.400.GENE3D); IPR002172 (G3DSA:4.10.400.GENE3D); G3DSA:2.40.10.10 (GENE3D); IPR002172 (…	F:GO:0005515; P:GO:0006508; F:GO:0004252	F:protein binding; P:proteolysis; F:serine-type endopeptidase activity	TMPS9_HUMAN Transmembrane protease serine 9 OS=Homo sapiens GN=TMPRSS9 PE=1 SV=2	20	1.33e-47	0.4635
GMOY006831-RA	Epidermal growth factor receptor	-1.23699	0.0220745	2764	2234.45	epidermal growth factor receptor	epidermal growth factor receptor isoform X1	20	0	85.35	67	P:GO:0035088; P:GO:0061331; P:GO:0018108; P:GO:0007173; P:GO:0008340; P:GO:0030031; P:GO:0007455; P:GO:0042694; P:GO:0007298; P:GO:0008586; P:GO:0035160; P:GO:0007458; P:GO:0003015; P:GO:0001742; P:GO:0016330; F:GO:0019904; P:GO:0035277; P:GO:0035310; P:GO:0008071; P:GO:0016318; P:GO:0090303; P:GO:0030381; C:GO:0035230; P:GO:0007421; P:GO:0045610; P:GO:0007422; P:GO:0008355; P:GO:0007420; P:GO:00…	P:establishment or maintenance of apical/basal cell polarity; P:epithelial cell proliferation involved in Malpighian tubule morphogenesis; P:peptidyl-tyrosine phosphorylation; P:epidermal growth factor receptor signaling pathway; P:determination of adult lifespan; P:cell projection assembly; P:eye-antennal disc morphogenesis; P:muscle cell fate specification; P:border follicle cell migration; P:i…	EC:2.7.10; EC:2.7.10.1; EC:2.7.11	Transferring phosphorus-containing groups; Receptor protein-tyrosine kinase; Transferring phosphorus-containing groups	IPR001245 (PRINTS); IPR020635 (SMART); IPR006212 (SMART); G3DSA:2.10.220.10 (GENE3D); G3DSA:2.10.220.10 (GENE3D); IPR000494 (G3DSA:3.80.20.GENE3D); G3DSA:2.10.220.10 (GENE3D); IPR000494 (PFAM); G3DSA:3.30.200.20 (GENE3D); IPR006211 (PFAM); G3DSA:2.10.220.10 (GENE3D); G3DSA:2.10.220.10 (GENE3D); G3DSA:4.10.1140.10 (GENE3D); IPR000494 (G3DSA:3.80.20.GENE3D); IPR032778 (PFAM); IPR001245 (PFAM); G3DS…	F:GO:0005524; F:GO:0004713; F:GO:0004714; C:GO:0016020; P:GO:0007169; F:GO:0004672; P:GO:0006468	F:ATP binding; F:protein tyrosine kinase activity; F:transmembrane receptor protein tyrosine kinase activity; C:membrane; P:transmembrane receptor protein tyrosine kinase signaling pathway; F:protein kinase activity; P:protein phosphorylation	EGFR_DROME Epidermal growth factor receptor OS=Drosophila melanogaster GN=Egfr PE=1 SV=3	20	0	0.595
GMOY006991-RA	Secreted Wg-interacting molecule	1.21227	0.00352988	713	864.35	Secreted Wg-interacting molecule	tubulointerstitial nephritis antigen-like	20	0	82.05	11	C:GO:0005615; P:GO:0006955; P:GO:0006508; P:GO:0035593; F:GO:0005044; F:GO:0008234; P:GO:0030431; F:GO:0017147; P:GO:0006898; C:GO:0042600; F:GO:0030247	C:extracellular space; P:immune response; P:proteolysis; P:positive regulation of Wnt signaling pathway by establishment of Wnt protein localization to extracellular region; F:scavenger receptor activity; F:cysteine-type peptidase activity; P:sleep; F:Wnt-protein binding; P:receptor-mediated endocytosis; C:chorion; F:polysaccharide binding			IPR000668 (SMART); IPR000668 (PFAM); G3DSA:3.90.70.10 (GENE3D); IPR013128 (PANTHER); PTHR12411:SF502 (PANTHER); IPR001212 (PROSITE_PROFILES); cd02620 (CDD); SSF54001 (SUPERFAMILY)	P:GO:0006955; P:GO:0006508; F:GO:0005044; F:GO:0008234; F:GO:0030247	P:immune response; P:proteolysis; F:scavenger receptor activity; F:cysteine-type peptidase activity; F:polysaccharide binding	TINAL_MOUSE Tubulointerstitial nephritis antigen-like OS=Mus musculus GN=Tinagl1 PE=1 SV=1	20	2.08e-109	0.523
GMOY007083-RA	Hypothetical protein	-1.28743	2.76026e-05	477.7	371.05	Death related ced-3/Nedd2-like protein	death related ced-3 Nedd2 isoform D	20	4.47144e-127	61.45	16	P:GO:0061057; F:GO:0016505; P:GO:0007291; P:GO:0050829; F:GO:0004175; F:GO:0008234; P:GO:0002230; P:GO:0043069; P:GO:0006964; P:GO:0048935; F:GO:0005515; P:GO:0006955; P:GO:0045089; C:GO:0005737; P:GO:0006915; P:GO:0016485	P:peptidoglycan recognition protein signaling pathway; F:peptidase activator activity involved in apoptotic process; P:sperm individualization; P:defense response to Gram-negative bacterium; F:endopeptidase activity; F:cysteine-type peptidase activity; P:positive regulation of defense response to virus by host; P:negative regulation of programmed cell death; P:positive regulation of biosynthetic …			IPR015917 (SMART); G3DSA:3.40.50.1460 (GENE3D); PF00656 (PFAM); PTHR10454 (PANTHER); PTHR10454:SF176 (PANTHER); IPR001309 (PROSITE_PROFILES); IPR029030 (SUPERFAMILY)	P:GO:0006508; F:GO:0004197; F:GO:0008234	P:proteolysis; F:cysteine-type endopeptidase activity; F:cysteine-type peptidase activity	CASP8_DROPS Caspase-8 OS=Drosophila pseudoobscura pseudoobscura GN=Dredd PE=3 SV=1	20	2.46e-103	0.47
GMOY007309-RA	Hypothetical protein	-1.27051	8.46244e-11	980.2	771.5	Flotillin-2	flotillin-2 isoform X1	20	0	97.95	5	P:GO:0035011; F:GO:0005198; C:GO:0005829; P:GO:0007155; C:GO:0016600	P:melanotic encapsulation of foreign target; F:structural molecule activity; C:cytosol; P:cell adhesion; C:flotillin complex			IPR031905 (PFAM); PTHR13806:SF27 (PANTHER); IPR027705 (PANTHER)	no GO terms	no GO terms	FLOT2_DROME Flotillin-2 OS=Drosophila melanogaster GN=Flo2 PE=2 SV=3	18	0	0.7494
GMOY008067-RA	Hypothetical protein	-1.13904	0.0318142	3466.45	3043.3	CG6509	tight junction ZO-1 isoform X1	20	0	66.5	26	P:GO:0007391; P:GO:0035220; P:GO:0036059; F:GO:0050839; P:GO:0048812; C:GO:0045177; P:GO:0001745; P:GO:0045176; P:GO:0016476; C:GO:0030424; F:GO:0050699; P:GO:0016337; P:GO:0035156; P:GO:0008258; P:GO:0060439; P:GO:0022416; F:GO:0031625; P:GO:0007219; P:GO:0072697; C:GO:0005913; C:GO:0005938; P:GO:0046331; C:GO:0005917; P:GO:0030155; P:GO:0035147; C:GO:0016323	P:dorsal closure; P:wing disc development; P:nephrocyte diaphragm assembly; F:cell adhesion molecule binding; P:neuron projection morphogenesis; C:apical part of cell; P:compound eye morphogenesis; P:apical protein localization; P:regulation of embryonic cell shape; C:axon; F:WW domain binding; P:single organismal cell-cell adhesion; P:fusion cell fate specification; P:head involution; P:trachea …			IPR000906 (SMART); IPR008145 (SMART); IPR001478 (SMART); IPR008145 (PFAM); IPR001478 (PFAM); G3DSA:1.10.110.10 (GENE3D); G3DSA:2.30.42.10 (GENE3D); G3DSA:3.40.50.300 (GENE3D); IPR011511 (PFAM); IPR000906 (PFAM); G3DSA:2.30.30.40 (GENE3D); G3DSA:2.30.42.10 (GENE3D); G3DSA:2.30.42.10 (GENE3D); mobidb-lite (MOBIDB_LITE); mobidb-lite (MOBIDB_LITE); mobidb-lite (MOBIDB_LITE); mobidb-lite (MOBIDB_LITE)…	F:GO:0005515	F:protein binding	ZO1_HUMAN Tight junction ZO-1 OS=Homo sapiens GN=TJP1 PE=1 SV=3	20	6.2e-91	0.5175
GMOY008274-RA	Hypothetical protein	-1.15261	0.000726194	3984.4	3456.85	myospheroid	integrin beta-PS isoform X2	20	0	84.6	45	P:GO:0007391; P:GO:0008360; P:GO:0035001; C:GO:0016328; P:GO:0007494; P:GO:0008340; F:GO:0050839; P:GO:0007157; P:GO:0007377; P:GO:0007015; P:GO:0007411; P:GO:0051492; P:GO:0007298; P:GO:0007431; P:GO:0007475; P:GO:0035160; P:GO:0021551; C:GO:0008305; C:GO:0030425; C:GO:0009925; P:GO:0007229; P:GO:0007427; C:GO:0005925; F:GO:0046982; C:GO:0005927; P:GO:0007508; P:GO:0007608; P:GO:0034446; P:GO:00…	P:dorsal closure; P:regulation of cell shape; P:dorsal trunk growth, open tracheal system; C:lateral plasma membrane; P:midgut development; P:determination of adult lifespan; F:cell adhesion molecule binding; P:heterophilic cell-cell adhesion via plasma membrane cell adhesion molecules; P:germ-band extension; P:actin filament organization; P:axon guidance; P:regulation of stress fiber assembly; P…			IPR015812 (PRINTS); IPR002369 (SMART); IPR012896 (SMART); IPR014836 (SMART); IPR013111 (PFAM); G3DSA:2.60.40.1510 (GENE3D); IPR014836 (PFAM); G3DSA:2.10.25.10 (GENE3D); G3DSA:2.60.40.1510 (GENE3D); G3DSA:1.20.5.100 (GENE3D); IPR012896 (PFAM); IPR002035 (G3DSA:3.40.50.GENE3D); IPR014836 (G3DSA:1.20.5.GENE3D); G3DSA:2.10.25.10 (GENE3D); IPR002369 (PFAM); IPR015812 (PANTHER); PTHR10082:SF57 (PANTHER…	no GO terms	no GO terms	ITBX_DROME Integrin beta-PS OS=Drosophila melanogaster GN=mys PE=1 SV=3	20	0	0.604
GMOY008308-RA	Hypothetical protein	-1.33558	0.0227484	613.3	459.2	sphinx1	serine protease easter-like	20	1.48907e-83	56.05	5	P:GO:0031638; F:GO:0004252; P:GO:0009950; C:GO:0005576; P:GO:0009987	P:zymogen activation; F:serine-type endopeptidase activity; P:dorsal/ventral axis specification; C:extracellular region; P:cellular process	EC:3.4.21	Acting on peptide bonds (peptidases)	IPR001314 (PRINTS); IPR001254 (SMART); G3DSA:2.40.10.10 (GENE3D); IPR001254 (PFAM); G3DSA:2.40.10.10 (GENE3D); G3DSA:2.40.10.10 (GENE3D); PTHR24260 (PANTHER); PTHR24260:SF89 (PANTHER); IPR001254 (PROSITE_PROFILES); IPR001254 (CDD); IPR009003 (SUPERFAMILY)	P:GO:0006508; F:GO:0004252	P:proteolysis; F:serine-type endopeptidase activity	EAST_DROME Serine protease easter OS=Drosophila melanogaster GN=ea PE=1 SV=3	20	7.1e-83	0.503
GMOY008510-RA	Signal-transducer and activator of transcription protein at 92E	-1.37602	4.39997e-07	968.1	703.55	Signal-transducer and activator of transcription protein at 92E	signal transducer and transcription activator-like isoform X5	20	0	67.7	36	P:GO:0007350; P:GO:0008284; P:GO:0007399; P:GO:0007455; P:GO:0042078; P:GO:0007298; P:GO:0007379; P:GO:0008348; P:GO:0007259; F:GO:0001077; P:GO:0007526; P:GO:0048103; P:GO:0006959; P:GO:2000737; P:GO:0035019; P:GO:0030720; P:GO:0035172; P:GO:0046425; P:GO:0043697; P:GO:0002230; P:GO:0007442; P:GO:0035171; P:GO:0006952; P:GO:0007425; P:GO:0048749; P:GO:0007616; C:GO:0005634; F:GO:0003677; F:GO:00…	P:blastoderm segmentation; P:positive regulation of cell proliferation; P:nervous system development; P:eye-antennal disc morphogenesis; P:germ-line stem cell division; P:border follicle cell migration; P:segment specification; P:negative regulation of antimicrobial humoral response; P:JAK-STAT cascade; F:transcriptional activator activity, RNA polymerase II core promoter proximal region sequence…			IPR000980 (PFAM); IPR012345 (G3DSA:2.60.40.GENE3D); G3DSA:1.20.1050.20 (GENE3D); G3DSA:1.10.238.10 (GENE3D); IPR013800 (PFAM); IPR013801 (PFAM); IPR000980 (G3DSA:3.30.505.GENE3D); mobidb-lite (MOBIDB_LITE); IPR001217 (PANTHER); PTHR11801:SF53 (PANTHER); IPR000980 (PROSITE_PROFILES); cd09919 (CDD); IPR008967 (SUPERFAMILY); IPR015988 (SUPERFAMILY); IPR000980 (SUPERFAMILY)	F:GO:0003677; C:GO:0005634; F:GO:0003700; P:GO:0007165; P:GO:0006355; F:GO:0004871	F:DNA binding; C:nucleus; F:transcription factor activity, sequence-specific DNA binding; P:signal transduction; P:regulation of transcription, DNA-templated; F:signal transducer activity	STAT_DROME Signal transducer and transcription activator OS=Drosophila melanogaster GN=Stat92E PE=1 SV=1	20	1.67e-159	0.5305
GMOY008710-RA	Serine Protease Immune Response Integrator	-1.48654	0.0043938	372.75	250.75	Serine Protease Immune Response Integrator	serine protease snake-like	20	1.39051e-117	59.4	6	P:GO:0050829; P:GO:0045087; F:GO:0008233; P:GO:0045752; P:GO:0050832; P:GO:0050830	P:defense response to Gram-negative bacterium; P:innate immune response; F:peptidase activity; P:positive regulation of Toll signaling pathway; P:defense response to fungus; P:defense response to Gram-positive bacterium			IPR001314 (PRINTS); IPR001254 (SMART); G3DSA:2.40.10.10 (GENE3D); IPR001254 (PFAM); G3DSA:2.40.10.10 (GENE3D); G3DSA:2.40.10.10 (GENE3D); PTHR24260:SF96 (PANTHER); PTHR24260 (PANTHER); IPR001254 (PROSITE_PROFILES); IPR001254 (CDD); IPR009003 (SUPERFAMILY)	P:GO:0006508; F:GO:0004252	P:proteolysis; F:serine-type endopeptidase activity	SNAK_DROME Serine protease snake OS=Drosophila melanogaster GN=snk PE=1 SV=2	20	2.89e-49	0.517
GMOY008966-RA	Unknown function	-1.56565	0.0379569	133.55	85.3	Serine protease 7	serine protease easter	20	6.93349e-82	61.4	4	P:GO:0035008; F:GO:0008233; C:GO:0005576; P:GO:0035006	P:positive regulation of melanization defense response; F:peptidase activity; C:extracellular region; P:melanization defense response			IPR001314 (PRINTS); IPR001254 (SMART); G3DSA:2.40.10.10 (GENE3D); IPR001254 (PFAM); G3DSA:2.40.10.10 (GENE3D); G3DSA:2.40.10.10 (GENE3D); PTHR24260:SF89 (PANTHER); PTHR24260 (PANTHER); IPR001254 (PROSITE_PROFILES); IPR001254 (CDD); IPR009003 (SUPERFAMILY)	P:GO:0006508; F:GO:0004252	P:proteolysis; F:serine-type endopeptidase activity	EAST_DROME Serine protease easter OS=Drosophila melanogaster GN=ea PE=1 SV=3	20	7.44e-48	0.49
GMOY009171-RA	Cyp49a1	-1.48995	3.66372e-06	437.15	293.4	Cyp49a1		20	0	84.1	5	F:GO:0005506; F:GO:0016705; P:GO:0055114; F:GO:0004497; F:GO:0020037	F:iron ion binding; F:oxidoreductase activity, acting on paired donors, with incorporation or reduction of molecular oxygen; P:oxidation-reduction process; F:monooxygenase activity; F:heme binding			G3DSA:1.10.630.10 (GENE3D); IPR001128 (PFAM); PTHR24305 (PANTHER); PTHR24305:SF125 (PANTHER); IPR001128 (SUPERFAMILY)	F:GO:0016705; F:GO:0005506; P:GO:0055114; F:GO:0020037	F:oxidoreductase activity, acting on paired donors, with incorporation or reduction of molecular oxygen; F:iron ion binding; P:oxidation-reduction process; F:heme binding	C49A1_DROME Probable cytochrome P450 49a1 OS=Drosophila melanogaster GN=Cyp49a1 PE=2 SV=3	20	0	0.5175
GMOY009438-RA	Hypothetical protein	-1.4869	0.0255839	561.75	377.8	Scavenger receptor class C, type II	modular serine protease	20	6.11742e-137	51.6	3	C:GO:0016021; P:GO:0006810; F:GO:0005215	C:integral component of membrane; P:transport; F:transporter activity			IPR002172 (PRINTS); IPR002172 (SMART); IPR001254 (SMART); G3DSA:2.10.70.10 (GENE3D); G3DSA:4.10.400.10 (GENE3D); G3DSA:2.40.10.10 (GENE3D); G3DSA:4.10.400.10 (GENE3D); IPR000436 (PFAM); IPR002172 (PFAM); G3DSA:4.10.1220.10 (GENE3D); G3DSA:4.10.400.10 (GENE3D); IPR001254 (PFAM); G3DSA:2.40.10.10 (GENE3D); G3DSA:4.10.400.10 (GENE3D); G3DSA:2.40.10.10 (GENE3D); PTHR24256:SF343 (PANTHER); PTHR24256 (…	F:GO:0005515; P:GO:0006508; F:GO:0004252	F:protein binding; P:proteolysis; F:serine-type endopeptidase activity	SORL_CHICK Sortilin-related receptor (Fragment) OS=Gallus gallus GN=SORL1 PE=2 SV=1	20	6.53e-23	0.493
GMOY009602-RA	Peroxidasin	-1.491	1.14469e-22	1006.05	674.75	Peroxidasin	peroxidasin	20	0	78.4	8	F:GO:0004601; P:GO:0006979; P:GO:0006909; P:GO:0030198; P:GO:0098869; P:GO:0055114; C:GO:0005578; F:GO:0020037	F:peroxidase activity; P:response to oxidative stress; P:phagocytosis; P:extracellular matrix organization; P:cellular oxidant detoxification; P:oxidation-reduction process; C:proteinaceous extracellular matrix; F:heme binding	EC:1.11.1.7	Peroxidase	IPR019791 (PRINTS); IPR003599 (SMART); IPR001007 (SMART); IPR003598 (SMART); IPR003591 (SMART); IPR013783 (G3DSA:2.60.40.GENE3D); IPR019791 (G3DSA:1.10.640.GENE3D); PF13927 (PFAM); G3DSA:2.10.70.10 (GENE3D); IPR013783 (G3DSA:2.60.40.GENE3D); IPR013098 (PFAM); IPR001007 (PFAM); IPR019791 (PFAM); IPR001611 (PFAM); IPR032675 (G3DSA:3.80.10.GENE3D); IPR013783 (G3DSA:2.60.40.GENE3D); mobidb-lite (MOBI…	F:GO:0004601; P:GO:0006979; F:GO:0005515; P:GO:0055114; F:GO:0020037	F:peroxidase activity; P:response to oxidative stress; F:protein binding; P:oxidation-reduction process; F:heme binding	PXDN_DROME Peroxidasin OS=Drosophila melanogaster GN=Pxn PE=1 SV=1	20	0	0.568
GMOY010035-RA	Mig-2-like	-1.30212	0.0144732	1154.2	886.4	Mig-2-like	ras-related C3 botulinum toxin substrate 1	20	1.32121e-132	96.65	18	P:GO:0035099; P:GO:0007390; P:GO:0090303; P:GO:0007394; P:GO:0008258; P:GO:0042067; P:GO:0007254; P:GO:0007266; P:GO:0006974; C:GO:0005622; P:GO:0007435; F:GO:0005525; P:GO:0051301; F:GO:0003924; P:GO:0001737; P:GO:0030032; P:GO:0031532; P:GO:0051017	P:hemocyte migration; P:germ-band shortening; P:positive regulation of wound healing; P:dorsal closure, elongation of leading edge cells; P:head involution; P:establishment of ommatidial planar polarity; P:JNK cascade; P:Rho protein signal transduction; P:cellular response to DNA damage stimulus; C:intracellular; P:salivary gland morphogenesis; F:GTP binding; P:cell division; F:GTPase activity; P…	EC:3.6.1.15	Nucleoside-triphosphate phosphatase	PR00449 (PRINTS); SM00175 (SMART); SM00174 (SMART); SM00173 (SMART); IPR001806 (PFAM); IPR005225 (TIGRFAM); G3DSA:3.40.50.300 (GENE3D); G3DSA:3.30.70.1390 (GENE3D); PTHR24072:SF184 (PANTHER); PTHR24072 (PANTHER); IPR003578 (PROSITE_PROFILES); cd00157 (CDD); IPR027417 (SUPERFAMILY)	F:GO:0005525; P:GO:0007264; F:GO:0003924; C:GO:0005622	F:GTP binding; P:small GTPase mediated signal transduction; F:GTPase activity; C:intracellular	RAC1_RAT Ras-related C3 botulinum toxin substrate 1 OS=Rattus norvegicus GN=Rac1 PE=1 SV=1	20	3.35e-94	0.8425
GMOY010190-RA	transferrin 2 (phosphoglucomutase/phosphomannomutase)	-1.14988	3.52432e-06	2359.2	2051.7	Transferrin-2	transferrin 2	20	0	83.8	9	C:GO:0005769; F:GO:0005506; P:GO:0019991; C:GO:0005918; C:GO:0016021; C:GO:0005829; C:GO:0055037; C:GO:0005576; C:GO:0046658	C:early endosome; F:iron ion binding; P:septate junction assembly; C:septate junction; C:integral component of membrane; C:cytosol; C:recycling endosome; C:extracellular region; C:anchored component of plasma membrane			IPR001156 (PRINTS); IPR001156 (SMART); PF13418 (PFAM); G3DSA:3.40.190.10 (GENE3D); G3DSA:3.40.120.10 (GENE3D); G3DSA:3.40.120.10 (GENE3D); G3DSA:3.40.120.10 (GENE3D); PF13415 (PFAM); IPR005843 (G3DSA:3.30.310.GENE3D); IPR001156 (PFAM); G3DSA:3.40.190.10 (GENE3D); G3DSA:3.40.120.10 (GENE3D); IPR005843 (PFAM); G3DSA:3.40.190.10 (GENE3D); IPR005844 (PFAM); IPR015916 (G3DSA:2.130.10.GENE3D); G3DSA:3.…	P:GO:0005975; F:GO:0016868; F:GO:0005515; P:GO:0071704; F:GO:0004610	P:carbohydrate metabolic process; F:intramolecular transferase activity, phosphotransferases; F:protein binding; P:organic substance metabolic process; F:phosphoacetylglucosamine mutase activity	AGM1_PIG Phosphoacetylglucosamine mutase OS=Sus scrofa GN=PGM3 PE=1 SV=2	20	7.37e-159	0.5495
GMOY010320-RA	Tob	1.53919	1.16563e-07	13340.1	20532.9	Ecdysone-induced gene 71Ee	Tob1 isoform X1	20	1.00388e-170	78.6						IPR002087 (PRINTS); IPR002087 (SMART); G3DSA:1.10.880.10 (GENE3D); IPR002087 (PFAM); G3DSA:1.20.1000.10 (GENE3D); mobidb-lite (MOBIDB_LITE); mobidb-lite (MOBIDB_LITE); mobidb-lite (MOBIDB_LITE); IPR015676 (PANTHER); IPR002087 (SUPERFAMILY)	no GO terms	no GO terms	TOB1_HUMAN Tob1 OS=Homo sapiens GN=TOB1 PE=1 SV=1	20	1.53e-58	0.627
GMOY010673-RA	Transferrin	-1.52787	0.00158441	1428.25	934.8	Transferrin-3	transferrin 3	20	0	81.5	4	P:GO:0055072; C:GO:0005615; P:GO:0006811; F:GO:0046872	P:iron ion homeostasis; C:extracellular space; P:ion transport; F:metal ion binding			IPR001156 (PRINTS); IPR001156 (SMART); IPR001156 (PFAM); G3DSA:3.40.190.10 (GENE3D); G3DSA:3.40.190.10 (GENE3D); G3DSA:3.40.190.10 (GENE3D); IPR016357 (PIRSF); PTHR11485:SF40 (PANTHER); PTHR11485 (PANTHER); IPR001156 (PROSITE_PROFILES); cd13529 (CDD); cd13529 (CDD); SSF53850 (SUPERFAMILY); SSF53850 (SUPERFAMILY)	C:GO:0005615	C:extracellular space	TRF_BLADI Transferrin OS=Blaberus discoidalis PE=1 SV=1	20	2.99e-70	0.3885
GMOY010728-RA	Larval serum protein-like 4	-5.37931	0.0496133	15.6	2.9	phenoloxidase 2		20	0	77.85	13	P:GO:0042417; F:GO:0036263; F:GO:0036264; C:GO:0005576; F:GO:0004503; P:GO:0042381; F:GO:0046872; P:GO:0030431; P:GO:0055114; P:GO:0050832; P:GO:0035006; P:GO:0035314; P:GO:0050830	P:dopamine metabolic process; F:L-DOPA monooxygenase activity; F:dopamine monooxygenase activity; C:extracellular region; F:monophenol monooxygenase activity; P:hemolymph coagulation; F:metal ion binding; P:sleep; P:oxidation-reduction process; P:defense response to fungus; P:melanization defense response; P:scab formation; P:defense response to Gram-positive bacterium	EC:1.14.18.1; EC:1.14.18; EC:1.10.3; EC:1.10.3.1	Tyrosinase; Acting on paired donors, with incorporation or reduction of molecular oxygen. The oxygen incorporated need not be derived from O(2); Acting on diphenols and related substances as donors; Catechol oxidase	IPR013788 (PRINTS); IPR000896 (PFAM); IPR005203 (G3DSA:2.60.40.GENE3D); IPR005204 (PFAM); IPR008922 (G3DSA:1.10.1280.GENE3D); IPR005203 (PFAM); IPR005204 (G3DSA:1.20.1370.GENE3D); PTHR11511:SF31 (PANTHER); IPR013788 (PANTHER); IPR005204 (SUPERFAMILY); IPR008922 (SUPERFAMILY); IPR014756 (SUPERFAMILY)	no GO terms	no GO terms	PPO2_DROME Phenoloxidase 2 OS=Drosophila melanogaster GN=PPO2 PE=1 SV=1	20	0	0.583
GMOY010768-RA	Unknown function	-1.64456	0.000833901	311.15	189.2	Serine Protease Immune Response Integrator	serine protease snake-like	20	7.42013e-72	54	2	P:GO:0042742; F:GO:0016787	P:defense response to bacterium; F:hydrolase activity			IPR001314 (PRINTS); IPR001254 (PFAM); G3DSA:2.40.10.10 (GENE3D); G3DSA:2.40.10.10 (GENE3D); PTHR24260:SF96 (PANTHER); PTHR24260 (PANTHER); IPR001254 (PROSITE_PROFILES); IPR009003 (SUPERFAMILY)	P:GO:0006508; F:GO:0004252	P:proteolysis; F:serine-type endopeptidase activity	SNAK_DROME Serine protease snake OS=Drosophila melanogaster GN=snk PE=1 SV=2	20	3.38e-17	0.497
GMOY010972-RA	Larval serum protein-like 3	-5.43243	1.00098e-06	100.5	18.5	Angiotensin converting enzyme	phenoloxidase 2-like	20	0	86.4	9	P:GO:0035011; C:GO:0005615; P:GO:0042417; F:GO:0046872; F:GO:0036263; F:GO:0036264; P:GO:0055114; P:GO:0050832; P:GO:0050830	P:melanotic encapsulation of foreign target; C:extracellular space; P:dopamine metabolic process; F:metal ion binding; F:L-DOPA monooxygenase activity; F:dopamine monooxygenase activity; P:oxidation-reduction process; P:defense response to fungus; P:defense response to Gram-positive bacterium	EC:1.10.3; EC:1.10.3.1	Acting on diphenols and related substances as donors; Catechol oxidase	IPR013788 (PRINTS); G3DSA:1.10.1370.10 (GENE3D); IPR005204 (PFAM); IPR000896 (PFAM); IPR005203 (G3DSA:2.60.40.GENE3D); IPR001548 (PFAM); IPR005204 (G3DSA:1.20.1370.GENE3D); IPR005203 (PFAM); IPR008922 (G3DSA:1.10.1280.GENE3D); PTHR11511:SF31 (PANTHER); IPR013788 (PANTHER); SSF55486 (SUPERFAMILY); IPR008922 (SUPERFAMILY); IPR014756 (SUPERFAMILY); IPR008922 (SUPERFAMILY); IPR005204 (SUPERFAMILY); I…	F:GO:0008241; P:GO:0006508; C:GO:0016020; F:GO:0008237	F:peptidyl-dipeptidase activity; P:proteolysis; C:membrane; F:metallopeptidase activity	PPO2_DROME Phenoloxidase 2 OS=Drosophila melanogaster GN=PPO2 PE=1 SV=1	20	0	0.632
GMOY011147-RA	Unknown function	-1.95541	2.18454e-05	322.35	164.85	CG12213	serine threonine- kinase Aurora-2	20	1.41242e-163	90.15	20	F:GO:0035174; P:GO:0007052; P:GO:0007279; P:GO:0051294; P:GO:0007100; C:GO:0005876; C:GO:0031616; F:GO:0005524; C:GO:0000780; C:GO:0051233; P:GO:1903827; F:GO:0004712; C:GO:0005737; P:GO:0045167; P:GO:0051298; P:GO:0032465; P:GO:0035404; C:GO:0032133; P:GO:0098725; P:GO:0050767	F:histone serine kinase activity; P:mitotic spindle organization; P:pole cell formation; P:establishment of spindle orientation; P:mitotic centrosome separation; C:spindle microtubule; C:spindle pole centrosome; F:ATP binding; C:condensed nuclear chromosome, centromeric region; C:spindle midzone; P:regulation of cellular protein localization; F:protein serine/threonine/tyrosine kinase activity; C…	EC:2.7.11; EC:2.7.12.1	Transferring phosphorus-containing groups; Dual-specificity kinase	mobidb-lite (MOBIDB_LITE); mobidb-lite (MOBIDB_LITE); PTHR22909:SF24 (PANTHER); PTHR22909 (PANTHER)	no GO terms	no GO terms	AURAA_XENLA Aurora kinase A-A OS=Xenopus laevis GN=aurka-a PE=1 SV=1	20	1.69e-114	0.784
GMOY011342-RA	Hypothetical protein	1.43346	0.00699391	811.5	1163.25	Growth-blocking peptide	isoform B	20	2.46738e-36	61.75	5	P:GO:0007616; C:GO:0005634; P:GO:0045938; P:GO:0008340; P:GO:0006697	P:long-term memory; C:nucleus; P:positive regulation of circadian sleep/wake cycle, sleep; P:determination of adult lifespan; P:ecdysone biosynthetic process			IPR013087 (SMART); IPR012934 (SMART); G3DSA:3.30.160.60 (GENE3D); G3DSA:3.30.160.60 (GENE3D); G3DSA:3.30.160.60 (GENE3D); G3DSA:1.10.110.10 (GENE3D); G3DSA:3.30.160.60 (GENE3D); IPR012934 (PFAM); mobidb-lite (MOBIDB_LITE); mobidb-lite (MOBIDB_LITE); mobidb-lite (MOBIDB_LITE); mobidb-lite (MOBIDB_LITE); mobidb-lite (MOBIDB_LITE); mobidb-lite (MOBIDB_LITE); mobidb-lite (MOBIDB_LITE); mobidb-lite (M…	F:GO:0003676; C:GO:0005634; F:GO:0008270; F:GO:0003700; P:GO:0006351	F:nucleic acid binding; C:nucleus; F:zinc ion binding; F:transcription factor activity, sequence-specific DNA binding; P:transcription, DNA-templated	SUHW_DROVI suppressor of hairy wing OS=Drosophila virilis GN=su(Hw) PE=2 SV=1	11	2.95e-05	0.5391
GMOY011959-RA	Down syndrome cell adhesion molecule	-1.77768	0.00580579	96.35	54.2	Down syndrome cell adhesion molecule	Down syndrome cell adhesion molecule Dscam2	20	0	83.85	3	C:GO:0005887; F:GO:0042802; P:GO:0007155	C:integral component of plasma membrane; F:identical protein binding; P:cell adhesion			PR00014 (PRINTS); IPR003598 (SMART); IPR003961 (SMART); IPR003599 (SMART); IPR013783 (G3DSA:2.60.40.GENE3D); IPR013783 (G3DSA:2.60.40.GENE3D); IPR013783 (G3DSA:2.60.40.GENE3D); IPR013098 (PFAM); IPR013783 (G3DSA:2.60.40.GENE3D); IPR013783 (G3DSA:2.60.40.GENE3D); IPR013783 (G3DSA:2.60.40.GENE3D); IPR013783 (G3DSA:2.60.40.GENE3D); IPR013783 (G3DSA:2.60.40.GENE3D); IPR003961 (PFAM); PF13927 (PFAM); …	F:GO:0005515	F:protein binding	DSCL_DROME Down syndrome cell adhesion molecule Dscam2 OS=Drosophila melanogaster GN=Dscam2 PE=2 SV=3	20	0	0.4395
