# Supplementary material for: Molecular characterization of tsetse’s proboscis and its response to Trypanosoma congolense infection
Source: PLoS Negl Trop Dis. 2017 Nov 20;11(11):e0006057. doi: 10.1371/journal.pntd.0006057 (PMC5695773; doi:10.1371/journal.pntd.0006057)
Supplement: S4 Table — (XLSX) [file pntd.0006057.s007.xlsx]

## Sheet: Sheet1
						NCBI-BLAST RESULTS												SWISSPROT BLAST RESULTS
Gene IDs	VectorBase Description	Fold Change-normalized	Baggerley's test: FDR-Norm	PB-Control Normalized RPKM	PB-Congo Normalized RPKM	Best NCBI Blast Hit Description	#Hits	e-Value	sim mean	#GO	GO IDs	GO Names	Enzyme Codes	Enzyme Names	InterPro IDs	InterPro GO IDs	InterPro GO Names	Best Swissprot Blast Hit Description	#Hits	e-value	sim mean	Interproscan Domains	Signal_peptide and/or Transmembrane domain
GMOY006184-RA	Hypothetical protein	1.72469	1.07757e-13	181.25	312.6	fibrillin-1 isoform X1	20	0	50.35	3	F:GO:0005509; F:GO:0005201; C:GO:0005578	F:calcium ion binding; F:extracellular matrix structural constituent; C:proteinaceous extracellular matrix			IPR001881 (SMART); IPR000436 (SMART); IPR000742 (SMART); G3DSA:2.10.25.10 (GENE3D); IPR001881 (PFAM); G3DSA:2.10.25.10 (GENE3D); G3DSA:2.10.25.10 (GENE3D); G3DSA:2.10.25.10 (GENE3D); G3DSA:2.10.70.10 (GENE3D); G3DSA:2.10.70.10 (GENE3D); IPR003410 (PFAM); PF14670 (PFAM); IPR000436 (PFAM); G3DSA:2.10.70.10 (GENE3D); G3DSA:2.10.25.10 (GENE3D); G3DSA:2.10.25.10 (GENE3D); G3DSA:2.10.70.10 (GENE3D); G3…	F:GO:0005515; F:GO:0005509	F:protein binding; F:calcium ion binding	FBN2_HUMAN Fibrillin-2 OS=Homo sapiens GN=FBN2 PE=1 SV=3	20	1.39e-97	44.75	Sushi domain (SCR repeat), HYR domain, Calcium-binding EGF domain, Complement Clr-like EGF-like, Coagulation Factor Xa inhibitory site, BETA-DEFENSIN ANTIBIOTIC PRECURSOR ANTIMICROBIAL DEFENSIN BETA SIGNAL DEFENSIN BD-32 DEFB-32, Aspartic acid and asparagine hydroxylation site, EGF-like domain signature 2, Calcium-binding EGF-like domain signature, Domain abundant in complement control proteins; …	Signal peptide
GMOY003854-RA	slimfast homolog 2	1.52907	0.0171049	843.75	1290.15	cationic amino acid transporter 3	20	0	79.7	7	P:GO:0050829; F:GO:0015174; P:GO:0006629; C:GO:0016021; P:GO:0045824; P:GO:0003333; P:GO:0040007	P:defense response to Gram-negative bacterium; F:basic amino acid transmembrane transporter activity; P:lipid metabolic process; C:integral component of membrane; P:negative regulation of innate immune response; P:amino acid transmembrane transport; P:growth			IPR029485 (PFAM); IPR002293 (PFAM); PTHR43243 (PANTHER); PTHR43243:SF12 (PANTHER)	C:GO:0016020; F:GO:0015171; P:GO:0003333	C:membrane; F:amino acid transmembrane transporter activity; P:amino acid transmembrane transport	CTR1_MOUSE High affinity cationic amino acid transporter 1 OS=Mus musculus GN=Slc7a1 PE=1 SV=1	20	8.65e-157	62.65	Amino acid permease, C-terminus of AA_permease.	Transmembrane
GMOY010757-RA	Hypothetical protein	1.55424	0.0369096	572.95	890.5	tafazzin homolog isoform X2	20	2.76172e-74	85.85	3	F:GO:0016746; C:GO:0016021; P:GO:0006644	F:transferase activity, transferring acyl groups; C:integral component of membrane; P:phospholipid metabolic process			IPR000872 (PRINTS); IPR002123 (SMART); IPR002123 (PFAM); G3DSA:3.40.1130.10 (GENE3D); mobidb-lite (MOBIDB_LITE); PTHR12497:SF4 (PANTHER); IPR000872 (PANTHER); cd07989 (CDD); SSF69593 (SUPERFAMILY)	F:GO:0016746; P:GO:0008152; P:GO:0006644	F:transferase activity, transferring acyl groups; P:metabolic process; P:phospholipid metabolic process	TAZ_DROME Tafazzin homolog OS=Drosophila melanogaster GN=Taz PE=2 SV=2	11	3.29e-67	62.45	Tafazzin signature, Acyltransferase, Phosphate acyltransferases	Transmembrane
GMOY004918-RA	Hypothetical protein	1.61542	0.0214544	1128.1	1822.35	neprilysin isoform A	20	0	85.95	4	C:GO:0016021; P:GO:0016486; F:GO:0004222; P:GO:0050965	C:integral component of membrane; P:peptide hormone processing; F:metalloendopeptidase activity; P:detection of temperature stimulus involved in sensory perception of pain	EC:3.4.24	Acting on peptide bonds (peptidases)	IPR018497 (PRINTS); IPR024079 (G3DSA:3.40.390.GENE3D); IPR018497 (PFAM); IPR008753 (PFAM); mobidb-lite (MOBIDB_LITE); IPR000718 (PANTHER); IPR029733 (PTHR11733:PANTHER); IPR000718 (CDD); SSF55486 (SUPERFAMILY)	P:GO:0006508; P:GO:0016486; F:GO:0004222; F:GO:0008237	P:proteolysis; P:peptide hormone processing; F:metalloendopeptidase activity; F:metallopeptidase activity	ECE1_MOUSE Endothelin-converting enzyme 1 OS=Mus musculus GN=Ece1 PE=1 SV=1	20	0	60.65	Neprilysin metalloprotease (M13) family signature, Peptidase family M13	Transmembrane
GMOY000249-RA	Hypothetical protein	1.8282	0.00137111	254.95	466.1	sodium channel para isoform X1	20	1.6922e-77	97.55	15	C:GO:0016459; P:GO:0007498; P:GO:0007268; P:GO:0045433; F:GO:0005248; F:GO:0003774; P:GO:0007638; P:GO:0030239; P:GO:0046680; P:GO:0001666; P:GO:0046684; F:GO:0005509; P:GO:0042493; C:GO:0001518; P:GO:0035725	C:myosin complex; P:mesoderm development; P:chemical synaptic transmission; P:male courtship behavior, veined wing generated song production; F:voltage-gated sodium channel activity; F:motor activity; P:mechanosensory behavior; P:myofibril assembly; P:response to DDT; P:response to hypoxia; P:response to pyrethroid; F:calcium ion binding; P:response to drug; C:voltage-gated sodium channel complex…	EC:3.6.1.15	Nucleoside-triphosphate phosphatase	IPR027359 (G3DSA:1.20.120.GENE3D); mobidb-lite (MOBIDB_LITE); PTHR10037 (PANTHER); PTHR10037:SF254 (PANTHER)	no GO terms	no GO terms	SCNA_DROME Sodium channel para OS=Drosophila melanogaster GN=para PE=2 SV=3	20	9.15e-69	64.5	Unknown function	Transmembrane
GMOY010220-RA	Hypothetical protein	1.96851	0.00768693	39.7	78.15	ATP-binding cassette sub-family C member Sur	20	0	59.25	1	F:GO:0016787	F:hydrolase activity			IPR003593 (SMART); IPR011527 (PFAM); IPR003439 (PFAM); G3DSA:1.20.1560.10 (GENE3D); G3DSA:3.40.50.300 (GENE3D); G3DSA:3.40.50.300 (GENE3D); G3DSA:1.20.1560.10 (GENE3D); mobidb-lite (MOBIDB_LITE); mobidb-lite (MOBIDB_LITE); mobidb-lite (MOBIDB_LITE); PTHR24223 (PANTHER); PTHR24223:SF280 (PANTHER); IPR011527 (PROSITE_PROFILES); IPR003439 (PROSITE_PROFILES); IPR003439 (PROSITE_PROFILES); IPR011527 (…	F:GO:0016887; F:GO:0005524; F:GO:0042626; P:GO:0055085; C:GO:0016021; P:GO:0006810	F:ATPase activity; F:ATP binding; F:ATPase activity, coupled to transmembrane movement of substances; P:transmembrane transport; C:integral component of membrane; P:transport	SUR_DROME ATP-binding cassette sub-family C member Sur OS=Drosophila melanogaster GN=Sur PE=1 SV=4	20	0	65.95	ABC transporter, ABC transporter transmembrane region, ATP-binding cassette, ABC transporter-type domain profile, ATPases associated with a variety of cellular activities.	Transmembrane
GMOY012216-RA	Hypothetical protein	2.15616	0.00670375	18.25	39.35	---NA---									no IPS match	no IPS match	no IPS match	---NA---					Transmembrane
GMOY005761-RA	Hypothetical protein	2.31227	0.0171049	13.45	31.1	chymotrypsinogen A	20	1.09633e-160	81.2	2	P:GO:0006508; F:GO:0004252	P:proteolysis; F:serine-type endopeptidase activity	EC:3.4.21	Acting on peptide bonds (peptidases)	IPR001314 (PRINTS); IPR001254 (SMART); IPR001254 (PFAM); G3DSA:2.40.10.10 (GENE3D); G3DSA:2.40.10.10 (GENE3D); G3DSA:2.40.10.10 (GENE3D); PTHR24260:SF86 (PANTHER); PTHR24260 (PANTHER); IPR001254 (PROSITE_PROFILES); IPR001254 (CDD); IPR009003 (SUPERFAMILY)	P:GO:0006508; F:GO:0004252	P:proteolysis; F:serine-type endopeptidase activity	CTR2_CANLF Chymotrypsinogen 2 OS=Canis lupus familiaris GN=CTRB1 PE=2 SV=1	20	1.22e-36	52.85	Chymotrypsin serine protease family (S1) signature, Serine proteases, trypsin domain profile.	Transmembrane
GMOY012096-RA	serotonin receptor 1B	3.23077	0.0394988	4.55	14.7	5-hydroxytryptamine receptor 2B	20	0	68.15	5	P:GO:0007208; P:GO:0009649; P:GO:0007198; C:GO:0016020; F:GO:0004993	P:phospholipase C-activating serotonin receptor signaling pathway; P:entrainment of circadian clock; P:adenylate cyclase-inhibiting serotonin receptor signaling pathway; C:membrane; F:G-protein coupled serotonin receptor activity			IPR000276 (PRINTS); IPR000276 (SMART); G3DSA:1.20.1070.10 (GENE3D); IPR000276 (PFAM); mobidb-lite (MOBIDB_LITE); mobidb-lite (MOBIDB_LITE); PTHR24247 (PANTHER); PTHR24247:SF166 (PANTHER); IPR017452 (PROSITE_PROFILES); SSF81321 (SUPERFAMILY)	F:GO:0004930; P:GO:0007186; C:GO:0016021	F:G-protein coupled receptor activity; P:G-protein coupled receptor signaling pathway; C:integral component of membrane	5HT2B_DROME 5-hydroxytryptamine receptor 2B OS=Drosophila melanogaster GN=5-HT1B PE=2 SV=3	20	0	55.6	Rhodopsin-like GPCR superfamily signature, 7 transmembrane receptor (rhodopsin family), G-protein coupled receptors family 1 profile.	Transmembrane
GMOY009629-RA	Hypothetical protein	3.42938	0.0460539	8.85	30.35	X-linked retinitis pigmentosa GTPase regulator	20	3.31523e-60	63.5	3	P:GO:0050709; C:GO:0016020; C:GO:0016021	P:negative regulation of protein secretion; C:membrane; C:integral component of membrane			no IPS match	no IPS match	no IPS match	---NA---					Transmembrane
GMOY001164-RA	GTPase Rab2	1.12018	0.034953	2786.3	3121.15	ras-related Rab-2A	20	8.63801e-123	91.85	15	P:GO:0007030; P:GO:0032482; C:GO:0005794; C:GO:0043025; C:GO:0005765; C:GO:0005886; F:GO:0005525; C:GO:0005634; C:GO:0070062; F:GO:0004767; F:GO:0005515; P:GO:0016192; F:GO:0003924; F:GO:0019003; P:GO:0019233	P:Golgi organization; P:Rab protein signal transduction; C:Golgi apparatus; C:neuronal cell body; C:lysosomal membrane; C:plasma membrane; F:GTP binding; C:nucleus; C:extracellular exosome; F:sphingomyelin phosphodiesterase activity; F:protein binding; P:vesicle-mediated transport; F:GTPase activity; F:GDP binding; P:sensory perception of pain	EC:3.1.4.12; EC:3.6.1.15	Sphingomyelin phosphodiesterase; Nucleoside-triphosphate phosphatase	PR00449 (PRINTS); SM00175 (SMART); SM00173 (SMART); SM00174 (SMART); SM00176 (SMART); IPR027417 (G3DSA:3.40.50.GENE3D); IPR001806 (PFAM); IPR005225 (TIGRFAM); mobidb-lite (MOBIDB_LITE); PTHR24073:SF808 (PANTHER); PTHR24073 (PANTHER); PS51419 (PROSITE_PROFILES); cd01866 (CDD); IPR027417 (SUPERFAMILY)	F:GO:0005525; P:GO:0007264	F:GTP binding; P:small GTPase mediated signal transduction	RAB2_LYMST Ras-related Rab-2 OS=Lymnaea stagnalis GN=RAB2 PE=2 SV=1	20	3.21e-117	87	Transforming protein P21 ras signature, Ras family, small GTPase Ras family profile, Rho (Ras homology) subfamily of Ras-like small GTPases, small_GTP: small GTP-binding protein domain	Signal peptide
GMOY008350-RA	alpha 2-macroglobulin receptor-associated protein	1.13043	0.0183698	902.8	1020.55	alpha-2-macroglobulin receptor-associated	20	0	83.2	4	F:GO:0050750; C:GO:0005783; F:GO:0008201; C:GO:0005875	F:low-density lipoprotein particle receptor binding; C:endoplasmic reticulum; F:heparin binding; C:microtubule associated complex			IPR009066 (PFAM); IPR010483 (PFAM); G3DSA:1.20.81.10 (GENE3D); PTHR16560 (PANTHER); PTHR16560:SF3 (PANTHER); cd14808 (CDD); IPR009066 (SUPERFAMILY); IPR009066 (SUPERFAMILY); IPR009066 (SUPERFAMILY)	F:GO:0050750; C:GO:0005783; F:GO:0008201	F:low-density lipoprotein particle receptor binding; C:endoplasmic reticulum; F:heparin binding	AMRP_HUMAN Alpha-2-macroglobulin receptor-associated OS=Homo sapiens GN=LRPAP1 PE=1 SV=1	3	6.85e-30	49.67	Alpha-2-macroglobulin RAP, N-terminal domain, Alpha-2-macroglobulin RAP, C-terminal domain.	Signal peptide
GMOY008404-RA	Hypothetical protein	1.17037	0.0456888	2935.45	3435.55	EGF domain-specific O-linked N-acetylglucosamine transferase	20	0	77	4	C:GO:0005788; F:GO:0097363; P:GO:0008363; P:GO:0097370	C:endoplasmic reticulum lumen; F:protein O-GlcNAc transferase activity; P:larval chitin-based cuticle development; P:protein O-GlcNAcylation via threonine			IPR007657 (PFAM); IPR007657 (PANTHER); PTHR20961:SF39 (PANTHER)	F:GO:0016757	F:transferase activity, transferring glycosyl groups	EOGT_DROME EGF domain-specific O-linked N-acetylglucosamine transferase OS=Drosophila melanogaster GN=Eogt PE=1 SV=1	20	0	60	Protein of unknown function (DUF563)	Signal peptide
GMOY001475-RA	hexosaminidase 2	1.19829	0.0210057	373.45	447.5	chitooligosaccharidolytic beta-N-acetylglucosaminidase	20	0	79.25	6	P:GO:0005975; C:GO:0005615; P:GO:0032504; P:GO:0044130; F:GO:0016231; C:GO:0005886	P:carbohydrate metabolic process; C:extracellular space; P:multicellular organism reproduction; P:negative regulation of growth of symbiont in host; F:beta-N-acetylglucosaminidase activity; C:plasma membrane	EC:3.2.1.52	Beta-N-acetylhexosaminidase	IPR025705 (PRINTS); IPR029018 (G3DSA:3.30.379.GENE3D); IPR015883 (PFAM); IPR029019 (PFAM); IPR013781 (G3DSA:3.20.20.GENE3D); IPR025705 (PIRSF); PTHR22600 (PANTHER); PTHR22600:SF35 (PANTHER); cd06562 (CDD); IPR017853 (SUPERFAMILY); IPR029018 (SUPERFAMILY)	P:GO:0005975; F:GO:0004553; F:GO:0004563	P:carbohydrate metabolic process; F:hydrolase activity, hydrolyzing O-glycosyl compounds; F:beta-N-acetylhexosaminidase activity	HEXC_BOMMO Chitooligosaccharidolytic beta-N-acetylglucosaminidase OS=Bombyx mori PE=1 SV=1	20	2.66e-112	48.25	Glycosyl hydrolase family 20 signature, beta-acetyl hexosaminidase like, Glycosyl hydrolase family 20, catalytic domain	Signal peptide
GMOY009839-RA	Hypothetical protein	1.3369	6.85615e-09	486.65	650.6	diaphanous homolog 1	16	6.01893e-29	58.5						mobidb-lite (MOBIDB_LITE); mobidb-lite (MOBIDB_LITE)	no GO terms	no GO terms	---NA---					Signal peptide
GMOY004924-RA	Hypothetical protein	1.44342	0.000229832	654.35	944.5	isoform B	20	0	61.3	1	C:GO:0005886	C:plasma membrane			PTHR39960 (PANTHER)	no GO terms	no GO terms	---NA---				Unknown function	Signal peptide
GMOY006991-RA	Hypothetical protein	1.21227	0.00352988	713	864.35	tubulointerstitial nephritis antigen-like	20	0	82.05	11	C:GO:0005615; P:GO:0006955; P:GO:0006508; P:GO:0035593; F:GO:0005044; F:GO:0008234; P:GO:0030431; F:GO:0017147; P:GO:0006898; C:GO:0042600; F:GO:0030247	C:extracellular space; P:immune response; P:proteolysis; P:positive regulation of Wnt signaling pathway by establishment of Wnt protein localization to extracellular region; F:scavenger receptor activity; F:cysteine-type peptidase activity; P:sleep; F:Wnt-protein binding; P:receptor-mediated endocytosis; C:chorion; F:polysaccharide binding			IPR000668 (SMART); IPR000668 (PFAM); G3DSA:3.90.70.10 (GENE3D); IPR013128 (PANTHER); PTHR12411:SF502 (PANTHER); IPR001212 (PROSITE_PROFILES); cd02620 (CDD); SSF54001 (SUPERFAMILY)	P:GO:0006955; P:GO:0006508; F:GO:0005044; F:GO:0008234; F:GO:0030247	P:immune response; P:proteolysis; F:scavenger receptor activity; F:cysteine-type peptidase activity; F:polysaccharide binding	TINAL_MOUSE Tubulointerstitial nephritis antigen-like OS=Mus musculus GN=Tinagl1 PE=1 SV=1	20	2.08e-109	52.3	Papain family cysteine protease, Eukaryotic thiol (cysteine) proteases histidine active site, Somatomedin B (SMB) domain profile.	Signal peptide, Transmembrane
GMOY008658-RA	Hypothetical protein	1.22295	0.0048086	3245.4	3968.95	sodium-coupled monocarboxylate transporter 1	20	0	79.7	3	C:GO:0005887; P:GO:0055085; F:GO:0015293	C:integral component of plasma membrane; P:transmembrane transport; F:symporter activity			IPR001734 (TIGRFAM); IPR001734 (PFAM); PTHR42985 (PANTHER); PTHR42985:SF8 (PANTHER); IPR001734 (PROSITE_PROFILES); cd11492 (CDD)	P:GO:0055085; C:GO:0016020; P:GO:0006810; F:GO:0005215	P:transmembrane transport; C:membrane; P:transport; F:transporter activity	SC5A8_HUMAN Sodium-coupled monocarboxylate transporter 1 OS=Homo sapiens GN=SLC5A8 PE=1 SV=2	20	2.43e-84	55.4	Sodium:solute symporter family	Signal peptide, Transmembrane
GMOY003054-RA	tissue inhibitor of metalloproteases	1.23599	1.85654e-08	1834.2	2267.05	tissue inhibitor of metalloproteases	20	2.32298e-58	63.4	10	C:GO:0030425; P:GO:0007419; P:GO:0060232; P:GO:0048526; P:GO:0042331; P:GO:0071711; P:GO:0007155; F:GO:0008191; P:GO:0035202; P:GO:0007426	C:dendrite; P:ventral cord development; P:delamination; P:imaginal disc-derived wing expansion; P:phototaxis; P:basement membrane organization; P:cell adhesion; F:metalloendopeptidase inhibitor activity; P:tracheal pit formation in open tracheal system; P:tracheal outgrowth, open tracheal system			IPR018933 (SMART); IPR001820 (SMART); IPR001820 (PFAM); G3DSA:2.40.50.120 (GENE3D); IPR001820 (PANTHER); PTHR11844:SF32 (PANTHER); IPR001134 (PROSITE_PROFILES); cd03577 (CDD); IPR008993 (SUPERFAMILY)	F:GO:0005515; F:GO:0008191	F:protein binding; F:metalloendopeptidase inhibitor activity	TIMP_DROME Tissue inhibitor of metalloproteases OS=Drosophila melanogaster GN=Timp PE=2 SV=1	20	1.47e-47	48.7	Tissue inhibitor of metalloproteinase, NTR domain profile, Netrin C-terminal Domain.	Signal peptide, Transmembrane
GMOY000982-RA	Glucuronosyltransferase	1.45253	1.21845e-07	720.95	1047.2	isoform A	20	0	67.95	3	F:GO:0016757; C:GO:0016020; P:GO:0008152	F:transferase activity, transferring glycosyl groups; C:membrane; P:metabolic process			G3DSA:3.40.50.2000 (GENE3D); IPR002213 (PFAM); mobidb-lite (MOBIDB_LITE); PTHR11926:SF496 (PANTHER); IPR002213 (PANTHER); SSF53756 (SUPERFAMILY)	F:GO:0016758; P:GO:0008152	F:transferase activity, transferring hexosyl groups; P:metabolic process	CGT_RAT 2-hydroxyacylsphingosine 1-beta-galactosyltransferase OS=Rattus norvegicus GN=Ugt8 PE=2 SV=1	20	3.21e-30	44.45	UDP-glucoronosyl and UDP-glucosyl transferase	Signal peptide, Transmembrane
GMOY002749-RA	Hypothetical protein	1.08607	0.0297524	1991.45	2162.85	dopamine N-acetyltransferase	20	4.08908e-79	83.3	1	F:GO:0008080	F:N-acetyltransferase activity			IPR001623 (PRINTS); IPR001623 (SMART); IPR001623 (PFAM); IPR001623 (G3DSA:1.10.287.GENE3D); PTHR24074 (PANTHER); IPR001623 (PROSITE_PROFILES); IPR001623 (CDD); IPR001623 (SUPERFAMILY)	no GO terms	no GO terms	DNAT_DROME Dopamine N-acetyltransferase OS=Drosophila melanogaster GN=Dat PE=1 SV=1	20	1.36e-68	63.95	DnaJ domain, DnaJ molecular chaperone homology domain	Transmembrane
GMOY006618-RA	Hypothetical protein	1.17923	0.000203222	853.1	1006	alpha-(1,3)-fucosyltransferase C	20	0	69.65	5	F:GO:0018392; C:GO:0032580; P:GO:0036065; C:GO:0016021; P:GO:0006486	F:glycoprotein 3-alpha-L-fucosyltransferase activity; C:Golgi cisterna membrane; P:fucosylation; C:integral component of membrane; P:protein glycosylation	EC:2.4.1.214	Glycoprotein 3-alpha-L-fucosyltransferase	IPR001503 (PFAM); IPR031481 (PFAM); IPR001503 (PANTHER); PTHR11929:SF176 (PANTHER); SSF53756 (SUPERFAMILY)	F:GO:0008417; C:GO:0016020; P:GO:0006486	F:fucosyltransferase activity; C:membrane; P:protein glycosylation	FUCTC_DROME Alpha-(1,3)-fucosyltransferase C OS=Drosophila melanogaster GN= PE=2 SV=4	20	6.82e-134	47.45	Glycosyltransferase family 10 (fucosyltransferase)	Transmembrane
GMOY002095-RA	cell division control protein	1.22822	0.0147415	301.25	370	metallophosphoesterase 1 homolog	20	3.85732e-143	73.4	1	C:GO:0016020	C:membrane			IPR029052 (G3DSA:3.60.21.GENE3D); IPR004843 (PFAM); IPR033308 (PANTHER); PTHR13315:SF7 (PANTHER); IPR029052 (SUPERFAMILY)	P:GO:0006888; F:GO:0016787	P:ER to Golgi vesicle-mediated transport; F:hydrolase activity	MPPE1_DROME Metallophosphoesterase 1 homolog OS=Drosophila melanogaster GN=PGAP5 PE=2 SV=4	20	1.33e-128	57.25	Calcineurin-like phosphoesterase	Transmembrane
GMOY005503-RA	Hypothetical protein	1.23221	0.0297892	1317.8	1623.8	gamma-glutamyltranspeptidase 1 isoform X2	20	0	74.35	4	P:GO:0006749; C:GO:0016021; P:GO:0048812; F:GO:0003840	P:glutathione metabolic process; C:integral component of membrane; P:neuron projection morphogenesis; F:gamma-glutamyltransferase activity	EC:2.3.2.2	Gamma-glutamyltransferase	IPR000101 (PRINTS); IPR000101 (PFAM); mobidb-lite (MOBIDB_LITE); mobidb-lite (MOBIDB_LITE); IPR000101 (PANTHER); PTHR11686:SF38 (PANTHER); IPR029055 (SUPERFAMILY)	P:GO:0006749; F:GO:0003840	P:glutathione metabolic process; F:gamma-glutamyltransferase activity	GGT1_HUMAN Gamma-glutamyltranspeptidase 1 OS=Homo sapiens GN=GGT1 PE=1 SV=2	20	1.24e-113	51.8	Gamma-glutamyltranspeptidase	Transmembrane
GMOY004191-RA	Hypothetical protein	1.24044	0.000875107	848.65	1052.7	xenotropic and polytropic retrovirus receptor 1	20	0	89.35	3	C:GO:0016021; C:GO:0005794; C:GO:0005886	C:integral component of membrane; C:Golgi apparatus; C:plasma membrane			IPR000705 (PRINTS); IPR006206 (PRINTS); IPR013750 (G3DSA:3.30.70.GENE3D); IPR019539 (PFAM); IPR014721 (G3DSA:3.30.230.GENE3D); IPR006204 (PFAM); IPR004342 (PFAM); IPR004331 (PFAM); IPR013750 (PFAM); PTHR10783:SF60 (PANTHER); PTHR10783 (PANTHER); IPR004342 (PROSITE_PROFILES); IPR004331 (PROSITE_PROFILES); cd14477 (CDD); IPR013750 (SUPERFAMILY); IPR020568 (SUPERFAMILY)	F:GO:0005524; C:GO:0005737; P:GO:0008152; C:GO:0016021; P:GO:0006012; P:GO:0046835; F:GO:0016773; F:GO:0016301; F:GO:0004335	F:ATP binding; C:cytoplasm; P:metabolic process; C:integral component of membrane; P:galactose metabolic process; P:carbohydrate phosphorylation; F:phosphotransferase activity, alcohol group as acceptor; F:kinase activity; F:galactokinase activity	XPR1_XENLA Xenotropic and polytropic retrovirus receptor 1 homolog OS=Xenopus laevis GN=xpr1 PE=2 SV=1	20	0	62.65	Galactokinase signature, Mevalonate kinase family signature, GHMP kinases N terminal domain, SPX domain, Galactokinase galactose-binding signature, EXS domain profile.	Transmembrane
GMOY011894-RA	mitochodrial 39S ribosomal protein L19 precursor	1.26839	0.00182546	300.5	381.15	unc-50 homolog	20	1.58862e-124	88.15	5	F:GO:0003735; C:GO:0030173; C:GO:0005840; P:GO:0006810; P:GO:0006412	F:structural constituent of ribosome; C:integral component of Golgi membrane; C:ribosome; P:transport; P:translation			IPR007881 (PFAM); IPR007881 (PANTHER)	no GO terms	no GO terms	UNC50_DROME unc-50 homolog OS=Drosophila melanogaster GN=CG9773 PE=2 SV=1	20	4.54e-115	72.9	UNC-50 family	Transmembrane
GMOY006897-RA	Hypothetical protein	1.28777	0.00441484	233	300.05	Anopheles gambiae PEST AGAP012642-PA	20	2.02829e-42	78.8	1	C:GO:0016021	C:integral component of membrane			IPR019387 (PFAM); PTHR13527 (PANTHER); PTHR13527:SF1 (PANTHER)	no GO terms	no GO terms	SMDC1_HUMAN SAY domain-containing 1 OS=Homo sapiens GN=SAYSD1 PE=2 SV=1	3	3.3e-13	68	Uncharacterized conserved domain (SAYSvFN)	Transmembrane
GMOY003646-RA	late bloome protein	1.34685	1.3716e-06	3246.95	4373.15	late bloomer	20	3.93389e-80	66.05	3	P:GO:0007416; C:GO:0016021; C:GO:0005576	P:synapse assembly; C:integral component of membrane; C:extracellular region			IPR000301 (PRINTS); IPR018499 (PFAM); PTHR19282:SF351 (PANTHER); PTHR19282 (PANTHER); cd03127 (CDD); IPR008952 (SUPERFAMILY)	C:GO:0016021	C:integral component of membrane	LBM_DROME late bloomer OS=Drosophila melanogaster GN=lbm PE=2 SV=1	13	5.33e-56	49.15	Tetraspanin family; Transmembrane four family signature	Transmembrane
GMOY005139-RA	Hypothetical protein	1.36446	0.0242043	138.15	188.5	---NA---									no IPS match	no IPS match	no IPS match	---NA---					Transmembrane
GMOY003643-RA	Tetraspanin 42Ei protein	1.39387	0.000686082	5582.95	7781.9	tetraspanin isoform A	20	1.66973e-72	70.2	1	C:GO:0016021	C:integral component of membrane			IPR000301 (PRINTS); IPR018499 (PFAM); IPR000301 (PIRSF); PTHR19282 (PANTHER); PTHR19282:SF351 (PANTHER); cd03127 (CDD); IPR008952 (SUPERFAMILY)	C:GO:0016021	C:integral component of membrane	TSN11_RAT Tetraspanin-11 OS=Rattus norvegicus GN=Tspan11 PE=2 SV=1	20	7.09e-10	43.85	Tetraspanin family; Transmembrane four family signature	Transmembrane
GMOY009845-RA	Hypothetical protein	1.41944	0.000261495	682.7	969.05	endoplasmic reticulum metallopeptidase 1	20	0	76.1	1	C:GO:0016021	C:integral component of membrane			IPR007484 (PFAM); G3DSA:3.40.630.10 (GENE3D); PTHR12147:SF35 (PANTHER); PTHR12147 (PANTHER); SSF53187 (SUPERFAMILY)	no GO terms	no GO terms	ERMP1_HUMAN Endoplasmic reticulum metallopeptidase 1 OS=Homo sapiens GN=ERMP1 PE=1 SV=2	20	2.13e-103	51.05	Peptidase family M28	Transmembrane
GMOY007948-RA	Hypothetical protein	1.4738	0.0110015	1833.9	2702.8	neuropilin and tolloid- isoform A	20	4.17618e-134	77.6	12	P:GO:0007528; P:GO:0035187; P:GO:0001941; P:GO:0007274; P:GO:0060361; P:GO:0097106; P:GO:0046331; P:GO:0097688; P:GO:0051726; C:GO:0008328; P:GO:0030510; C:GO:0097482	P:neuromuscular junction development; P:hatching behavior; P:postsynaptic membrane organization; P:neuromuscular synaptic transmission; P:flight; P:postsynaptic density organization; P:lateral inhibition; P:glutamate receptor clustering; P:regulation of cell cycle; C:ionotropic glutamate receptor complex; P:regulation of BMP signaling pathway; C:muscle cell postsynaptic density			IPR000859 (SMART); IPR000859 (G3DSA:2.60.120.GENE3D); IPR000859 (G3DSA:2.60.120.GENE3D); IPR000859 (PFAM); mobidb-lite (MOBIDB_LITE); mobidb-lite (MOBIDB_LITE); PTHR10127 (PANTHER); IPR028868 (PTHR10127:PANTHER); IPR000859 (PROSITE_PROFILES); IPR000859 (CDD); IPR000859 (CDD); IPR000859 (SUPERFAMILY); IPR000859 (SUPERFAMILY)	P:GO:2000312	P:regulation of kainate selective glutamate receptor activity	NETO1_HUMAN Neuropilin and tolloid 1 OS=Homo sapiens GN=NETO1 PE=2 SV=2	20	2.25e-27	44.85	CUB domain; Domain first found in C1r, C1s, uEGF, and bone morphogenetic protein.	Transmembrane
GMOY006960-RA	Hypothetical protein	1.4842	2.19912e-10	2311.25	3430.35	venom acid phosphatase Acph-1	20	0	85.45	5	C:GO:0005634; C:GO:0070062; C:GO:0016021; P:GO:0016311; F:GO:0003993	C:nucleus; C:extracellular exosome; C:integral component of membrane; P:dephosphorylation; F:acid phosphatase activity	EC:3.1.3.41; EC:3.1.3.2	4-nitrophenylphosphatase; Acid phosphatase	IPR000560 (PFAM); IPR029033 (G3DSA:3.40.50.GENE3D); PTHR11567 (PANTHER); PTHR11567:SF145 (PANTHER); IPR000560 (CDD); IPR029033 (SUPERFAMILY)	F:GO:0003993	F:acid phosphatase activity	PPAL_BOVIN Lysosomal acid phosphatase OS=Bos taurus GN=ACP2 PE=2 SV=1	20	2.43e-48	47.8	Histidine phosphatase superfamily (branch 2)	Transmembrane
GMOY012231-RA	Hypothetical protein	1.48652	0.0117039	74.2	110.3	---NA---									no IPS match	no IPS match	no IPS match	---NA---					Transmembrane
GMOY005900-RA	Hypothetical protein	-13.2308	0.0119306	8.6	0.65	serine protease snake	1	9.28002e-08	50	5	P:GO:0006508; F:GO:0008236; F:GO:0004252; F:GO:0008233; F:GO:0016787	P:proteolysis; F:serine-type peptidase activity; F:serine-type endopeptidase activity; F:peptidase activity; F:hydrolase activity			no IPS match	no IPS match	no IPS match	---NA---					Signal peptide
GMOY012313-RA	5' nucleotidase	-6.97297	0.000966369	38.7	5.55	apyrase isoform X1	20	0	68.75	6	F:GO:0000166; F:GO:0008253; F:GO:0046872; P:GO:0009166; F:GO:0017110; F:GO:0017111	F:nucleotide binding; F:5'-nucleotidase activity; F:metal ion binding; P:nucleotide catabolic process; F:nucleoside-diphosphatase activity; F:nucleoside-triphosphatase activity	EC:3.1.3.41; EC:3.1.3.5; EC:3.1.3.31; EC:3.6.1.15; EC:3.6.1.6	4-nitrophenylphosphatase; 5'-nucleotidase; Nucleotidase; Nucleoside-triphosphate phosphatase; Nucleoside diphosphate phosphatase	IPR006179 (PRINTS); IPR004843 (PFAM); IPR008334 (G3DSA:3.90.780.GENE3D); IPR029052 (G3DSA:3.60.21.GENE3D); IPR008334 (PFAM); IPR006179 (PANTHER); PTHR11575:SF32 (PANTHER); cd07409 (CDD); IPR008334 (SUPERFAMILY); IPR029052 (SUPERFAMILY)	P:GO:0009166; F:GO:0016787	P:nucleotide catabolic process; F:hydrolase activity	APY_TABYA Apyrase OS=Tabanus yao PE=1 SV=1	20	4.97e-135	49.05	Apyrase family signature, Calcineurin-like phosphoesterase, 5'-nucleotidase, C-terminal domain, 5'-nucleotidase signature 1 & 2.	Signal peptide
GMOY011617-RA	Hypothetical protein	-3.44186	0.0243213	14.8	4.3	lachesin isoform X2	20	0	88.15	5	C:GO:0005887; P:GO:0007529; P:GO:1904396; P:GO:0072499; C:GO:0032589	C:integral component of plasma membrane; P:establishment of synaptic specificity at neuromuscular junction; P:regulation of neuromuscular junction development; P:photoreceptor cell axon guidance; C:neuron projection membrane			IPR013106 (SMART); IPR003598 (SMART); IPR003599 (SMART); IPR013783 (G3DSA:2.60.40.GENE3D); IPR013783 (G3DSA:2.60.40.GENE3D); IPR013783 (G3DSA:2.60.40.GENE3D); PF13927 (PFAM); IPR013106 (PFAM); PTHR12231 (PANTHER); PTHR12231:SF162 (PANTHER); IPR007110 (PROSITE_PROFILES); cd00096 (CDD); cd00096 (CDD); IPR007110 (SUPERFAMILY); IPR007110 (SUPERFAMILY); IPR007110 (SUPERFAMILY)	F:GO:0005515	F:protein binding	LACH_DROME Lachesin OS=Drosophila melanogaster GN=Lac PE=1 SV=2	20	8.05e-34	42.5	Immunoglobulin, UDP-glucoronosyl and UDP-glucosyl transferase, Prokaryotic membrane lipoprotein lipid attachment site profile, UDP-glycosyltransferases signature.	Signal peptide
GMOY001557-RA	Hypothetical protein	-2.92701	0.0493759	20.05	6.85	major royal jelly 1	20	0	84.2						IPR017996 (PFAM); IPR011042 (G3DSA:2.120.10.GENE3D); PTHR10009:SF27 (PANTHER); IPR017996 (PANTHER); SSF101908 (SUPERFAMILY)	no GO terms	no GO terms	MRJP1_APIME Major royal jelly 1 OS=Apis mellifera GN=MRJP1 PE=1 SV=1	16	8.81e-18	42.69	Major royal jelly protein	Signal peptide
GMOY009893-RA	Hypothetical protein	-2.83865	0.0198029	75.65	26.65	isoform A	20	0	81.6	1	C:GO:0005886	C:plasma membrane			IPR003598 (SMART); IPR003599 (SMART); IPR013783 (G3DSA:2.60.40.GENE3D); IPR013098 (PFAM); IPR013783 (G3DSA:2.60.40.GENE3D); IPR013783 (G3DSA:2.60.40.GENE3D); IPR013783 (G3DSA:2.60.40.GENE3D); PTHR12231:SF190 (PANTHER); PTHR12231 (PANTHER); IPR007110 (PROSITE_PROFILES); cd00096 (CDD); IPR007110 (SUPERFAMILY); IPR007110 (SUPERFAMILY); IPR007110 (SUPERFAMILY)	F:GO:0005515	F:protein binding	AMAL_DROME amalgam OS=Drosophila melanogaster GN=Ama PE=2 SV=2	20	1.94e-155	47.15	Immunoglobulin I-set domain, Immunoglobulin C-2 Type	Signal peptide
GMOY012361-RA	Tsal2 protein precursor	-2.75984	3.36467e-06	175.25	63.5	deoxyribonuclease I	20	9.04975e-95	61	3	F:GO:0003676; F:GO:0046872; F:GO:0016787	F:nucleic acid binding; F:metal ion binding; F:hydrolase activity			G3DSA:3.40.570.10 (GENE3D); PTHR13966:SF12 (PANTHER); PTHR13966 (PANTHER); SSF54060 (SUPERFAMILY)	no GO terms	no GO terms	---NA---					Signal peptide
GMOY012373-RA	adenosine deaminase-related growth factor	-2.7396	0.005144	102.05	37.25	adenosine deaminase CECR1-like	20	0	64	2	C:GO:0005615; F:GO:0019239	C:extracellular space; F:deaminase activity			G3DSA:3.20.20.140 (GENE3D); IPR013659 (PFAM); IPR001365 (PFAM); IPR006331 (TIGRFAM); PTHR11409:SF48 (PANTHER); PTHR11409 (PANTHER); cd01321 (CDD); IPR032466 (SUPERFAMILY)	C:GO:0005615; F:GO:0019239	C:extracellular space; F:deaminase activity	CECR1_PONAB Adenosine deaminase CECR1 OS=Pongo abelii GN=CECR1 PE=2 SV=1	20	5.58e-96	46.65	Adenosine/AMP deaminase, adm_rel: adenosine deaminase-related growth factor	Signal peptide
GMOY012094-RA	angiopoietin-like protein	-2.41765	0.000458496	357.45	147.85	fibrinogen A	20	1.18136e-60	61.75	4	F:GO:0001664; F:GO:0008061; P:GO:0007186; C:GO:0016020	F:G-protein coupled receptor binding; F:chitin binding; P:G-protein coupled receptor signaling pathway; C:membrane			IPR002181 (SMART); IPR002181 (PFAM); IPR014716 (G3DSA:3.90.215.GENE3D); IPR014715 (G3DSA:4.10.530.GENE3D); PTHR19143:SF278 (PANTHER); PTHR19143 (PANTHER); IPR002181 (PROSITE_PROFILES); IPR002181 (CDD); IPR002181 (SUPERFAMILY)	no GO terms	no GO terms	FCN2_HUMAN Ficolin-2 OS=Homo sapiens GN=FCN2 PE=1 SV=2	20	1.8e-51	61	Fibrinogen beta and gamma chains, C-terminal globular domain	Signal peptide
GMOY006958-RA	carboxylesterase	-2.24785	0.00514818	1882.8	837.6	venom carboxylesterase-6-like	20	0	73.85	1	F:GO:0016787	F:hydrolase activity			IPR002018 (PFAM); IPR029058 (G3DSA:3.40.50.GENE3D); PTHR11559 (PANTHER); PTHR11559:SF262 (PANTHER); IPR029058 (SUPERFAMILY)	no GO terms	no GO terms	ESTE_MYZPE Esterase E4 OS=Myzus persicae PE=1 SV=1	20	1.47e-69	48.1	Carboxylesterase family	Signal peptide
GMOY007883-RA	Hypothetical protein	-2.12415	1.13757e-37	1657.05	780.1	papilin isoform X1	20	0	66.05	4	C:GO:0005604; P:GO:0030198; F:GO:0008233; F:GO:0005201	C:basement membrane; P:extracellular matrix organization; F:peptidase activity; F:extracellular matrix structural constituent			IPR002223 (PRINTS); IPR013273 (PRINTS); IPR000884 (SMART); IPR002223 (SMART); IPR008197 (SMART); IPR003599 (SMART); IPR003598 (SMART); IPR013098 (PFAM); IPR000884 (G3DSA:2.20.100.GENE3D); IPR002223 (PFAM); IPR013783 (G3DSA:2.60.40.GENE3D); IPR002223 (G3DSA:4.10.410.GENE3D); IPR002223 (G3DSA:4.10.410.GENE3D); IPR013783 (G3DSA:2.60.40.GENE3D); IPR013783 (G3DSA:2.60.40.GENE3D); PF13927 (PFAM); IPR00…	F:GO:0030414; F:GO:0004867; F:GO:0008270; F:GO:0005515; C:GO:0031012; C:GO:0005576; F:GO:0004222; C:GO:0005578; F:GO:0008237	F:peptidase inhibitor activity; F:serine-type endopeptidase inhibitor activity; F:zinc ion binding; F:protein binding; C:extracellular matrix; C:extracellular region; F:metalloendopeptidase activity; C:proteinaceous extracellular matrix; F:metallopeptidase activity	PPN_DROME Papilin OS=Drosophila melanogaster GN=Ppn PE=1 SV=2	20	0	49.55	Basic protease (Kunitz-type) inhibitor family signature, ADAM-TS family signature, Thrombospondin type 1 domain, Immunoglobulin I-set domain, Pancreatic trypsin inhibitor (Kunitz) family signature, Pancreatic trypsin inhibitor (Kunitz) family profile, WAP-type 'four-disulfide core' domain profile, Immunoglobulin.	Signal peptide
GMOY012071-RA	putative Tsal1 protein precursor	-2.12011	0.00011691	544.55	256.85	deoxyribonuclease I	20	0	51.95	3	F:GO:0003676; F:GO:0046872; F:GO:0016787	F:nucleic acid binding; F:metal ion binding; F:hydrolase activity			IPR001604 (SMART); IPR001604 (PFAM); G3DSA:3.40.570.10 (GENE3D); PTHR13966:SF12 (PANTHER); PTHR13966 (PANTHER); SSF54060 (SUPERFAMILY)	F:GO:0003676; F:GO:0046872; F:GO:0016787	F:nucleic acid binding; F:metal ion binding; F:hydrolase activity	---NA---				DNA/RNA non-specific endonuclease	Signal peptide
GMOY000466-RA	salivary C-type lectin	-1.9338	4.78488e-06	138.75	71.75	lectin subunit alpha-like	20	1.04379e-60	60.6	1	F:GO:0030246	F:carbohydrate binding			IPR001304 (SMART); IPR016186 (G3DSA:3.10.100.GENE3D); IPR001304 (PFAM); PTHR22803:SF91 (PANTHER); PTHR22803 (PANTHER); IPR001304 (PROSITE_PROFILES); IPR001304 (PROSITE_PROFILES); cd00037 (CDD); IPR016187 (SUPERFAMILY); IPR016187 (SUPERFAMILY)	no GO terms	no GO terms	LECA_SARPE Lectin subunit alpha OS=Sarcophaga peregrina PE=1 SV=1	20	1.41e-18	52.55	Lectin C-type domain, C-type lectin (CTL) or carbohydrate-recognition domain (CRD)	Signal peptide
GMOY010768-RA	Hypothetical protein	-1.64456	0.000833901	311.15	189.2	serine protease snake-like	20	7.42013e-72	54	2	P:GO:0042742; F:GO:0016787	P:defense response to bacterium; F:hydrolase activity			IPR001314 (PRINTS); IPR001254 (PFAM); G3DSA:2.40.10.10 (GENE3D); G3DSA:2.40.10.10 (GENE3D); PTHR24260:SF96 (PANTHER); PTHR24260 (PANTHER); IPR001254 (PROSITE_PROFILES); IPR009003 (SUPERFAMILY)	P:GO:0006508; F:GO:0004252	P:proteolysis; F:serine-type endopeptidase activity	SNAK_DROME Serine protease snake OS=Drosophila melanogaster GN=snk PE=1 SV=2	20	3.38e-17	49.7	Chymotrypsin serine protease family (S1) signature, Serine proteases, trypsin family, histidine active site, Trypsin	Signal peptide
GMOY011141-RB	Hypothetical protein	-1.57537	0.00015331	276.95	175.8	carboxypeptidase N subunit 2	20	0	65.55	2	F:GO:0004180; P:GO:0006508	F:carboxypeptidase activity; P:proteolysis			IPR003591 (SMART); IPR001611 (PFAM); IPR032675 (G3DSA:3.80.10.GENE3D); IPR032675 (G3DSA:3.80.10.GENE3D); PTHR24373:SF166 (PANTHER); PTHR24373 (PANTHER); IPR032675 (SUPERFAMILY)	F:GO:0005515	F:protein binding	LRC15_MOUSE Leucine-rich repeat-containing 15 OS=Mus musculus GN=Lrrc15 PE=2 SV=1	20	4.08e-14	42.15	Leucine rich repeat, Leucine-rich repeats, typical (most populated) subfamily	Signal peptide
GMOY002492-RA	Hypothetical protein	-1.57236	0.00136829	1321.1	840.2	isoform A	20	3.35508e-137	64.55	6	C:GO:0005615; P:GO:0008049; P:GO:0042595; P:GO:0008343; P:GO:0007623; P:GO:0007622	C:extracellular space; P:male courtship behavior; P:behavioral response to starvation; P:adult feeding behavior; P:circadian rhythm; P:rhythmic behavior			IPR010562 (SMART); IPR010562 (PFAM); PTHR11008:SF31 (PANTHER); PTHR11008 (PANTHER)	no GO terms	no GO terms						Signal peptide
GMOY001082-RA	Hypothetical protein	-1.5517	4.80989e-10	837.45	539.7	isoform B	20	5.46502e-13	59.45	3	P:GO:0008150; C:GO:0005575; F:GO:0003674	P:biological_process; C:cellular_component; F:molecular_function			no IPS match	no IPS match	no IPS match	---NA---				Unknown function	Signal peptide
GMOY010673-RA	Hypothetical protein	-1.52787	0.00158441	1428.25	934.8	transferrin 3	20	0	81.5	4	P:GO:0055072; C:GO:0005615; P:GO:0006811; F:GO:0046872	P:iron ion homeostasis; C:extracellular space; P:ion transport; F:metal ion binding			IPR001156 (PRINTS); IPR001156 (SMART); IPR001156 (PFAM); G3DSA:3.40.190.10 (GENE3D); G3DSA:3.40.190.10 (GENE3D); G3DSA:3.40.190.10 (GENE3D); IPR016357 (PIRSF); PTHR11485:SF40 (PANTHER); PTHR11485 (PANTHER); IPR001156 (PROSITE_PROFILES); cd13529 (CDD); cd13529 (CDD); SSF53850 (SUPERFAMILY); SSF53850 (SUPERFAMILY)	C:GO:0005615	C:extracellular space	TRF_BLADI Transferrin OS=Blaberus discoidalis PE=1 SV=1	20	2.99e-70	38.85	Transferrin	Signal peptide
GMOY002779-RA	Hypothetical protein	-1.5234	0.0115511	988	648.55	isoform A	17	2.17992e-23	57.94	3	P:GO:0008150; C:GO:0005575; F:GO:0003674	P:biological_process; C:cellular_component; F:molecular_function			no IPS match	no IPS match	no IPS match	---NA---					Signal peptide
GMOY003172-RA	Hypothetical protein	-3.54759	0.00260049	128.6	36.25	prostaglandin E2 receptor EP2 subtype-like	20	0	75.2	5	P:GO:0008360; F:GO:0004930; P:GO:0007186; C:GO:0016021; P:GO:0007015	P:regulation of cell shape; F:G-protein coupled receptor activity; P:G-protein coupled receptor signaling pathway; C:integral component of membrane; P:actin filament organization			IPR000276 (PRINTS); IPR000276 (PFAM); G3DSA:1.20.1070.10 (GENE3D); mobidb-lite (MOBIDB_LITE); PTHR11866:SF21 (PANTHER); IPR008365 (PANTHER); IPR017452 (PROSITE_PROFILES); SSF81321 (SUPERFAMILY)	F:GO:0004930; P:GO:0007186; C:GO:0016021	F:G-protein coupled receptor activity; P:G-protein coupled receptor signaling pathway; C:integral component of membrane	PE2R3_BOVIN Prostaglandin E2 receptor EP3 subtype OS=Bos taurus GN=PTGER3 PE=2 SV=1	20	5.83e-10	43.35	Rhodopsin-like GPCR superfamily signature, 7 transmembrane receptor (rhodopsin family), G-protein coupled receptors family 1 profile.	Signal peptide, Transmembrane
GMOY000900-RA	Hypothetical protein	-3.54576	0.00301677	627.6	177	---NA---									mobidb-lite (MOBIDB_LITE)	no GO terms	no GO terms	---NA---					Signal peptide, Transmembrane
GMOY004867-RA	Hypothetical protein	-2.71651	0.0149728	253.45	93.3	glutactin	20	0	68.7	5	P:GO:0098542; C:GO:0005604; P:GO:0008045; P:GO:0019233; P:GO:0016201	P:defense response to other organism; C:basement membrane; P:motor neuron axon guidance; P:sensory perception of pain; P:synaptic target inhibition			IPR002018 (PFAM); IPR029058 (G3DSA:3.40.50.GENE3D); mobidb-lite (MOBIDB_LITE); mobidb-lite (MOBIDB_LITE); mobidb-lite (MOBIDB_LITE); mobidb-lite (MOBIDB_LITE); mobidb-lite (MOBIDB_LITE); PTHR43142 (PANTHER); IPR029058 (SUPERFAMILY)	no GO terms	no GO terms	GLT_DROME Glutactin OS=Drosophila melanogaster GN=Glt PE=1 SV=2	20	0	44.9	Carboxylesterase family, Carboxylesterases type-B signature 2.	Signal peptide, Transmembrane
GMOY002598-RA	Hypothetical protein	-2.30154	0.000138909	126.7	55.05	probable cytochrome P450 4d14	20	7.98779e-111	57.65	9	F:GO:0005506; F:GO:0016705; F:GO:0016491; F:GO:0046872; C:GO:0016020; C:GO:0016021; P:GO:0055114; F:GO:0004497; F:GO:0020037	F:iron ion binding; F:oxidoreductase activity, acting on paired donors, with incorporation or reduction of molecular oxygen; F:oxidoreductase activity; F:metal ion binding; C:membrane; C:integral component of membrane; P:oxidation-reduction process; F:monooxygenase activity; F:heme binding			IPR002401 (PRINTS); IPR001128 (PRINTS); G3DSA:1.10.630.10 (GENE3D); IPR001128 (PFAM); PTHR24291:SF89 (PANTHER); PTHR24291 (PANTHER); IPR001128 (SUPERFAMILY)	F:GO:0005506; F:GO:0016705; P:GO:0055114; F:GO:0020037	F:iron ion binding; F:oxidoreductase activity, acting on paired donors, with incorporation or reduction of molecular oxygen; P:oxidation-reduction process; F:heme binding	C4D14_DROME Probable cytochrome P450 4d14 OS=Drosophila melanogaster GN=Cyp4d14 PE=3 SV=1	20	6.39e-99	53.8	P450 superfamily signature, Cytochrome P450 cysteine heme-iron ligand signature, E-class P450 group I signature.	Signal peptide, Transmembrane
GMOY011671-RA	Hypothetical protein	-1.95757	1.02709e-08	133.8	68.35	UDP-glucuronosyltransferase 2A3-	20	0	69.8	3	F:GO:0008194; C:GO:0016020; P:GO:0008152	F:UDP-glycosyltransferase activity; C:membrane; P:metabolic process			G3DSA:3.40.50.2000 (GENE3D); IPR002213 (PFAM); G3DSA:3.40.50.2000 (GENE3D); PTHR11926:SF496 (PANTHER); IPR002213 (PANTHER); PS51257 (PROSITE_PROFILES); SSF53756 (SUPERFAMILY)	F:GO:0016758; P:GO:0008152	F:transferase activity, transferring hexosyl groups; P:metabolic process	UD2C1_RABIT UDP-glucuronosyltransferase 2C1 (Fragment) OS=Oryctolagus cuniculus GN=UGT2C1 PE=2 SV=1	20	1.76e-62	49.5		Signal peptide, Transmembrane
GMOY009161-RA	Chitinase-like protein Idgf5	-1.759	0.0147153	185.75	105.6	CG5154	20	0	67.75	8	F:GO:0004568; F:GO:0008084; P:GO:0005975; P:GO:0040003; P:GO:0042060; P:GO:0006032; P:GO:0007444; C:GO:0005576	F:chitinase activity; F:imaginal disc growth factor receptor binding; P:carbohydrate metabolic process; P:chitin-based cuticle development; P:wound healing; P:chitin catabolic process; P:imaginal disc development; C:extracellular region	EC:3.2.1.14	Chitinase	IPR011583 (SMART); G3DSA:3.20.20.80 (GENE3D); IPR001223 (PFAM); PTHR11177 (PANTHER); PTHR11177:SF228 (PANTHER); cd02873 (CDD); IPR017853 (SUPERFAMILY); IPR029070 (SUPERFAMILY)	P:GO:0005975; F:GO:0008061	P:carbohydrate metabolic process; F:chitin binding	IDGF5_GLOMM Chitinase Idgf5 OS=Glossina morsitans morsitans GN=Idgf5 PE=2 SV=1	20	0	58.05	Glycosyl hydrolases family 18	Signal peptide, Transmembrane
GMOY002813-RA	Hypothetical protein	-1.66356	0.0214727	80.35	48.3	isoform B	20	3.73208e-50	78.6	3	P:GO:0008150; C:GO:0005575; F:GO:0003674	P:biological_process; C:cellular_component; F:molecular_function			IPR007999 (PFAM); PTHR37161:SF3 (PANTHER); PTHR37161 (PANTHER)	no GO terms	no GO terms	---NA---				Protein of unknown function (DUF745)	Signal peptide, Transmembrane
GMOY003731-RA	Hypothetical protein	-1.59187	2.83077e-55	1653	1038.4	nose resistant to fluoxetine 6	20	0	72.05	6	P:GO:0040003; F:GO:0016747; P:GO:0048477; C:GO:0016021; P:GO:0022600; P:GO:0030421	P:chitin-based cuticle development; F:transferase activity, transferring acyl groups other than amino-acyl groups; P:oogenesis; C:integral component of membrane; P:digestive system process; P:defecation			IPR002656 (PFAM); PTHR11161:SF29 (PANTHER); PTHR11161 (PANTHER)	F:GO:0016747	F:transferase activity, transferring acyl groups other than amino-acyl groups	NRF6_CAEEL Nose resistant to fluoxetine 6 OS=Caenorhabditis elegans GN=nrf-6 PE=1 SV=3	1	1.36e-20	41	Acyltransferase family	Signal peptide, Transmembrane
GMOY008376-RA	Hypothetical protein	-7.45192	0.00766277	38.75	5.2	PREDICTED: uncharacterized protein LOC101893468	1	3.72415e-10	54						SSF57302 (SUPERFAMILY)	no GO terms	no GO terms	---NA---				Unknown function	Transmembrane
GMOY000810-RA	Hypothetical protein	-3.18018	0.0154457	17.65	5.55	glucose dehydrogenase [ quinone]	20	0	77.85	6	F:GO:0016614; F:GO:0050660; C:GO:0016021; P:GO:0055114; P:GO:0045455; C:GO:0042600	F:oxidoreductase activity, acting on CH-OH group of donors; F:flavin adenine dinucleotide binding; C:integral component of membrane; P:oxidation-reduction process; P:ecdysteroid metabolic process; C:chorion			IPR000172 (PFAM); IPR012132 (PIRSF); IPR007867 (PFAM); IPR023753 (G3DSA:3.50.50.GENE3D); PTHR11552:SF182 (PANTHER); PTHR11552 (PANTHER); SSF54373 (SUPERFAMILY); IPR023753 (SUPERFAMILY)	F:GO:0016614; F:GO:0050660; F:GO:0016491; P:GO:0055114	F:oxidoreductase activity, acting on CH-OH group of donors; F:flavin adenine dinucleotide binding; F:oxidoreductase activity; P:oxidation-reduction process	DHGL_DROME Glucose dehydrogenase	20	4.45e-139	49.2	GMC oxidoreductase, GMC oxidoreductases signature 2.	Transmembrane
GMOY005701-RA	Hypothetical protein	-3.10855	4.01042e-13	134.6	43.3	cytochrome b5-related	20	0	70.45	5	C:GO:0005811; C:GO:0005739; C:GO:0016020; F:GO:0005488; P:GO:0044710	C:lipid particle; C:mitochondrion; C:membrane; F:binding; P:single-organism metabolic process			IPR001199 (SMART); IPR001199 (G3DSA:3.10.120.GENE3D); IPR005804 (PFAM); IPR001199 (PFAM); PTHR16740 (PANTHER); IPR001199 (PROSITE_PROFILES); IPR001199 (SUPERFAMILY)	P:GO:0006629	P:lipid metabolic process	CYB5R_DROME Cytochrome b5-related OS=Drosophila melanogaster GN=Cyt-b5-r PE=2 SV=2	11	1.4e-161	47	Cytochrome b5-like Heme/Steroid binding domain, Fatty acid desaturase, Cytochrome b5 family, heme-binding domain signature.	Transmembrane
GMOY003144-RA	Hypothetical protein	-3.00847	0.023727	17.75	5.9	isoform A	20	3.03781e-77	57.25	2	C:GO:0016020; C:GO:0016021	C:membrane; C:integral component of membrane			IPR027417 (G3DSA:3.40.50.GENE3D); IPR027417 (G3DSA:3.40.50.GENE3D); IPR030553 (PTHR10760:PANTHER); IPR010448 (PANTHER); IPR027417 (SUPERFAMILY)	C:GO:0005635; F:GO:0005524; C:GO:0005783	C:nuclear envelope; F:ATP binding; C:endoplasmic reticulum	---NA---				Unknown function	Transmembrane
GMOY002939-RA	Hypothetical protein	-2.89928	0.0140434	20.15	6.95	elongation of very long chain fatty acids 7	20	6.73359e-25	80.4	3	C:GO:0016021; P:GO:0030497; F:GO:0009922	C:integral component of membrane; P:fatty acid elongation; F:fatty acid elongase activity	EC:2.3.1.85	Fatty-acid synthase	IPR002076 (PFAM); IPR002076 (PANTHER); PTHR11157:SF85 (PANTHER)	C:GO:0016021	C:integral component of membrane	ELOV4_HUMAN Elongation of very long chain fatty acids 4 OS=Homo sapiens GN=ELOVL4 PE=1 SV=1	3	0.000615	60	GNS1/SUR4 family	Transmembrane
GMOY009903-RA	Hypothetical protein	-2.58099	3.26774e-07	239	92.6	nicotinic acetylcholine receptor beta 3 subunit	20	0	73	6	C:GO:0045211; P:GO:0098655; C:GO:0016021; C:GO:0030054; F:GO:0005230; P:GO:0030431	C:postsynaptic membrane; P:cation transmembrane transport; C:integral component of membrane; C:cell junction; F:extracellular ligand-gated ion channel activity; P:sleep			IPR006201 (PRINTS); G3DSA:1.20.58.390 (GENE3D); IPR006202 (PFAM); IPR006202 (G3DSA:2.70.170.GENE3D); IPR006029 (PFAM); IPR006201 (PANTHER); PTHR18945:SF722 (PANTHER); IPR006202 (SUPERFAMILY); IPR006029 (SUPERFAMILY)	P:GO:0006811; C:GO:0016020; C:GO:0016021; F:GO:0005230; P:GO:0006810	P:ion transport; C:membrane; C:integral component of membrane; F:extracellular ligand-gated ion channel activity; P:transport	ACHA2_CHICK Neuronal acetylcholine receptor subunit alpha-2 OS=Gallus gallus GN=CHRNA2 PE=2 SV=1	20	1.98e-38	48.9	Neurotransmitter-gated ion channel family signature	Transmembrane
GMOY003159-RA	Hypothetical protein	-2.51766	0.0260913	527.45	209.5	eater	20	0	53.6	4	P:GO:0006909; P:GO:0044763; P:GO:0042742; P:GO:0048518	P:phagocytosis; P:single-organism cellular process; P:defense response to bacterium; P:positive regulation of biological process			IPR000742 (SMART); IPR003341 (PFAM); PTHR24047:SF22 (PANTHER); PTHR24047 (PANTHER); IPR009030 (SUPERFAMILY); IPR009030 (SUPERFAMILY)	F:GO:0005515	F:protein binding	TENX_HUMAN Tenascin-X OS=Homo sapiens GN=TNXB PE=1 SV=4	20	1.9e-33	40	EGF-like domain signature 2; Cysteine rich repeat	Transmembrane
GMOY007830-RA	Hypothetical protein	-2.18342	0.0127292	1563.55	716.1	teneurin-m isoform X1	20	0	96.5	15	P:GO:0008360; F:GO:0042802; P:GO:0008045; P:GO:0045467; P:GO:0007155; P:GO:0022416; C:GO:0005578; C:GO:0005887; P:GO:0051124; C:GO:0045211; P:GO:0048058; P:GO:0019233; C:GO:0031594; P:GO:0016200; F:GO:0031005	P:regulation of cell shape; F:identical protein binding; P:motor neuron axon guidance; P:R7 cell development; P:cell adhesion; P:chaeta development; C:proteinaceous extracellular matrix; C:integral component of plasma membrane; P:synaptic growth at neuromuscular junction; C:postsynaptic membrane; P:compound eye corneal lens development; P:sensory perception of pain; C:neuromuscular junction; P:sy…			IPR000742 (SMART); G3DSA:2.10.25.10 (GENE3D); G3DSA:2.60.40.1510 (GENE3D); G3DSA:2.10.25.10 (GENE3D); IPR031325 (PFAM); IPR011042 (G3DSA:2.120.10.GENE3D); G3DSA:2.10.25.10 (GENE3D); IPR006530 (TIGRFAM); IPR011042 (G3DSA:2.120.10.GENE3D); G3DSA:2.60.40.1510 (GENE3D); G3DSA:1.10.110.10 (GENE3D); IPR028916 (PFAM); mobidb-lite (MOBIDB_LITE); mobidb-lite (MOBIDB_LITE); mobidb-lite (MOBIDB_LITE); mobid…	F:GO:0005515	F:protein binding	TENM_DROME Teneurin-m OS=Drosophila melanogaster GN=Ten-m PE=1 SV=2	20	0	56.15	GHH signature containing HNH/Endo VII superfamily nuclease toxin, POLYPROTEIN GLYCOPROTEIN M G2 TRANSMEMBRANE NONSTRUCTURAL MEMBRANE CONTAINS: PRECURSOR SIGNAL, EGF-like domain signature 1, YD_repeat_2x: YD repeat (two copies).	Transmembrane
GMOY011147-RA	Hypothetical protein	-1.95541	2.18454e-05	322.35	164.85	serine threonine- kinase Aurora-2	20	1.41242e-163	90.15	20	F:GO:0035174; P:GO:0007052; P:GO:0007279; P:GO:0051294; P:GO:0007100; C:GO:0005876; C:GO:0031616; F:GO:0005524; C:GO:0000780; C:GO:0051233; P:GO:1903827; F:GO:0004712; C:GO:0005737; P:GO:0045167; P:GO:0051298; P:GO:0032465; P:GO:0035404; C:GO:0032133; P:GO:0098725; P:GO:0050767	F:histone serine kinase activity; P:mitotic spindle organization; P:pole cell formation; P:establishment of spindle orientation; P:mitotic centrosome separation; C:spindle microtubule; C:spindle pole centrosome; F:ATP binding; C:condensed nuclear chromosome, centromeric region; C:spindle midzone; P:regulation of cellular protein localization; F:protein serine/threonine/tyrosine kinase activity; C…	EC:2.7.11; EC:2.7.12.1	Transferring phosphorus-containing groups; Dual-specificity kinase	mobidb-lite (MOBIDB_LITE); mobidb-lite (MOBIDB_LITE); PTHR22909:SF24 (PANTHER); PTHR22909 (PANTHER)	no GO terms	no GO terms	AURAA_XENLA Aurora kinase A-A OS=Xenopus laevis GN=aurka-a PE=1 SV=1	20	1.69e-114	78.4	Unknown function	Transmembrane
GMOY002651-RA	Putative Allatostatin C receptor	-1.87844	5.09972e-05	139.85	74.45	somatostatin receptor type 5-like	20	6.57127e-168	79.35	5	F:GO:0008261; C:GO:0005887; P:GO:0007218; P:GO:0038170; F:GO:0004994	F:allatostatin receptor activity; C:integral component of plasma membrane; P:neuropeptide signaling pathway; P:somatostatin signaling pathway; F:somatostatin receptor activity			IPR000276 (PRINTS); IPR000586 (PRINTS); IPR000276 (SMART); IPR000276 (PFAM); G3DSA:1.20.1070.10 (GENE3D); mobidb-lite (MOBIDB_LITE); PTHR24229 (PANTHER); PTHR24229:SF67 (PANTHER); IPR017452 (PROSITE_PROFILES); SSF81321 (SUPERFAMILY)	F:GO:0004930; P:GO:0007186; C:GO:0016021; F:GO:0004994	F:G-protein coupled receptor activity; P:G-protein coupled receptor signaling pathway; C:integral component of membrane; F:somatostatin receptor activity	SSR1_CANLF Somatostatin receptor type 1 OS=Canis lupus familiaris GN=SSTR1 PE=3 SV=1	20	5.8e-62	62.35	Rhodopsin-like GPCR superfamily signature, Somatostatin receptor signature, 7 transmembrane receptor (rhodopsin family), G-protein coupled receptors family 1 profile.	Transmembrane
GMOY004332-RA	Hypothetical protein	-1.85803	0.00278048	404.4	217.65	isoform A	20	0	86.05	6	P:GO:0008340; C:GO:0016021; P:GO:0006909; P:GO:0019233; P:GO:0055114; F:GO:0080019	P:determination of adult lifespan; C:integral component of membrane; P:phagocytosis; P:sensory perception of pain; P:oxidation-reduction process; F:fatty-acyl-CoA reductase (alcohol-forming) activity			IPR033640 (PFAM); IPR016040 (G3DSA:3.40.50.GENE3D); IPR013120 (PFAM); PTHR11011:SF56 (PANTHER); IPR026055 (PANTHER); IPR033640 (CDD); IPR033640 (CDD); cd05236 (CDD); IPR016040 (SUPERFAMILY)	F:GO:0080019	F:fatty-acyl-CoA reductase (alcohol-forming) activity	FACR1_DROME fatty acyl- reductase CG5065 OS=Drosophila melanogaster GN=CG5065 PE=3 SV=1	20	2.62e-115	54.3	Male sterility protein	Transmembrane
GMOY003350-RA	Hypothetical protein	-1.808	0.00766277	90.4	50	battenin	20	3.12189e-80	80.25	7	P:GO:0006979; P:GO:0008340; P:GO:0008593; C:GO:0005770; C:GO:0016021; C:GO:0005765; P:GO:0046328	P:response to oxidative stress; P:determination of adult lifespan; P:regulation of Notch signaling pathway; C:late endosome; C:integral component of membrane; C:lysosomal membrane; P:regulation of JNK cascade			IPR003492 (PRINTS); IPR003492 (PFAM); IPR003492 (PANTHER)	C:GO:0016020	C:membrane	CLN3_MOUSE Battenin OS=Mus musculus GN=Cln3 PE=1 SV=2	17	9.25e-23	51.76	CLN3 Batten's disease protein (battenin) signature	Transmembrane
GMOY011959-RA	Hypothetical protein	-1.77768	0.00580579	96.35	54.2	Down syndrome cell adhesion molecule Dscam2	20	0	83.85	3	C:GO:0005887; F:GO:0042802; P:GO:0007155	C:integral component of plasma membrane; F:identical protein binding; P:cell adhesion			PR00014 (PRINTS); IPR003598 (SMART); IPR003961 (SMART); IPR003599 (SMART); IPR013783 (G3DSA:2.60.40.GENE3D); IPR013783 (G3DSA:2.60.40.GENE3D); IPR013783 (G3DSA:2.60.40.GENE3D); IPR013098 (PFAM); IPR013783 (G3DSA:2.60.40.GENE3D); IPR013783 (G3DSA:2.60.40.GENE3D); IPR013783 (G3DSA:2.60.40.GENE3D); IPR013783 (G3DSA:2.60.40.GENE3D); IPR013783 (G3DSA:2.60.40.GENE3D); IPR003961 (PFAM); PF13927 (PFAM); …	F:GO:0005515	F:protein binding	DSCL_DROME Down syndrome cell adhesion molecule Dscam2 OS=Drosophila melanogaster GN=Dscam2 PE=2 SV=3	20	0	43.95	Fibronectin type III domain, Immunoglobulin I-set domain, Immunoglobulin C-2 Type	Transmembrane
GMOY004447-RA	Hypothetical protein	-1.77758	2.97671e-06	146.65	82.5	PREDICTED: uncharacterized protein LOC101896021	20	0	73.8	3	F:GO:0030414; C:GO:0016020; P:GO:0010466	F:peptidase inhibitor activity; C:membrane; P:negative regulation of peptidase activity			IPR008197 (SMART); IPR006150 (SMART); IPR000716 (SMART); IPR008197 (G3DSA:4.10.75.GENE3D); IPR008197 (PFAM); IPR000716 (G3DSA:4.10.800.GENE3D); IPR004094 (G3DSA:2.10.22.GENE3D); IPR028150 (PFAM); IPR008197 (G3DSA:4.10.75.GENE3D); IPR000716 (PFAM); IPR004094 (PFAM); mobidb-lite (MOBIDB_LITE); PTHR19441 (PANTHER); PTHR19441:SF63 (PANTHER); IPR000716 (PROSITE_PROFILES); IPR000716 (PROSITE_PROFILES);…	F:GO:0030414; F:GO:0004867; F:GO:0004857; C:GO:0005576	F:peptidase inhibitor activity; F:serine-type endopeptidase inhibitor activity; F:enzyme inhibitor activity; C:extracellular region	PPN_DROME Papilin OS=Drosophila melanogaster GN=Ppn PE=1 SV=2	6	3.89e-09	48.67	Thyroglobulin type-1 repeat, WAP-type (Whey Acidic Protein) 'four-disulfide core', Antistasin family, Lustrin, cysteine-rich repeated domain, WAP-type 'four-disulfide core' domain profile, Worm-specific repeat type 1	Transmembrane
GMOY009447-RA	Hypothetical protein	-1.77491	0.00616842	96.2	54.2	calcitonin gene-related peptide type 1 receptor	20	0	75.65	6	F:GO:0008188; P:GO:0007186; F:GO:0004948; C:GO:0016021; P:GO:0008049; P:GO:0007166	F:neuropeptide receptor activity; P:G-protein coupled receptor signaling pathway; F:calcitonin receptor activity; C:integral component of membrane; P:male courtship behavior; P:cell surface receptor signaling pathway			IPR000832 (PRINTS); IPR001879 (SMART); G3DSA:1.20.1070.10 (GENE3D); IPR000832 (PFAM); G3DSA:4.10.1240.10 (GENE3D); IPR001879 (PFAM); mobidb-lite (MOBIDB_LITE); PTHR12011:SF348 (PANTHER); PTHR12011 (PANTHER); IPR017981 (PROSITE_PROFILES); IPR001879 (PROSITE_PROFILES); SSF111418 (SUPERFAMILY)	F:GO:0004930; F:GO:0004888; P:GO:0007186; C:GO:0016020; C:GO:0016021; P:GO:0007166	F:G-protein coupled receptor activity; F:transmembrane signaling receptor activity; P:G-protein coupled receptor signaling pathway; C:membrane; C:integral component of membrane; P:cell surface receptor signaling pathway	CALRL_DANRE Calcitonin gene-related peptide type 1 receptor OS=Danio rerio GN=calcrla PE=2 SV=1	20	1.55e-65	53.2	Secretin-like GPCR superfamily signature, 7 transmembrane receptor (Secretin family), G-protein coupled receptors family 2 signature 1 & 2, Domain present in hormone receptors, Hormone receptor domain.	Transmembrane
GMOY006527-RA	Putative Corazonin receptor	-1.76286	0.00775511	185.1	105	corazonin isoform A	20	0	76.15	7	P:GO:0071361; C:GO:0005887; P:GO:0007218; P:GO:0007200; P:GO:0048149; P:GO:0006117; F:GO:0035237	P:cellular response to ethanol; C:integral component of plasma membrane; P:neuropeptide signaling pathway; P:phospholipase C-activating G-protein coupled receptor signaling pathway; P:behavioral response to ethanol; P:acetaldehyde metabolic process; F:corazonin receptor activity			IPR000276 (PRINTS); G3DSA:1.20.1070.10 (GENE3D); IPR000276 (PFAM); PTHR24230 (PANTHER); PTHR24230:SF85 (PANTHER); IPR017452 (PROSITE_PROFILES); SSF81321 (SUPERFAMILY)	F:GO:0004930; P:GO:0007186; C:GO:0016021	F:G-protein coupled receptor activity; P:G-protein coupled receptor signaling pathway; C:integral component of membrane	GNRHR_OCTVU Gonadotropin-releasing hormone receptor OS=Octopus vulgaris GN=GNRHR PE=2 SV=1	20	9.3e-39	51.1	Rhodopsin-like GPCR superfamily signature, 7 transmembrane receptor (rhodopsin family), G-protein coupled receptors family 1 profile.	Transmembrane
GMOY004414-RA	Hypothetical protein	-1.71843	7.69152e-08	346.35	201.55	semaphorin-5B isoform X1	20	0	75.2	8	F:GO:0003676; P:GO:0031987; P:GO:0001700; P:GO:0001964; P:GO:0048036; C:GO:0016020; P:GO:0048854; P:GO:0042048	F:nucleic acid binding; P:locomotion involved in locomotory behavior; P:embryonic development via the syncytial blastoderm; P:startle response; P:central complex development; C:membrane; P:brain morphogenesis; P:olfactory behavior			PR01705 (PRINTS); IPR016201 (SMART); IPR001627 (SMART); IPR000884 (SMART); IPR000884 (PFAM); G3DSA:3.30.1680.10 (GENE3D); IPR001627 (PFAM); IPR015943 (G3DSA:2.130.10.GENE3D); G3DSA:2.20.100.10 (GENE3D); IPR002165 (PFAM); PTHR11036:SF112 (PANTHER); IPR027231 (PANTHER); IPR001627 (PROSITE_PROFILES); IPR000884 (PROSITE_PROFILES); IPR000884 (PROSITE_PROFILES); IPR000884 (PROSITE_PROFILES); IPR000884 …	F:GO:0005515; C:GO:0016020	F:protein binding; C:membrane	SEM5A_HUMAN Semaphorin-5A OS=Homo sapiens GN=SEMA5A PE=1 SV=3	20	0	51.4	Thrombospondin type 1 repeat signature, Sema domain, domain found in Plexins, Semaphorins and Integrins, semaphorin domain.	Transmembrane
GMOY011522-RA	Hypothetical protein	-1.70004	4.27124e-08	1589.2	934.8	leishmanolysin-like peptidase isoform X1	20	0	83.95	21	P:GO:0019915; P:GO:0007076; C:GO:0031252; P:GO:0007052; P:GO:0007444; P:GO:0045842; P:GO:0007100; P:GO:0007155; P:GO:0007420; P:GO:0008354; P:GO:0022900; P:GO:1902769; F:GO:0004222; P:GO:0051301; P:GO:0006338; P:GO:0008406; C:GO:0005737; F:GO:0046872; P:GO:0051298; P:GO:0006508; C:GO:0016021	P:lipid storage; P:mitotic chromosome condensation; C:cell leading edge; P:mitotic spindle organization; P:imaginal disc development; P:positive regulation of mitotic metaphase/anaphase transition; P:mitotic centrosome separation; P:cell adhesion; P:brain development; P:germ cell migration; P:electron transport chain; P:regulation of choline O-acetyltransferase activity; F:metalloendopeptidase ac…	EC:3.4.24	Acting on peptide bonds (peptidases)	G3DSA:2.10.55.10 (GENE3D); G3DSA:3.10.170.20 (GENE3D); IPR001577 (PFAM); G3DSA:3.90.132.10 (GENE3D); G3DSA:2.30.34.10 (GENE3D); IPR001577 (PANTHER); PTHR10942:SF31 (PANTHER); SSF55486 (SUPERFAMILY)	P:GO:0006508; C:GO:0016020; P:GO:0007155; F:GO:0004222	P:proteolysis; C:membrane; P:cell adhesion; F:metalloendopeptidase activity	LMLN_DROME Leishmanolysin-like peptidase OS=Drosophila melanogaster GN=Invadolysin PE=2 SV=2	14	0	52	Leishmanolysin	Transmembrane
GMOY007354-RA	Hypothetical protein	-1.61897	0.0312534	198	122.3	heparin sulfate O-sulfotransferase	20	1.42475e-154	84.4	4	P:GO:0007165; C:GO:0016021; F:GO:0004394; P:GO:0007424	P:signal transduction; C:integral component of membrane; F:heparan sulfate 2-O-sulfotransferase activity; P:open tracheal system development			IPR005331 (PFAM); G3DSA:3.40.50.300 (GENE3D); PTHR12129:SF20 (PANTHER); IPR007734 (PANTHER); IPR027417 (SUPERFAMILY)	C:GO:0016021; F:GO:0008146	C:integral component of membrane; F:sulfotransferase activity	HS2ST_DROME Heparin sulfate O-sulfotransferase OS=Drosophila melanogaster GN=Hs2st PE=2 SV=2	11	2.63e-156	74.36	Sulfotransferase family	Transmembrane
GMOY009404-RA	Hypothetical protein	-1.57637	8.42855e-05	490.25	311	fatty acyl- reductase CG8303	20	0	77.05	6	C:GO:0005777; C:GO:0016021; F:GO:0050062; P:GO:0055114; F:GO:0080019; P:GO:0010025	C:peroxisome; C:integral component of membrane; F:long-chain-fatty-acyl-CoA reductase activity; P:oxidation-reduction process; F:fatty-acyl-CoA reductase (alcohol-forming) activity; P:wax biosynthetic process	EC:1.2.1.50	Long-chain-fatty-acyl-CoA reductase	IPR013120 (PFAM); IPR033640 (PFAM); G3DSA:3.40.50.720 (GENE3D); IPR026055 (PANTHER); PTHR11011:SF54 (PANTHER); cd05236 (CDD); IPR016040 (SUPERFAMILY)	F:GO:0080019	F:fatty-acyl-CoA reductase (alcohol-forming) activity	FACR2_DROME fatty acyl- reductase CG8303 OS=Drosophila melanogaster GN=CG8303 PE=2 SV=3	20	0	50.15	Male sterility protein	Transmembrane
GMOY006499-RA	Hypothetical protein	-1.56104	0.0261642	5540.6	3549.3	myosin light chain smooth muscle isoform X6	20	3.31344e-66	64.75						IPR003599 (SMART); IPR013098 (PFAM); IPR013783 (G3DSA:2.60.40.GENE3D); IPR013783 (G3DSA:2.60.40.GENE3D); mobidb-lite (MOBIDB_LITE); mobidb-lite (MOBIDB_LITE); PTHR13817 (PANTHER); PTHR13817:SF34 (PANTHER); IPR007110 (PROSITE_PROFILES); IPR007110 (SUPERFAMILY)	F:GO:0005515	F:protein binding	MYPC2_CHICK Myosin-binding fast-type OS=Gallus gallus GN=MYBPC2 PE=1 SV=3	20	7.55e-10	47.2	Immunoglobulin	Transmembrane
GMOY007286-RA	Hypothetical protein	-1.54591	0.00196335	446.15	288.6	adenylate cyclase type 2	20	0	69.15	4	C:GO:0016021; P:GO:0044699; F:GO:0004016; P:GO:0009987	C:integral component of membrane; P:single-organism process; F:adenylate cyclase activity; P:cellular process	EC:4.6.1.1	Adenylate cyclase	IPR001054 (SMART); IPR001054 (G3DSA:3.30.70.GENE3D); IPR001054 (PFAM); IPR001054 (G3DSA:3.30.70.GENE3D); mobidb-lite (MOBIDB_LITE); mobidb-lite (MOBIDB_LITE); PTHR11920:SF415 (PANTHER); PTHR11920 (PANTHER); IPR001054 (PROSITE_PROFILES); IPR001054 (PROSITE_PROFILES); IPR001054 (PROSITE_PROFILES); IPR001054 (PROSITE_PROFILES); cd07302 (CDD); cd07302 (CDD); cd07302 (CDD); cd07302 (CDD); IPR029787 (S…	F:GO:0016849; P:GO:0035556; P:GO:0009190	F:phosphorus-oxygen lyase activity; P:intracellular signal transduction; P:cyclic nucleotide biosynthetic process	ADCY2_RAT Adenylate cyclase type 2 OS=Rattus norvegicus GN=Adcy2 PE=1 SV=1	20	3.9e-107	48.9	Adenylate and Guanylate cyclase catalytic domain, Guanylate cyclase signature.	Transmembrane
GMOY002034-RA	synaptic vesicle transporter	-1.5425	0.0221337	620.7	402.4	synaptic vesicle glyco 2B-like	20	8.46156e-175	58.35	5	P:GO:0055085; F:GO:0022857; C:GO:0016020; C:GO:0016021; F:GO:0005215	P:transmembrane transport; F:transmembrane transporter activity; C:membrane; C:integral component of membrane; F:transporter activity			G3DSA:1.20.1250.20 (GENE3D); G3DSA:1.20.1250.20 (GENE3D); IPR005828 (PFAM); PTHR24064:SF387 (PANTHER); PTHR24064 (PANTHER); IPR020846 (CDD); IPR020846 (SUPERFAMILY)	P:GO:0055085; F:GO:0022857; C:GO:0016021	P:transmembrane transport; F:transmembrane transporter activity; C:integral component of membrane	SV2B_MOUSE Synaptic vesicle glyco 2B OS=Mus musculus GN=Sv2b PE=1 SV=1	20	2.95e-18	38.85	Sugar (and other) transporter	Transmembrane
GMOY003148-RA	Hypothetical protein	-1.50804	0.040568	2509.45	1664.05	ATP-binding cassette sub-family A member 13	20	0	69.4	7	F:GO:0000166; F:GO:0016887; C:GO:0016020; P:GO:0006810; P:GO:0044699; C:GO:0005622; F:GO:0005215	F:nucleotide binding; F:ATPase activity; C:membrane; P:transport; P:single-organism process; C:intracellular; F:transporter activity	EC:3.6.1.3; EC:3.6.1.15	Adenosinetriphosphatase; Nucleoside-triphosphate phosphatase	IPR003593 (SMART); PF12698 (PFAM); IPR027417 (G3DSA:3.40.50.GENE3D); IPR003439 (PFAM); mobidb-lite (MOBIDB_LITE); IPR026082 (PANTHER); PTHR19229:SF181 (PANTHER); IPR003439 (PROSITE_PROFILES); IPR003439 (PROSITE_PROFILES); cd03263 (CDD); cd03263 (CDD); IPR027417 (SUPERFAMILY); IPR027417 (SUPERFAMILY)	F:GO:0016887; F:GO:0005524; C:GO:0016021; P:GO:0006810; F:GO:0005215	F:ATPase activity; F:ATP binding; C:integral component of membrane; P:transport; F:transporter activity	ABCAD_MOUSE ATP-binding cassette sub-family A member 13 OS=Mus musculus GN=Abca13 PE=2 SV=1	20	3.39e-133	46.8	ABC transporter, ATP-binding cassette, ABC transporter-type domain profile, ATPases associated with a variety of cellular activities	Transmembrane
GMOY002009-RA	Hypothetical protein	-1.4991	0.000261495	207.4	138.35	serrate	20	0	76.1	21	P:GO:0007451; P:GO:0036011; P:GO:0007476; F:GO:0005112; P:GO:0035170; P:GO:0007436; P:GO:0045746; C:GO:0009986; P:GO:0042689; P:GO:0007219; F:GO:0005509; P:GO:0030718; P:GO:0046331; C:GO:0016021; P:GO:0016330; C:GO:0030673; P:GO:0014009; P:GO:0035214; C:GO:0016324; P:GO:0035017; P:GO:0035204	P:dorsal/ventral lineage restriction, imaginal disc; P:imaginal disc-derived leg segmentation; P:imaginal disc-derived wing morphogenesis; F:Notch binding; P:lymph gland crystal cell differentiation; P:larval salivary gland morphogenesis; P:negative regulation of Notch signaling pathway; C:cell surface; P:regulation of crystal cell differentiation; P:Notch signaling pathway; F:calcium ion binding…			PR00010 (PRINTS); IPR026219 (PRINTS); IPR001881 (SMART); IPR000742 (SMART); IPR001007 (SMART); IPR013032 (PFAM); G3DSA:2.170.300.10 (GENE3D); G3DSA:2.10.25.10 (GENE3D); G3DSA:2.10.25.10 (GENE3D); G3DSA:2.10.25.10 (GENE3D); IPR000742 (PFAM); PTHR24044 (PANTHER); PTHR24044:SF363 (PANTHER); IPR000742 (PROSITE_PROFILES); IPR000742 (PROSITE_PROFILES); IPR000742 (PROSITE_PROFILES); IPR000742 (PROSITE_P…	P:GO:0007219; F:GO:0005515; F:GO:0005509; F:GO:0005112	P:Notch signaling pathway; F:protein binding; F:calcium ion binding; F:Notch binding	SERR_DROME serrate OS=Drosophila melanogaster GN=Ser PE=1 SV=3	20	0	47.45	Type II EGF-like signature, Jagged/Serrate protein family signature, Calcium-binding EGF domain, Aspartic acid and asparagine hydroxylation site, Epidermal growth factor-like domain, von Willebrand factor (vWF) type C domain	Transmembrane
GMOY011073-RA	Hypothetical protein	-1.49589	0.00457919	910.55	608.7	peroxisome biogenesis factor 1 isoform X1	20	0	75.7	8	C:GO:0005778; F:GO:0005524; P:GO:0006625; P:GO:0007417; P:GO:0048137; P:GO:0007422; P:GO:0021782; F:GO:0042623	C:peroxisomal membrane; F:ATP binding; P:protein targeting to peroxisome; P:central nervous system development; P:spermatocyte division; P:peripheral nervous system development; P:glial cell development; F:ATPase activity, coupled	EC:3.6.1.3; EC:3.6.1.15	Adenosinetriphosphatase; Nucleoside-triphosphate phosphatase	IPR001245 (PRINTS); IPR003593 (SMART); IPR020635 (SMART); IPR003598 (SMART); IPR003599 (SMART); G3DSA:3.40.50.300 (GENE3D); IPR015342 (PFAM); G3DSA:3.30.200.20 (GENE3D); IPR003959 (PFAM); IPR013783 (G3DSA:2.60.40.GENE3D); G3DSA:1.10.8.60 (GENE3D); IPR013098 (PFAM); IPR013783 (G3DSA:2.60.40.GENE3D); PF13927 (PFAM); G3DSA:3.40.50.300 (GENE3D); IPR029067 (G3DSA:3.10.330.GENE3D); G3DSA:1.10.8.60 (GEN…	C:GO:0005777; F:GO:0005524; F:GO:0004713; F:GO:0005515; P:GO:0007031; F:GO:0004672; P:GO:0006468	C:peroxisome; F:ATP binding; F:protein tyrosine kinase activity; F:protein binding; P:peroxisome organization; F:protein kinase activity; P:protein phosphorylation	FGFR2_DROME Fibroblast growth factor receptor homolog 2 OS=Drosophila melanogaster GN=btl PE=2 SV=3	20	0	59.1	Tyrosine kinase catalytic domain signature, ATPase family associated with various cellular activities (AAA), Immunoglobulin I-set domain, Protein tyrosine kinase, Tyrosine protein kinases specific active-site signature, AAA-protein family signature, ATPases associated with a variety of cellular activities	Transmembrane
GMOY001391-RA	Scavenger Receptor Class A, Member 5	-1.47067	0.0152272	203.1	138.1	PREDICTED: uncharacterized protein LOC101896627 isoform X3	20	0	67.85	11	F:GO:0008061; P:GO:0006508; C:GO:0016020; P:GO:0006030; F:GO:0005044; F:GO:0008236; F:GO:0004252; F:GO:0008233; C:GO:0005576; P:GO:0006898; F:GO:0016787	F:chitin binding; P:proteolysis; C:membrane; P:chitin metabolic process; F:scavenger receptor activity; F:serine-type peptidase activity; F:serine-type endopeptidase activity; F:peptidase activity; C:extracellular region; P:receptor-mediated endocytosis; F:hydrolase activity			IPR001190 (PRINTS); IPR001314 (PRINTS); IPR017448 (SMART); IPR002172 (SMART); IPR002557 (SMART); IPR001254 (SMART); G3DSA:2.40.10.10 (GENE3D); IPR002172 (G3DSA:4.10.400.GENE3D); IPR017448 (G3DSA:3.10.250.GENE3D); G3DSA:2.40.10.10 (GENE3D); G3DSA:2.40.10.10 (GENE3D); IPR001190 (PFAM); IPR001254 (PFAM); IPR002172 (G3DSA:4.10.400.GENE3D); IPR002172 (PFAM); IPR002557 (G3DSA:2.170.140.GENE3D); IPR0025…	F:GO:0008061; F:GO:0005515; C:GO:0016020; P:GO:0006508; P:GO:0006030; F:GO:0005044; F:GO:0004252; C:GO:0005576	F:chitin binding; F:protein binding; C:membrane; P:proteolysis; P:chitin metabolic process; F:scavenger receptor activity; F:serine-type endopeptidase activity; C:extracellular region	NETR_MOUSE Neurotrypsin OS=Mus musculus GN=Prss12 PE=2 SV=1	20	9.47e-75	49.15	Speract receptor signature, Chymotrypsin serine protease family (S1) signature, Low-density lipoprotein receptor domain class A, Scavenger receptor cysteine-rich domain, Chitin binding Peritrophin-A domain, Serine proteases, trypsin family, histidine active site, SRCR domain signature, LDL-receptor class A (LDLRA) domain signature, Chitin-binding type-2 domain profile.	Signal peptide
GMOY004022-RA	Hypothetical protein	-1.37212	7.65386e-05	1733.4	1263.3	isoform A	14	1.68281e-40	44.93						no IPS match	no IPS match	no IPS match	---NA---				Unknown function	Signal peptide
GMOY008308-RA	Hypothetical protein	-1.33558	0.0227484	613.3	459.2	serine protease easter-like	20	1.48907e-83	56.05	5	P:GO:0031638; F:GO:0004252; P:GO:0009950; C:GO:0005576; P:GO:0009987	P:zymogen activation; F:serine-type endopeptidase activity; P:dorsal/ventral axis specification; C:extracellular region; P:cellular process	EC:3.4.21	Acting on peptide bonds (peptidases)	IPR001314 (PRINTS); IPR001254 (SMART); G3DSA:2.40.10.10 (GENE3D); IPR001254 (PFAM); G3DSA:2.40.10.10 (GENE3D); G3DSA:2.40.10.10 (GENE3D); PTHR24260 (PANTHER); PTHR24260:SF89 (PANTHER); IPR001254 (PROSITE_PROFILES); IPR001254 (CDD); IPR009003 (SUPERFAMILY)	P:GO:0006508; F:GO:0004252	P:proteolysis; F:serine-type endopeptidase activity	EAST_DROME Serine protease easter OS=Drosophila melanogaster GN=ea PE=1 SV=3	20	7.1e-83	50.3	Chymotrypsin serine protease family (S1) signature, Serine proteases, trypsin family, histidine active site, Trypsin-like serine protease.	Signal peptide
GMOY002920-RA	Hypothetical protein	-1.27139	6.66121e-05	765.95	602.45	histidine-rich PFHRP-II	20	2.94861e-51	68.15	3	P:GO:0040003; F:GO:0008010; C:GO:0031012	P:chitin-based cuticle development; F:structural constituent of chitin-based larval cuticle; C:extracellular matrix			IPR000618 (PFAM); PTHR12236:SF59 (PANTHER); PTHR12236 (PANTHER); IPR000618 (PROSITE_PROFILES)	F:GO:0042302	F:structural constituent of cuticle	CUO6_BLACR Cuticle 6 OS=Blaberus craniifer PE=1 SV=1	3	4.29e-06	61	Insect cuticle protein, Chitin-binding type R&R domain profile.	Signal peptide
GMOY004773-RA	torso-like	-1.2657	0.0176928	732.65	578.85	torso- isoform A	20	0	88	5	P:GO:0008293; P:GO:0007362; C:GO:0016020; C:GO:0005576; P:GO:0040018	P:torso signaling pathway; P:terminal region determination; C:membrane; C:extracellular region; P:positive regulation of multicellular organism growth			IPR020864 (SMART)	no GO terms	no GO terms	TSL_DROME Torso OS=Drosophila melanogaster GN=tsl PE=1 SV=2	1	0	90	membrane-attack complex / perforin	Signal peptide
GMOY006372-RA	Hypothetical protein	-1.24384	7.99773e-10	5426.5	4362.7	endoplasmin	20	0	88.65	9	C:GO:0005811; F:GO:0005524; C:GO:0005615; P:GO:0007494; P:GO:0061031; C:GO:0012505; F:GO:0051082; P:GO:0006457; P:GO:0006950	C:lipid particle; F:ATP binding; C:extracellular space; P:midgut development; P:endodermal digestive tract morphogenesis; C:endomembrane system; F:unfolded protein binding; P:protein folding; P:response to stress			IPR020575 (PRINTS); IPR003594 (SMART); IPR001404 (PIRSF); IPR001404 (PFAM); IPR003594 (G3DSA:3.30.565.GENE3D); IPR003594 (PFAM); mobidb-lite (MOBIDB_LITE); mobidb-lite (MOBIDB_LITE); IPR001404 (PANTHER); PTHR11528:SF66 (PANTHER); IPR001404 (HAMAP); cd00075 (CDD); SSF110942 (SUPERFAMILY); IPR003594 (SUPERFAMILY); IPR020568 (SUPERFAMILY)	F:GO:0005524; F:GO:0051082; P:GO:0006457; P:GO:0006950	F:ATP binding; F:unfolded protein binding; P:protein folding; P:response to stress	ENPL_BOVIN Endoplasmin OS=Bos taurus GN=HSP90B1 PE=2 SV=1	20	0	68.75	Chaperone protein HtpG [htpG], 90kDa heat shock protein signature, Histidine kinase-, DNA gyrase B-, and HSP90-like ATPase	Signal peptide
GMOY009591-RA	Hypothetical protein	-1.16784	6.2256e-12	2367.5	2027.25	disulfide isomerase	20	0	86.9	16	C:GO:0060187; P:GO:1902175; C:GO:0005791; P:GO:0045454; C:GO:0043025; C:GO:0045169; P:GO:0006457; C:GO:0005635; C:GO:0005811; C:GO:0005615; C:GO:0048471; F:GO:0003756; C:GO:0070732; P:GO:0019511; F:GO:0031545; P:GO:0034976	C:cell pole; P:regulation of oxidative stress-induced intrinsic apoptotic signaling pathway; C:rough endoplasmic reticulum; P:cell redox homeostasis; C:neuronal cell body; C:fusome; P:protein folding; C:nuclear envelope; C:lipid particle; C:extracellular space; C:perinuclear region of cytoplasm; F:protein disulfide isomerase activity; C:spindle envelope; P:peptidyl-proline hydroxylation; F:peptid…	EC:1.14.11; EC:5.3.4.1	Acting on paired donors, with incorporation or reduction of molecular oxygen. The oxygen incorporated need not be derived from O(2); Protein disulfide-isomerase	PR00421 (PRINTS); G3DSA:3.40.30.10 (GENE3D); IPR013766 (PFAM); IPR005792 (TIGRFAM); G3DSA:3.40.30.10 (GENE3D); IPR005788 (TIGRFAM); G3DSA:3.40.30.10 (GENE3D); G3DSA:3.40.30.10 (GENE3D); PF13848 (PFAM),SFLDG00345 (SFLD); mobidb-lite (MOBIDB_LITE); PTHR18929 (PANTHER); PTHR18929:SF151 (PANTHER); IPR013766 (PROSITE_PROFILES); cd02995 (CDD); cd02982 (CDD); cd02981 (CDD); cd02961 (CDD); IPR012336 (SUP…	P:GO:0045454; C:GO:0005783; F:GO:0016853	P:cell redox homeostasis; C:endoplasmic reticulum; F:isomerase activity	PDI_DROME disulfide-isomerase OS=Drosophila melanogaster GN=Pdi PE=2 SV=1	20	0	66.35	Thioredoxin family signature, pdi_dom: protein disulfide-isomerase domain	Signal peptide
GMOY008952-RA	Hypothetical protein	-1.16745	0.00907459	16488.8	14123.9	isoform A	20	0	68.8	7	P:GO:0033628; C:GO:0005604; P:GO:0033627; P:GO:0072499; P:GO:0006909; P:GO:0034446; F:GO:0005178	P:regulation of cell adhesion mediated by integrin; C:basement membrane; P:cell adhesion mediated by integrin; P:photoreceptor cell axon guidance; P:phagocytosis; P:substrate adhesion-dependent cell spreading; F:integrin binding			G3DSA:1.10.260.40 (GENE3D); G3DSA:1.20.1000.10 (GENE3D); mobidb-lite (MOBIDB_LITE); mobidb-lite (MOBIDB_LITE)	no GO terms	no GO terms	TIG_DROME Tiggrin OS=Drosophila melanogaster GN=Tig PE=1 SV=2	1	0	67	Unknown function	Signal peptide
GMOY004676-RA	Hypothetical protein	-1.15669	0.0187757	4718.9	4079.65	PREDICTED: uncharacterized protein LOC101888989	20	3.93818e-127	55.6	1	F:GO:0042302	F:structural constituent of cuticle			IPR000618 (PFAM); PTHR10380:SF156 (PANTHER); PTHR10380 (PANTHER); IPR000618 (PROSITE_PROFILES); IPR000618 (PROSITE_PROFILES)	F:GO:0042302	F:structural constituent of cuticle	---NA---				Insect cuticle protein, Chitin-binding type R&R domain profile.	Signal peptide
GMOY006233-RA	Hypothetical protein	-1.09553	0.0496133	2190.4	1999.4	venom serine carboxypeptidase	20	0	79.45	3	F:GO:0004185; P:GO:0051603; P:GO:0033227	F:serine-type carboxypeptidase activity; P:proteolysis involved in cellular protein catabolic process; P:dsRNA transport	EC:3.4.21; EC:3.4.16	Acting on peptide bonds (peptidases); Acting on peptide bonds (peptidases)	IPR001563 (PRINTS); IPR001563 (PFAM); IPR029058 (G3DSA:3.40.50.GENE3D); IPR001563 (PANTHER); PTHR11802:SF157 (PANTHER); IPR029058 (SUPERFAMILY)	P:GO:0006508; F:GO:0004185	P:proteolysis; F:serine-type carboxypeptidase activity	VCP_AEDAE Vitellogenic carboxypeptidase OS=Aedes aegypti GN=VCP PE=1 SV=3	20	1.5e-109	66.05	Serine carboxypeptidase, Carboxypeptidase C serine protease (S10) family signature	Signal peptide
GMOY010855-RA	Hypothetical protein	-1.4916	0.0268618	226.5	151.85	toll-like receptor 3	20	0	77.65	2	P:GO:0008045; P:GO:0035159	P:motor neuron axon guidance; P:regulation of tube length, open tracheal system			PR00019 (PRINTS); SM00365 (SMART); IPR003591 (SMART); SM00364 (SMART); IPR032675 (G3DSA:3.80.10.GENE3D); IPR001611 (PFAM); IPR032675 (G3DSA:3.80.10.GENE3D); IPR001611 (PFAM); IPR032675 (G3DSA:3.80.10.GENE3D); IPR032675 (G3DSA:3.80.10.GENE3D); IPR032675 (G3DSA:3.80.10.GENE3D); IPR026906 (PFAM); IPR032675 (G3DSA:3.80.10.GENE3D); PTHR24366 (PANTHER); IPR001611 (PROSITE_PROFILES); IPR032675 (SUPERFAM…	F:GO:0005515	F:protein binding	ALS_HUMAN Insulin-like growth factor-binding complex acid labile subunit OS=Homo sapiens GN=IGFALS PE=1 SV=1	20	2.18e-36	45.9	Leucine rich repeat, Leucine-rich repeats, bacterial type, Leucine-rich repeats, typical (most populated) subfamily, Leucine-rich repeat profile.	Signal peptide, Transmembrane
GMOY005899-RA	Serine protease 3	-1.37956	0.0125781	2371.05	1718.7	pattern recognition serine ase precursor	20	0	55.1	2	P:GO:0006508; F:GO:0004252	P:proteolysis; F:serine-type endopeptidase activity	EC:3.4.21	Acting on peptide bonds (peptidases)	IPR002172 (PRINTS); IPR000436 (SMART); IPR002172 (SMART); IPR001254 (SMART); IPR001254 (PFAM); IPR002172 (G3DSA:4.10.400.GENE3D); IPR002172 (G3DSA:4.10.400.GENE3D); G3DSA:2.10.70.10 (GENE3D); G3DSA:2.40.10.10 (GENE3D); G3DSA:2.10.70.10 (GENE3D); IPR002172 (PFAM); G3DSA:2.40.10.10 (GENE3D); IPR002172 (G3DSA:4.10.400.GENE3D); IPR002172 (G3DSA:4.10.400.GENE3D); G3DSA:2.40.10.10 (GENE3D); IPR002172 (…	F:GO:0005515; P:GO:0006508; F:GO:0004252	F:protein binding; P:proteolysis; F:serine-type endopeptidase activity	TMPS9_HUMAN Transmembrane protease serine 9 OS=Homo sapiens GN=TMPRSS9 PE=1 SV=2	20	1.33e-47	46.35	Low density lipoprotein (LDL) receptor signature, Sushi domain (SCR repeat), Low-density lipoprotein receptor domain class A, Trypsin, Serine proteases, trypsin family, histidine active site, LDL-receptor class A (LDLRA) domain signature, Domain abundant in complement control proteins; SUSHI repeat; short complement-like repeat (SCR)	Signal peptide, Transmembrane
GMOY000755-RA	Hypothetical protein	-1.33567	0.0451995	181.05	135.55	cadherin isoform A	20	0	77.35	9	C:GO:0005887; P:GO:0016339; F:GO:0042803; C:GO:0005902; F:GO:0005509; P:GO:0044331; P:GO:0046843; P:GO:0007156; C:GO:0016324	C:integral component of plasma membrane; P:calcium-dependent cell-cell adhesion via plasma membrane cell adhesion molecules; F:protein homodimerization activity; C:microvillus; F:calcium ion binding; P:cell-cell adhesion mediated by cadherin; P:dorsal appendage formation; P:homophilic cell adhesion via plasma membrane adhesion molecules; C:apical plasma membrane			IPR002126 (PRINTS); IPR002126 (SMART); IPR002126 (PFAM); IPR002126 (G3DSA:2.60.40.GENE3D); PTHR24026 (PANTHER); IPR002126 (PROSITE_PROFILES); IPR002126 (PROSITE_PROFILES); IPR002126 (PROSITE_PROFILES); IPR002126 (PROSITE_PROFILES); IPR002126 (PROSITE_PROFILES); IPR002126 (PROSITE_PROFILES); IPR002126 (PROSITE_PROFILES); IPR002126 (PROSITE_PROFILES); IPR002126 (PROSITE_PROFILES); IPR002126 (PROSIT…	F:GO:0005509; C:GO:0016020; P:GO:0007156	F:calcium ion binding; C:membrane; P:homophilic cell adhesion via plasma membrane adhesion molecules	CAD23_HUMAN Cadherin-23 OS=Homo sapiens GN=CDH23 PE=1 SV=2	20	1.84e-124	43.05	Cadherin domain	Signal peptide, Transmembrane
GMOY002213-RA	Hypothetical protein	-1.24166	0.00426252	1996.65	1608.05	G- coupled receptor 158	20	0	92.25	2	C:GO:0016021; C:GO:0005886	C:integral component of membrane; C:plasma membrane			G3DSA:2.170.300.10 (GENE3D); PTHR32546 (PANTHER); PTHR32546:SF16 (PANTHER)	no GO terms	no GO terms	GP158_BOVIN Probable G- coupled receptor 158 OS=Bos taurus GN=GPR158 PE=3 SV=2	5	1.9e-11	49.6		Signal peptide, Transmembrane
GMOY009320-RA	Hypothetical protein	-1.1542	0.000365327	14098.1	12214.7	VWFA and cache domain-containing CG16868	20	0	67.7	1	C:GO:0016021	C:integral component of membrane			IPR002035 (G3DSA:3.40.50.GENE3D); IPR018108 (PFAM); G3DSA:3.30.450.20 (GENE3D); IPR023395 (G3DSA:1.50.40.GENE3D); G3DSA:3.30.450.20 (GENE3D); IPR032011 (PFAM); mobidb-lite (MOBIDB_LITE); mobidb-lite (MOBIDB_LITE); mobidb-lite (MOBIDB_LITE); PTHR10166 (PANTHER); PTHR10166:SF51 (PANTHER); IPR018108 (PROSITE_PROFILES); IPR002035 (PROSITE_PROFILES); IPR002035 (SUPERFAMILY); IPR023395 (SUPERFAMILY); I…	no GO terms	no GO terms	CAHD1_DROME VWFA and cache domain-containing CG16868 OS=Drosophila melanogaster GN=CG16868 PE=2 SV=1	20	0	67.5	Mitochondrial carrier protein, VWFA domain profile, Solute carrier (Solcar) repeat profile.	Signal peptide, Transmembrane
GMOY005166-RA	Hypothetical protein	-1.12598	0.0147163	844.15	749.7	dnaJ homolog subfamily B member 11	20	0	88.95	6	C:GO:0005615; P:GO:0060250; P:GO:0036098; F:GO:0051082; P:GO:0006457; P:GO:2001046	C:extracellular space; P:germ-line stem-cell niche homeostasis; P:male germ-line stem cell population maintenance; F:unfolded protein binding; P:protein folding; P:positive regulation of integrin-mediated signaling pathway			IPR001623 (PRINTS); IPR001623 (SMART); G3DSA:2.60.260.20 (GENE3D); IPR002939 (PFAM); IPR001623 (G3DSA:1.10.287.GENE3D); G3DSA:2.60.260.20 (GENE3D); IPR001623 (PFAM); PTHR24078:SF344 (PANTHER); PTHR24078 (PANTHER); IPR001623 (PROSITE_PROFILES); cd10747 (CDD); IPR001623 (CDD); IPR001623 (SUPERFAMILY); IPR008971 (SUPERFAMILY); IPR008971 (SUPERFAMILY)	F:GO:0051082; P:GO:0006457	F:unfolded protein binding; P:protein folding	DJB11_MOUSE homolog subfamily B member 11 OS=Mus musculus GN=Dnajb11 PE=1 SV=1	20	1.89e-135	59.9	DnaJ domain signature, DnaJ molecular chaperone homology domain	Signal peptide, Transmembrane
GMOY003981-RA	Hypothetical protein	-1.49228	0.0218463	1130.7	757.7	isoform I	20	0	65.3	6	P:GO:0007638; F:GO:0008381; P:GO:0071260; P:GO:0050965; C:GO:0005886; P:GO:0050775	P:mechanosensory behavior; F:mechanically-gated ion channel activity; P:cellular response to mechanical stimulus; P:detection of temperature stimulus involved in sensory perception of pain; C:plasma membrane; P:positive regulation of dendrite morphogenesis			IPR031805 (PFAM); IPR031334 (PFAM); mobidb-lite (MOBIDB_LITE); mobidb-lite (MOBIDB_LITE); mobidb-lite (MOBIDB_LITE); IPR027272 (PANTHER)	F:GO:0008381; C:GO:0016021	F:mechanically-gated ion channel activity; C:integral component of membrane	PIEZO_DROME Piezo-type mechanosensitive ion channel component OS=Drosophila melanogaster GN=Piezo PE=2 SV=1	9	0	56.78	Protein of unknown function (DUF3595)	Transmembrane
GMOY004674-RA	Hypothetical protein	-1.48611	1.14539e-11	15502.5	10431.6	isoform G	20	0	65.5						mobidb-lite (MOBIDB_LITE); mobidb-lite (MOBIDB_LITE); mobidb-lite (MOBIDB_LITE); mobidb-lite (MOBIDB_LITE); mobidb-lite (MOBIDB_LITE); mobidb-lite (MOBIDB_LITE); mobidb-lite (MOBIDB_LITE); mobidb-lite (MOBIDB_LITE); mobidb-lite (MOBIDB_LITE); mobidb-lite (MOBIDB_LITE); mobidb-lite (MOBIDB_LITE); mobidb-lite (MOBIDB_LITE); mobidb-lite (MOBIDB_LITE); mobidb-lite (MOBIDB_LITE); mobidb-lite (MOBIDB_L…	no GO terms	no GO terms	PUS7_BOVIN Pseudouridylate synthase 7 homolog OS=Bos taurus GN=PUS7 PE=2 SV=1	20	3.71e-106	48.5	Unknown function	Transmembrane
GMOY003046-RA	nahoda protein	-1.48374	5.30539e-08	11112.9	7489.8	isoform C	20	0	81.15	2	C:GO:0016021; P:GO:0055114	C:integral component of membrane; P:oxidation-reduction process			IPR005018 (SMART); IPR013111 (PFAM); IPR005018 (PFAM); G3DSA:2.170.300.10 (GENE3D); mobidb-lite (MOBIDB_LITE); mobidb-lite (MOBIDB_LITE); PTHR22979:SF32 (PANTHER); PTHR22979 (PANTHER); IPR005018 (PROSITE_PROFILES); IPR005018 (PROSITE_PROFILES); IPR000742 (PROSITE_PROFILES); cd09631 (CDD); cd00054 (CDD); cd09631 (CDD)	F:GO:0005515	F:protein binding	MOXD1_HUMAN DBH-like monooxygenase 1 OS=Homo sapiens GN=MOXD1 PE=1 SV=1	5	4.11e-05	48.8	DOMON domain; EGF-like domain; Possible catecholamine-binding domain present in a variety of eukaryotic proteins.	Transmembrane
GMOY009190-RA	Hypothetical protein	-1.47077	0.00616842	117	79.55	large neutral amino acids transporter small subunit 1	20	0	84.05	5	C:GO:0016021; F:GO:0015171; P:GO:0050832; P:GO:0060356; P:GO:0003333	C:integral component of membrane; F:amino acid transmembrane transporter activity; P:defense response to fungus; P:leucine import; P:amino acid transmembrane transport			IPR002293 (PIRSF); IPR002293 (PFAM); PTHR11785:SF426 (PANTHER); PTHR11785 (PANTHER)	C:GO:0016020; F:GO:0015171; P:GO:0003333	C:membrane; F:amino acid transmembrane transporter activity; P:amino acid transmembrane transport	LAT1_HUMAN Large neutral amino acids transporter small subunit 1 OS=Homo sapiens GN=SLC7A5 PE=1 SV=2	20	1.91e-141	67.9	Amino acid permease	Transmembrane
GMOY010875-RA	epithelial membrane protein	-1.45477	0.000712467	6464.2	4443.45	scavenger receptor class B member 1	20	0	83.35	4	C:GO:0005887; P:GO:0035071; F:GO:0004872; C:GO:0005764	C:integral component of plasma membrane; P:salivary gland cell autophagic cell death; F:receptor activity; C:lysosome			IPR002159 (PRINTS); IPR002159 (PFAM); IPR002159 (PANTHER); PTHR11923:SF67 (PANTHER)	C:GO:0016020	C:membrane	SCRB1_MOUSE Scavenger receptor class B member 1 OS=Mus musculus GN=Scarb1 PE=1 SV=1	20	1.87e-71	48.1	CD36 family	Transmembrane
GMOY004818-RA	Hypothetical protein	-1.44076	0.0361969	590.35	409.75	tyrosine- phosphatase 3 isoform X2	20	4.34734e-93	77.95	8	C:GO:0005887; P:GO:0070050; P:GO:1900074; F:GO:0005515; P:GO:0072499; F:GO:0005031; P:GO:0006915; P:GO:0007166	C:integral component of plasma membrane; P:neuron cellular homeostasis; P:negative regulation of neuromuscular synaptic transmission; F:protein binding; P:photoreceptor cell axon guidance; F:tumor necrosis factor-activated receptor activity; P:apoptotic process; P:cell surface receptor signaling pathway			no IPS match	no IPS match	no IPS match	WGN_DROME Tumor necrosis factor receptor superfamily member wengen OS=Drosophila melanogaster GN=wgn PE=1 SV=2	1	1.36e-76	78	Unknown function	Transmembrane
GMOY007455-RA	Hypothetical protein	-1.42982	0.000491207	1510.75	1056.6	serine threonine- kinase pakD isoform X1	20	0	93	1	C:GO:0016021	C:integral component of membrane			IPR028054 (PFAM); PTHR31193:SF2 (PANTHER); PTHR31193 (PANTHER)	no GO terms	no GO terms	---NA---				Dual specificity protein phosphatase family profile; Domain of unknown function (DUF4481); Tyrosine specific protein phosphatases family profile.	Transmembrane
GMOY000861-RA	Hypothetical protein	-1.40682	0.00209183	332.15	236.1	tyrosine- kinase Wsck	20	0	71.55	5	F:GO:0004672; C:GO:0044425; F:GO:0005488; P:GO:0006468; P:GO:0044699	F:protein kinase activity; C:membrane part; F:binding; P:protein phosphorylation; P:single-organism process			IPR001245 (PRINTS); IPR003961 (SMART); IPR002889 (SMART); IPR000719 (SMART); IPR003961 (PFAM); IPR013783 (G3DSA:2.60.40.GENE3D); G3DSA:1.10.510.10 (GENE3D); IPR001245 (PFAM); G3DSA:3.30.200.20 (GENE3D); IPR002889 (PFAM); PTHR24416 (PANTHER); PTHR24416:SF402 (PANTHER); IPR003961 (PROSITE_PROFILES); IPR002889 (PROSITE_PROFILES); IPR000719 (PROSITE_PROFILES); IPR003961 (CDD); IPR011009 (SUPERFAMILY)…	F:GO:0005524; F:GO:0005515; F:GO:0004672; P:GO:0006468	F:ATP binding; F:protein binding; F:protein kinase activity; P:protein phosphorylation	WSCK_DROME tyrosine- kinase Wsck OS=Drosophila melanogaster GN=Wsck PE=2 SV=2	20	0	51.35	Tyrosine kinase catalytic domain signature, Fibronectin type III domain, WSC domain, Protein tyrosine kinase, Serine/Threonine protein kinases, catalytic domain, present in yeast cell wall integrity and stress response component proteins.	Transmembrane
GMOY007394-RA	Hypothetical protein	-1.37145	5.65363e-05	2396.2	1747.2	bestrophin 2	20	0	80.4	4	C:GO:0005777; C:GO:0005887; F:GO:0005254; P:GO:0006821	C:peroxisome; C:integral component of plasma membrane; F:chloride channel activity; P:chloride transport			IPR021134 (PFAM); mobidb-lite (MOBIDB_LITE); mobidb-lite (MOBIDB_LITE); PTHR10736:SF53 (PANTHER); IPR000615 (PANTHER)	no GO terms	no GO terms	BEST3_MOUSE Bestrophin-3 OS=Mus musculus GN=Best3 PE=2 SV=1	20	1.03e-91	59.55	Bestrophin, RFP-TM, chloride channel	Transmembrane
GMOY004382-RA	Hypothetical protein	-1.35518	0.0429401	140.6	103.75	sodium-dependent noradrenaline transporter	20	0	85.6	4	P:GO:0006836; F:GO:0005328; P:GO:0055085; C:GO:0016021	P:neurotransmitter transport; F:neurotransmitter:sodium symporter activity; P:transmembrane transport; C:integral component of membrane			IPR000175 (PRINTS); IPR000175 (PFAM); IPR000175 (PANTHER); PTHR11616:SF176 (PANTHER); IPR000175 (PROSITE_PROFILES); SSF161070 (SUPERFAMILY)	P:GO:0006836; F:GO:0005328; C:GO:0016021	P:neurotransmitter transport; F:neurotransmitter:sodium symporter activity; C:integral component of membrane	DAT_DROME Sodium-dependent dopamine transporter OS=Drosophila melanogaster GN=DAT PE=1 SV=1	20	0	67.8	Sodium/chloride neurotransmitter symporter signature	Transmembrane
GMOY001347-RA	Hypothetical protein	-1.35505	3.12921e-09	550.15	406	innexin inx1	20	1.53229e-177	89.15	9	C:GO:0005921; P:GO:0006811; P:GO:0055085; C:GO:0016021; F:GO:0005243; C:GO:0016323; P:GO:0007602; P:GO:0010496; P:GO:0007632	C:gap junction; P:ion transport; P:transmembrane transport; C:integral component of membrane; F:gap junction channel activity; C:basolateral plasma membrane; P:phototransduction; P:intercellular transport; P:visual behavior			IPR000990 (PRINTS); IPR000990 (PFAM); IPR000990 (PANTHER); PTHR11893:SF54 (PANTHER); IPR000990 (PROSITE_PROFILES)	C:GO:0005921	C:gap junction	INX1_DROME Innexin inx1 OS=Drosophila melanogaster GN=ogre PE=1 SV=1	20	6.49e-165	57.1	Innexin, Pannexin family profile.	Transmembrane
GMOY010819-RA	fatty acid (long chain) transport protein	-1.34992	0.0277636	1509.35	1118.1	long-chain fatty acid transport 4-like isoform X1	20	0	79.65	6	F:GO:0003824; P:GO:0008152; C:GO:0012505; P:GO:0070328; C:GO:0005886; F:GO:0005324	F:catalytic activity; P:metabolic process; C:endomembrane system; P:triglyceride homeostasis; C:plasma membrane; F:long-chain fatty acid transporter activity			G3DSA:2.30.38.10 (GENE3D); G3DSA:3.30.300.30 (GENE3D); G3DSA:3.40.50.980 (GENE3D); G3DSA:3.40.50.980 (GENE3D); IPR000873 (PFAM); PTHR43107 (PANTHER); PTHR43107:SF12 (PANTHER); SSF56801 (SUPERFAMILY)	F:GO:0003824; P:GO:0008152	F:catalytic activity; P:metabolic process	S27A1_MOUSE Long-chain fatty acid transport 1 OS=Mus musculus GN=Slc27a1 PE=1 SV=1	20	0	57.4	AMP-binding enzyme, Putative AMP-binding domain signature.	Transmembrane
GMOY006491-RA	Hypothetical protein	-1.34018	0.000149834	297.05	221.65	rho GTPase-activating gacF-like	20	2.84175e-40	74.3	5	C:GO:0005634; F:GO:0008270; F:GO:0003824; P:GO:0007275; P:GO:0006511	C:nucleus; F:zinc ion binding; F:catalytic activity; P:multicellular organism development; P:ubiquitin-dependent protein catabolic process			no IPS match	no IPS match	no IPS match	SINA_SCHMA E3 ubiquitin- ligase sina OS=Schistosoma mansoni GN=SINA PE=1 SV=1	20	1.55e-08	66.8		Transmembrane
GMOY010516-RA	Hypothetical protein	-1.31906	0.00229364	632.95	479.85	copper-transporting ATPase 1	20	0	79.05	12	F:GO:0000166; P:GO:0006878; F:GO:0005507; F:GO:0019829; C:GO:0005737; P:GO:0098655; C:GO:0016021; F:GO:0005375; P:GO:0002164; P:GO:0030001; P:GO:0048085; C:GO:0005886	F:nucleotide binding; P:cellular copper ion homeostasis; F:copper ion binding; F:cation-transporting ATPase activity; C:cytoplasm; P:cation transmembrane transport; C:integral component of membrane; F:copper ion transmembrane transporter activity; P:larval development; P:metal ion transport; P:adult chitin-containing cuticle pigmentation; C:plasma membrane	EC:3.6.1.3; EC:3.6.1.15	Adenosinetriphosphatase; Nucleoside-triphosphate phosphatase	PR00119 (PRINTS); PR00942 (PRINTS); IPR006122 (TIGRFAM); G3DSA:3.30.70.100 (GENE3D); IPR023298 (G3DSA:1.20.1110.GENE3D); IPR023214 (G3DSA:3.40.50.GENE3D); IPR008250 (PFAM); IPR001757 (TIGRFAM); IPR027256 (TIGRFAM); G3DSA:3.30.70.100 (GENE3D); PF00702 (PFAM); IPR023299 (G3DSA:3.40.1110.GENE3D); IPR006121 (PFAM); G3DSA:3.30.70.100 (GENE3D); mobidb-lite (MOBIDB_LITE); PTHR43520 (PANTHER); PTHR43520:…	F:GO:0000166; P:GO:0006812; F:GO:0005507; F:GO:0019829; F:GO:0046872; C:GO:0016021; P:GO:0030001	F:nucleotide binding; P:cation transport; F:copper ion binding; F:cation-transporting ATPase activity; F:metal ion binding; C:integral component of membrane; P:metal ion transport	ATP7A_HUMAN Copper-transporting ATPase 1 OS=Homo sapiens GN=ATP7A PE=1 SV=3	20	0	58.8	Copper-transporting ATPase 1 signature, E1-E2 ATPase, E1-E2 ATPases phosphorylation site, Heavy-metal-associated domain, P-type cation-transporting ATPase superfamily signature, ATPase_P-type: HAD ATPase, P-type, family IC	Transmembrane
GMOY006177-RA	octopamine receptor in mushroom bodies	-1.31468	3.66195e-06	680.15	517.35	isoform B	20	3.45832e-150	76.2	9	C:GO:0005887; P:GO:0060278; F:GO:0004989; P:GO:0051482; P:GO:0030728; P:GO:0008049; P:GO:0007188; P:GO:0007211; P:GO:0007612	C:integral component of plasma membrane; P:regulation of ovulation; F:octopamine receptor activity; P:positive regulation of cytosolic calcium ion concentration involved in phospholipase C-activating G-protein coupled signaling pathway; P:ovulation; P:male courtship behavior; P:adenylate cyclase-modulating G-protein coupled receptor signaling pathway; P:octopamine or tyramine signaling pathway; P…			IPR000276 (PRINTS); IPR000276 (SMART); IPR000276 (PFAM); G3DSA:1.20.1070.10 (GENE3D); G3DSA:1.20.1070.10 (GENE3D); mobidb-lite (MOBIDB_LITE); mobidb-lite (MOBIDB_LITE); mobidb-lite (MOBIDB_LITE); mobidb-lite (MOBIDB_LITE); mobidb-lite (MOBIDB_LITE); mobidb-lite (MOBIDB_LITE); PTHR24247 (PANTHER); PTHR24247:SF170 (PANTHER); IPR017452 (PROSITE_PROFILES); IPR017452 (PROSITE_PROFILES); SSF81321 (SUPE…	F:GO:0004930; P:GO:0007186; C:GO:0016021	F:G-protein coupled receptor activity; P:G-protein coupled receptor signaling pathway; C:integral component of membrane	OAMB_DROME Octopamine receptor Oamb OS=Drosophila melanogaster GN=Oamb PE=1 SV=1	20	3.33e-123	69.2	Rhodopsin-like GPCR superfamily signature, 7 transmembrane receptor (rhodopsin family), G-protein coupled receptors family 1 profile.	Transmembrane
GMOY003016-RA	Hypothetical protein	-1.29646	0.00148487	2764.5	2132.35	epidermal cell surface receptor	20	0	80.9	5	C:GO:0005887; P:GO:0007411; F:GO:0004872; C:GO:0016324; P:GO:0002168	C:integral component of plasma membrane; P:axon guidance; F:receptor activity; C:apical plasma membrane; P:instar larval development			IPR003961 (SMART); IPR001007 (SMART); IPR013783 (G3DSA:2.60.40.GENE3D); IPR013783 (G3DSA:2.60.40.GENE3D); IPR003961 (PFAM); mobidb-lite (MOBIDB_LITE); mobidb-lite (MOBIDB_LITE); mobidb-lite (MOBIDB_LITE); mobidb-lite (MOBIDB_LITE); PTHR10489:SF874 (PANTHER); PTHR10489 (PANTHER); IPR003961 (PROSITE_PROFILES); IPR003961 (PROSITE_PROFILES); IPR003961 (PROSITE_PROFILES); IPR001007 (PROSITE_PROFILES);…	F:GO:0005515	F:protein binding	SAS_DROME epidermal cell surface receptor OS=Drosophila melanogaster GN=sas PE=2 SV=2	4	0	52	Fibronectin type III domain, VWFC domain signature, von Willebrand factor (vWF) type C domain.	Transmembrane
GMOY003501-RA	3-hydroxy acyl-CoA dehydratase	-1.29574	0.000539311	324	250.05	very-long-chain (3R)-3-hydroxyacyl- dehydratase hpo-8	20	1.03105e-69	64.45	5	C:GO:0016020; C:GO:0016021; C:GO:0005783; P:GO:0030497; F:GO:0019899	C:membrane; C:integral component of membrane; C:endoplasmic reticulum; P:fatty acid elongation; F:enzyme binding			IPR007482 (PFAM); IPR007482 (PANTHER)	no GO terms	no GO terms	HACD2_HUMAN Very-long-chain (3R)-3-hydroxyacyl- dehydratase 2 OS=Homo sapiens GN=HACD2 PE=1 SV=1	13	1.01e-23	49.31	Protein tyrosine phosphatase-like protein, PTPLA	Transmembrane
GMOY008333-RA	Hypothetical protein	-1.28735	2.69519e-05	1605	1246.75	HIG1 domain family member mitochondrial	20	4.18832e-39	85.3	3	C:GO:0016021; P:GO:0048149; P:GO:0055070	C:integral component of membrane; P:behavioral response to ethanol; P:copper ion homeostasis			IPR007667 (PFAM); PTHR12297:SF15 (PANTHER); PTHR12297 (PANTHER); IPR007667 (PROSITE_PROFILES)	no GO terms	no GO terms	HIG1A_PONAB HIG1 domain family member mitochondrial OS=Pongo abelii GN=HIGD1A PE=3 SV=1	8	1.03e-11	62	Hypoxia induced protein conserved region	Transmembrane
GMOY002376-RA	DNA-binding protein of the nucleobindin family	-1.28692	0.000420914	3076.95	2390.95	EF-hand NUCB1	20	0	85.95	7	P:GO:0005975; C:GO:0005615; P:GO:0032504; P:GO:0050829; F:GO:0003824; F:GO:0005509; C:GO:0005794	P:carbohydrate metabolic process; C:extracellular space; P:multicellular organism reproduction; P:defense response to Gram-negative bacterium; F:catalytic activity; F:calcium ion binding; C:Golgi apparatus			IPR002048 (PFAM); IPR011992 (G3DSA:1.10.238.GENE3D); mobidb-lite (MOBIDB_LITE); mobidb-lite (MOBIDB_LITE); PTHR19237 (PANTHER); IPR002048 (PROSITE_PROFILES); IPR002048 (PROSITE_PROFILES); IPR002048 (CDD); IPR011992 (SUPERFAMILY)	F:GO:0005509	F:calcium ion binding	NUCB1_HUMAN Nucleobindin-1 OS=Homo sapiens GN=NUCB1 PE=1 SV=4	8	3.91e-68	66	EF-hand domain pair, EF-hand calcium-binding domain profile.	Transmembrane
GMOY003747-RA	Hypothetical protein	-1.28089	3.46006e-05	1057.5	825.6	CD82 antigen	20	1.48641e-157	81.45	2	C:GO:0005887; P:GO:0007166	C:integral component of plasma membrane; P:cell surface receptor signaling pathway			IPR000301 (PRINTS); IPR018499 (PFAM); IPR000301 (PIRSF); PTHR19282 (PANTHER); PTHR19282:SF292 (PANTHER); cd03156 (CDD); IPR008952 (SUPERFAMILY)	C:GO:0016021	C:integral component of membrane	CD82_HUMAN CD82 antigen OS=Homo sapiens GN=CD82 PE=1 SV=1	20	2.04e-27	47.05	Transmembrane four family signature, Tetraspanin family	Transmembrane
GMOY010369-RA	udp-n-acetyl-alpha-d-galactosamine	-1.27831	0.0248871	704.35	551	N-acetylgalactosaminyltransferase 7	20	0	87.75	7	C:GO:0016021; P:GO:0006486; C:GO:0000139; P:GO:0009312; F:GO:0030246; C:GO:0005795; F:GO:0004653	C:integral component of membrane; P:protein glycosylation; C:Golgi membrane; P:oligosaccharide biosynthetic process; F:carbohydrate binding; C:Golgi stack; F:polypeptide N-acetylgalactosaminyltransferase activity	EC:2.4.1.41	Polypeptide N-acetylgalactosaminyltransferase	IPR000772 (SMART); IPR001173 (PFAM); IPR000772 (PFAM); G3DSA:2.80.10.50 (GENE3D); IPR029044 (G3DSA:3.90.550.GENE3D); mobidb-lite (MOBIDB_LITE); PTHR11675:SF85 (PANTHER); PTHR11675 (PANTHER); IPR000772 (PROSITE_PROFILES); cd02510 (CDD); cd00161 (CDD); IPR029044 (SUPERFAMILY); IPR000772 (SUPERFAMILY)	no GO terms	no GO terms	GALT7_DROME N-acetylgalactosaminyltransferase 7 OS=Drosophila melanogaster GN= c-T2 PE=2 SV=2	20	0	60.85	Glycosyl transferase family 2, Ricin-type beta-trefoil lectin domain, Lectin domain of ricin B chain profile.	Transmembrane
GMOY005628-RA	salivary secreted protein	-1.27739	0.0429125	2343.95	1834.95	neuroplastin	20	2.34631e-128	81.85	11	P:GO:0016337; P:GO:0051643; P:GO:0007286; P:GO:0008594; C:GO:0016021; P:GO:0045214; C:GO:0048788; P:GO:0002121; P:GO:0051646; P:GO:0051647; C:GO:0005886	P:single organismal cell-cell adhesion; P:endoplasmic reticulum localization; P:spermatid development; P:photoreceptor cell morphogenesis; C:integral component of membrane; P:sarcomere organization; C:cytoskeleton of presynaptic active zone; P:inter-male aggressive behavior; P:mitochondrion localization; P:nucleus localization; C:plasma membrane			IPR003599 (SMART); IPR003598 (SMART); IPR013098 (PFAM); IPR013783 (G3DSA:2.60.40.GENE3D); PTHR10075 (PANTHER); PTHR10075:SF19 (PANTHER); IPR007110 (PROSITE_PROFILES); IPR007110 (PROSITE_PROFILES); cd00096 (CDD); cd00096 (CDD); IPR007110 (SUPERFAMILY); IPR007110 (SUPERFAMILY)	F:GO:0005515	F:protein binding	BASI_CRIGR Basigin (Fragment) OS=Cricetulus griseus GN=BSG PE=2 SV=1	20	8.15e-16	46.4	Unknown function	Transmembrane
GMOY009139-RA	Hypothetical protein	-1.26521	0.000875107	364.95	288.45	zinc transporter 2	20	3.03197e-131	62.2	3	P:GO:0006812; F:GO:0008324; C:GO:0005622	P:cation transport; F:cation transmembrane transporter activity; C:intracellular			G3DSA:1.20.1510.10 (GENE3D); IPR027470 (G3DSA:3.30.70.GENE3D); IPR002524 (TIGRFAM); IPR002524 (PFAM); mobidb-lite (MOBIDB_LITE); mobidb-lite (MOBIDB_LITE); PTHR11562 (PANTHER); PTHR11562:SF77 (PANTHER); SSF161111 (SUPERFAMILY)	P:GO:0055085; P:GO:0006812; C:GO:0016021; F:GO:0008324	P:transmembrane transport; P:cation transport; C:integral component of membrane; F:cation transmembrane transporter activity	ZNT3_PONAB Zinc transporter 3 OS=Pongo abelii GN=SLC30A3 PE=2 SV=1	20	4.17e-47	55.75	Cation efflux family, CDF: cation diffusion facilitator family transporter	Transmembrane
GMOY006463-RA	Hypothetical protein	-1.26137	0.0148816	1703.35	1350.4	BTB POZ domain-containing KCTD3	20	0	78.65	3	P:GO:0051260; P:GO:0055114; F:GO:0016620	P:protein homooligomerization; P:oxidation-reduction process; F:oxidoreductase activity, acting on the aldehyde or oxo group of donors, NAD or NADP as acceptor			mobidb-lite (MOBIDB_LITE); mobidb-lite (MOBIDB_LITE); mobidb-lite (MOBIDB_LITE); mobidb-lite (MOBIDB_LITE); mobidb-lite (MOBIDB_LITE); mobidb-lite (MOBIDB_LITE)	no GO terms	no GO terms	KCTD3_MOUSE BTB POZ domain-containing KCTD3 OS=Mus musculus GN=Kctd3 PE=2 SV=1	20	0	61.35		Transmembrane
GMOY001133-RA	Hypothetical protein	-1.26027	0.0141211	492.2	390.55	probable serine hydrolase	20	0	84.3	2	C:GO:0016021; F:GO:0016787	C:integral component of membrane; F:hydrolase activity			IPR000073 (PFAM); IPR029058 (G3DSA:3.40.50.GENE3D); PTHR43329:SF12 (PANTHER); PTHR43329 (PANTHER); IPR029058 (SUPERFAMILY)	no GO terms	no GO terms	KRAK_DROME Probable serine hydrolase OS=Drosophila melanogaster GN=kraken PE=2 SV=1	10	8.8e-52	48.9	Alpha/beta hydrolase family	Transmembrane
GMOY010288-RA	outsiders	-1.24862	2.14623e-43	4295.7	3440.35	monocarboxylate transporter 9	20	0	73.2	3	P:GO:0007281; P:GO:0035234; C:GO:0016020	P:germ cell development; P:ectopic germ cell programmed cell death; C:membrane			IPR011701 (PFAM); G3DSA:1.20.1250.20 (GENE3D); G3DSA:1.20.1250.20 (GENE3D); G3DSA:1.20.1250.20 (GENE3D); mobidb-lite (MOBIDB_LITE); mobidb-lite (MOBIDB_LITE); mobidb-lite (MOBIDB_LITE); PTHR11360 (PANTHER); PTHR11360:SF173 (PANTHER); IPR020846 (PROSITE_PROFILES); IPR020846 (CDD); IPR020846 (CDD); IPR020846 (SUPERFAMILY)	P:GO:0055085; C:GO:0016021	P:transmembrane transport; C:integral component of membrane	MOT14_MOUSE Monocarboxylate transporter 14 OS=Mus musculus GN=Slc16a14 PE=2 SV=1	20	5.31e-12	42.4	Major Facilitator Superfamily, Major facilitator superfamily (MFS) profile.	Transmembrane
GMOY006563-RA	Hypothetical protein	-1.24774	4.00791e-06	730.3	585.3	peptide transporter family 1 isoform X1	20	0	78.65	3	P:GO:0006857; C:GO:0016021; F:GO:0005215	P:oligopeptide transport; C:integral component of membrane; F:transporter activity			IPR000109 (PFAM); G3DSA:1.20.1250.20 (GENE3D); G3DSA:1.20.1250.20 (GENE3D); mobidb-lite (MOBIDB_LITE); mobidb-lite (MOBIDB_LITE); PTHR11654:SF209 (PANTHER); IPR000109 (PANTHER); IPR020846 (CDD); IPR020846 (SUPERFAMILY)	C:GO:0016020; P:GO:0006810; F:GO:0005215	C:membrane; P:transport; F:transporter activity	PEPT1_DROME Peptide transporter family 1 OS=Drosophila melanogaster GN=yin PE=1 SV=2	20	0	55.6	POT family, PTR2 family proton/oligopeptide symporters signature 1.	Transmembrane
GMOY002137-RA	Hypothetical protein	-1.24094	9.60415e-09	3304.8	2663.15	isoform A	20	0	79.6	2	C:GO:0016021; P:GO:0048190	C:integral component of membrane; P:wing disc dorsal/ventral pattern formation			IPR019144 (PFAM); mobidb-lite (MOBIDB_LITE); mobidb-lite (MOBIDB_LITE); mobidb-lite (MOBIDB_LITE); mobidb-lite (MOBIDB_LITE); mobidb-lite (MOBIDB_LITE); PTHR21650:SF7 (PANTHER); PTHR21650 (PANTHER)	no GO terms	no GO terms	MBRL_HUMAN Membralin OS=Homo sapiens GN=TMEM259 PE=1 SV=1	2	5.35e-120	72	Tumour-associated protein	Transmembrane
GMOY006831-RA	epidermal growth factor receptor	-1.23699	0.0220745	2764	2234.45	epidermal growth factor receptor isoform X1	20	0	85.35	67	P:GO:0035088; P:GO:0061331; P:GO:0018108; P:GO:0007173; P:GO:0008340; P:GO:0030031; P:GO:0007455; P:GO:0042694; P:GO:0007298; P:GO:0008586; P:GO:0035160; P:GO:0007458; P:GO:0003015; P:GO:0001742; P:GO:0016330; F:GO:0019904; P:GO:0035277; P:GO:0035310; P:GO:0008071; P:GO:0016318; P:GO:0090303; P:GO:0030381; C:GO:0035230; P:GO:0007421; P:GO:0045610; P:GO:0007422; P:GO:0008355; P:GO:0007420; P:GO:00…	P:establishment or maintenance of apical/basal cell polarity; P:epithelial cell proliferation involved in Malpighian tubule morphogenesis; P:peptidyl-tyrosine phosphorylation; P:epidermal growth factor receptor signaling pathway; P:determination of adult lifespan; P:cell projection assembly; P:eye-antennal disc morphogenesis; P:muscle cell fate specification; P:border follicle cell migration; P:i…	EC:2.7.10; EC:2.7.10.1; EC:2.7.11	Transferring phosphorus-containing groups; Receptor protein-tyrosine kinase; Transferring phosphorus-containing groups	IPR001245 (PRINTS); IPR020635 (SMART); IPR006212 (SMART); G3DSA:2.10.220.10 (GENE3D); G3DSA:2.10.220.10 (GENE3D); IPR000494 (G3DSA:3.80.20.GENE3D); G3DSA:2.10.220.10 (GENE3D); IPR000494 (PFAM); G3DSA:3.30.200.20 (GENE3D); IPR006211 (PFAM); G3DSA:2.10.220.10 (GENE3D); G3DSA:2.10.220.10 (GENE3D); G3DSA:4.10.1140.10 (GENE3D); IPR000494 (G3DSA:3.80.20.GENE3D); IPR032778 (PFAM); IPR001245 (PFAM); G3DS…	F:GO:0005524; F:GO:0004713; F:GO:0004714; C:GO:0016020; P:GO:0007169; F:GO:0004672; P:GO:0006468	F:ATP binding; F:protein tyrosine kinase activity; F:transmembrane receptor protein tyrosine kinase activity; C:membrane; P:transmembrane receptor protein tyrosine kinase signaling pathway; F:protein kinase activity; P:protein phosphorylation	EGFR_DROME Epidermal growth factor receptor OS=Drosophila melanogaster GN=Egfr PE=1 SV=3	20	0	59.5	Tyrosine kinase catalytic domain signature, Receptor L domain, Protein tyrosine kinase, Growth factor receptor domain IV, Protein kinases ATP-binding region signature, Furin-like repeats	Transmembrane
GMOY011500-RA	Hypothetical protein	-1.23269	0.0455694	1220.55	990.15	zinc metalloprotease	20	0	82.55	3	P:GO:0006508; C:GO:0016021; F:GO:0004222	P:proteolysis; C:integral component of membrane; F:metalloendopeptidase activity	EC:3.4.24	Acting on peptide bonds (peptidases)	G3DSA:1.10.1380.10 (GENE3D); IPR024079 (G3DSA:3.40.390.GENE3D); IPR008753 (PFAM); PTHR11733:SF155 (PANTHER); IPR000718 (PANTHER); SSF55486 (SUPERFAMILY)	P:GO:0006508; F:GO:0004222; F:GO:0008237	P:proteolysis; F:metalloendopeptidase activity; F:metallopeptidase activity	ECE1_CAVPO Endothelin-converting enzyme 1 OS=Cavia porcellus GN=ECE1 PE=2 SV=1	16	8.58e-18	38.13	Peptidase family M13	Transmembrane
GMOY004446-RA	Hypothetical protein	-1.23	0.0034758	1154.05	938.25	attractin 1	20	0	83.85	2	C:GO:0016021; P:GO:0008039	C:integral component of membrane; P:synaptic target recognition			IPR000859 (SMART); IPR000742 (SMART); IPR002049 (SMART); IPR016201 (SMART); PF13415 (PFAM); G3DSA:2.10.25.10 (GENE3D); IPR015915 (G3DSA:2.120.10.GENE3D); G3DSA:2.170.300.10 (GENE3D); IPR000859 (PFAM); IPR002165 (PFAM); PF13854 (PFAM); IPR000859 (G3DSA:2.60.120.GENE3D); mobidb-lite (MOBIDB_LITE); PTHR10574:SF332 (PANTHER); PTHR10574 (PANTHER); IPR002049 (PROSITE_PROFILES); IPR000742 (PROSITE_PROFI…	F:GO:0005515; C:GO:0016020	F:protein binding; C:membrane	ATRN_HUMAN Attractin OS=Homo sapiens GN=ATRN PE=1 SV=2	20	0	47.15	Plexin repeat, Galactose oxidase, central domain, EGF-like domain signature 1, Kelch motif, CUB domain profile, Laminin-type EGF-like (LE) domain profile, Domain first found in C1r, C1s, uEGF, and bone morphogenetic protein, Epidermal growth factor-like domain, domain found in Plexins, Semaphorins and Integrins.	Transmembrane
GMOY002020-RA	Hypothetical protein	-1.22819	1.70399e-13	1603.1	1305.25	disintegrin and metallo ase domain-containing 12	20	0	79.85	8	C:GO:0098595; F:GO:0008270; F:GO:0042802; P:GO:0007229; P:GO:0006509; C:GO:0016021; F:GO:0004222; P:GO:0051259	C:perivitelline space; F:zinc ion binding; F:identical protein binding; P:integrin-mediated signaling pathway; P:membrane protein ectodomain proteolysis; C:integral component of membrane; F:metalloendopeptidase activity; P:protein oligomerization	EC:3.4.24	Acting on peptide bonds (peptidases)	IPR001762 (SMART); IPR006586 (SMART); IPR006586 (PFAM); IPR002870 (PFAM); IPR001762 (G3DSA:4.10.70.GENE3D); IPR001762 (PFAM); IPR024079 (G3DSA:3.40.390.GENE3D); IPR001590 (PFAM); mobidb-lite (MOBIDB_LITE); mobidb-lite (MOBIDB_LITE); mobidb-lite (MOBIDB_LITE); mobidb-lite (MOBIDB_LITE); mobidb-lite (MOBIDB_LITE); mobidb-lite (MOBIDB_LITE); mobidb-lite (MOBIDB_LITE); mobidb-lite (MOBIDB_LITE); PTHR…	F:GO:0005515; P:GO:0006508; F:GO:0004222; F:GO:0008237	F:protein binding; P:proteolysis; F:metalloendopeptidase activity; F:metallopeptidase activity	ADA12_HUMAN Disintegrin and metallo ase domain-containing 12 OS=Homo sapiens GN=ADAM12 PE=1 SV=3	20	2.32e-107	48.3	Disintegrin, Reprolysin (M12B) family zinc metalloprotease, ADAM cysteine-rich, EGF-like domain signature 1 & 2, Homologues of snake disintegrins	Transmembrane
GMOY002619-RA	Hypothetical protein	-1.22448	0.0111923	984.3	803.85	elongation of very long chain fatty acids AAEL008004 isoform X1	20	1.71846e-168	73.1	3	C:GO:0016021; P:GO:0030497; F:GO:0009922	C:integral component of membrane; P:fatty acid elongation; F:fatty acid elongase activity	EC:2.3.1.85	Fatty-acid synthase	IPR002076 (PFAM); PTHR11157:SF75 (PANTHER); IPR002076 (PANTHER)	C:GO:0016021	C:integral component of membrane	ELVL1_AEDAE Elongation of very long chain fatty acids AAEL008004 OS=Aedes aegypti GN=AAEL008004 PE=2 SV=2	20	3.72e-133	56.2	GNS1/SUR4 family	Transmembrane
GMOY002181-RA	Hypothetical protein	-1.20037	0.00936086	424.45	353.6	adenosine monophosphate- transferase FICD homolog	20	0	79.8	30	P:GO:0007391; P:GO:0018108; P:GO:0044719; P:GO:0008340; P:GO:0051608; P:GO:0007254; P:GO:0007632; P:GO:0007435; P:GO:0030723; F:GO:0005524; F:GO:0004713; C:GO:0045172; C:GO:0045177; P:GO:0046960; P:GO:0018117; P:GO:0035277; P:GO:0050908; P:GO:0008258; P:GO:0007301; P:GO:0042023; P:GO:0007485; P:GO:0007349; C:GO:0005886; P:GO:0030833; C:GO:0005737; P:GO:0007619; P:GO:0030717; C:GO:0016021; P:GO:00…	P:dorsal closure; P:peptidyl-tyrosine phosphorylation; P:regulation of imaginal disc-derived wing size; P:determination of adult lifespan; P:histamine transport; P:JNK cascade; P:visual behavior; P:salivary gland morphogenesis; P:ovarian fusome organization; F:ATP binding; F:protein tyrosine kinase activity; C:germline ring canal; C:apical part of cell; P:sensitization; P:protein adenylylation; P…	EC:2.7.10	Transferring phosphorus-containing groups	IPR003812 (G3DSA:1.10.3290.GENE3D); IPR011990 (G3DSA:1.25.40.GENE3D); IPR003812 (PFAM); mobidb-lite (MOBIDB_LITE); mobidb-lite (MOBIDB_LITE); PTHR13504:SF36 (PANTHER); PTHR13504 (PANTHER); IPR013026 (PROSITE_PROFILES); IPR003812 (PROSITE_PROFILES); IPR011990 (SUPERFAMILY); IPR003812 (SUPERFAMILY)	F:GO:0005515	F:protein binding	FICD_DROVI Adenosine monophosphate- transferase FICD homolog OS=Drosophila virilis GN=GJ12914 PE=3 SV=1	20	0	77.45	Fic/DOC family, TPR repeat region circular profile, Fido domain profile.	Transmembrane
GMOY000509-RA	alkyl hydroperoxide reductase	-1.19771	0.00907459	465.25	388.45	peroxiredoxin-2	20	9.7922e-174	89.4	18	F:GO:0004791; F:GO:0008379; P:GO:0097190; C:GO:0005783; P:GO:0045454; P:GO:0006974; P:GO:0042742; P:GO:0042744; P:GO:0046427; P:GO:0006979; C:GO:0005615; F:GO:0005515; C:GO:0016021; P:GO:0098869; P:GO:2001269; C:GO:0005829; P:GO:0055114; P:GO:0070417	F:thioredoxin-disulfide reductase activity; F:thioredoxin peroxidase activity; P:apoptotic signaling pathway; C:endoplasmic reticulum; P:cell redox homeostasis; P:cellular response to DNA damage stimulus; P:defense response to bacterium; P:hydrogen peroxide catabolic process; P:positive regulation of JAK-STAT cascade; P:response to oxidative stress; C:extracellular space; F:protein binding; C:int…	EC:1.11.1; EC:1.11.1.15; EC:1.8.1.9; EC:1.11.1.7	Acting on a peroxide as acceptor; Peroxiredoxin; Thioredoxin-disulfide reductase; Peroxidase	IPR000866 (PFAM); IPR019479 (PFAM); IPR012336 (G3DSA:3.40.30.GENE3D); PTHR10681 (PANTHER); PTHR10681:SF137 (PANTHER); IPR013766 (PROSITE_PROFILES); cd03015 (CDD); IPR012336 (SUPERFAMILY)	F:GO:0016209; F:GO:0016491; P:GO:0055114; P:GO:0045454; F:GO:0051920	F:antioxidant activity; F:oxidoreductase activity; P:oxidation-reduction process; P:cell redox homeostasis; F:peroxiredoxin activity	PRDX4_HUMAN Peroxiredoxin-4 OS=Homo sapiens GN=PRDX4 PE=1 SV=1	20	2.06e-117	79.55	AhpC/TSA family, C-terminal domain of 1-Cys peroxiredoxin, Thioredoxin domain profile.	Transmembrane
GMOY008370-RA	exitatory amino acid transporter	-1.18591	1.11209e-19	4722.95	3982.55	excitatory amino acid transporter 1	20	0	89.4	14	P:GO:0055085; P:GO:0008340; F:GO:0015183; P:GO:0007268; P:GO:0008345; C:GO:0005886; C:GO:0043195; F:GO:0017153; C:GO:0016021; C:GO:0031594; P:GO:0015813; P:GO:0014853; P:GO:0015810; F:GO:0015501	P:transmembrane transport; P:determination of adult lifespan; F:L-aspartate transmembrane transporter activity; P:chemical synaptic transmission; P:larval locomotory behavior; C:plasma membrane; C:terminal bouton; F:sodium:dicarboxylate symporter activity; C:integral component of membrane; C:neuromuscular junction; P:L-glutamate transport; P:regulation of excitatory postsynaptic membrane potentia…			IPR001991 (PRINTS); IPR001991 (PFAM); IPR001991 (G3DSA:1.10.3860.GENE3D); PTHR11958 (PANTHER); PTHR11958:SF77 (PANTHER); IPR001991 (SUPERFAMILY)	C:GO:0016021; F:GO:0015293	C:integral component of membrane; F:symporter activity	EAA4_MOUSE Excitatory amino acid transporter 4 OS=Mus musculus GN=Slc1a6 PE=1 SV=1	20	8.87e-115	62.95	Glutamate-aspartate symporter signature, Sodium:dicarboxylate symporter family signature 2.	Transmembrane
GMOY006058-RA	Hypothetical protein	-1.18495	0.0141855	444	374.7	sodium leak channel non-selective isoform X3	20	0	90.7	14	P:GO:0035176; F:GO:0005261; F:GO:0005244; P:GO:0008344; P:GO:0022008; C:GO:0043025; P:GO:0042752; C:GO:0043679; P:GO:0045475; P:GO:0098655; C:GO:0016021; P:GO:0034765; P:GO:0072347; P:GO:0050975	P:social behavior; F:cation channel activity; F:voltage-gated ion channel activity; P:adult locomotory behavior; P:neurogenesis; C:neuronal cell body; P:regulation of circadian rhythm; C:axon terminus; P:locomotor rhythm; P:cation transmembrane transport; C:integral component of membrane; P:regulation of ion transmembrane transport; P:response to anesthetic; P:sensory perception of touch			G3DSA:1.10.287.70 (GENE3D); G3DSA:1.10.238.10 (GENE3D); IPR005821 (PFAM); mobidb-lite (MOBIDB_LITE); PTHR10037 (PANTHER); IPR028823 (PTHR10037:PANTHER); SSF81324 (SUPERFAMILY); SSF81324 (SUPERFAMILY); SSF81324 (SUPERFAMILY); SSF81324 (SUPERFAMILY)	F:GO:0005216; P:GO:0006811; P:GO:0055085; C:GO:0016020; F:GO:0005261	F:ion channel activity; P:ion transport; P:transmembrane transport; C:membrane; F:cation channel activity	NALCN_MOUSE Sodium leak channel non-selective OS=Mus musculus GN=Nalcn PE=1 SV=2	20	0	48.55	Ion transport protein	Transmembrane
GMOY003171-RA	Hypothetical protein	-1.18013	0.0123671	2772.55	2349.35	integral membrane GPR155	20	0	82.2	4	P:GO:0055085; C:GO:0016021; C:GO:0005622; P:GO:0035556	P:transmembrane transport; C:integral component of membrane; C:intracellular; P:intracellular signal transduction			IPR000591 (SMART); IPR011991 (G3DSA:1.10.10.GENE3D); IPR000591 (PFAM); IPR004776 (PFAM); mobidb-lite (MOBIDB_LITE); PTHR22829 (PANTHER); PTHR22829:SF22 (PANTHER); IPR000591 (PROSITE_PROFILES); cd04443 (CDD); IPR011991 (SUPERFAMILY)	P:GO:0055085; C:GO:0016021; P:GO:0035556	P:transmembrane transport; C:integral component of membrane; P:intracellular signal transduction	GP155_HUMAN Integral membrane GPR155 OS=Homo sapiens GN=GPR155 PE=2 SV=2	19	3.83e-110	68.68	Domain found in Dishevelled, Egl-10, and Pleckstrin (DEP), Membrane transport protein, DEP domain profile, Domain found in Dishevelled, Egl-10, and Pleckstrin	Transmembrane
GMOY003760-RA	Hypothetical protein	-1.17895	2.44957e-06	1155.25	979.9	band 7 AGAP004871-like	20	3.63759e-149	95.3	2	C:GO:0016021; P:GO:0006909	C:integral component of membrane; P:phagocytosis			G3DSA:2.40.30.10 (GENE3D); IPR008333 (PFAM); G3DSA:3.40.50.80 (GENE3D); PTHR19370:SF167 (PANTHER); PTHR19370 (PANTHER); IPR017927 (PROSITE_PROFILES); SSF52343 (SUPERFAMILY); IPR017938 (SUPERFAMILY)	F:GO:0016491; P:GO:0055114	F:oxidoreductase activity; P:oxidation-reduction process	BND7A_ANOGA Band 7 AGAP004871 OS=Anopheles gambiae GN=AGAP004871 PE=3 SV=3	20	6.42e-101	78.5	Stomatin signature, SPFH domain / Band 7 family, prohibitin homologues	Transmembrane
GMOY006431-RA	Hypothetical protein	-1.17816	0.000536152	987.3	838	otopetrin-2 isoform X1	20	0	76.55	1	C:GO:0016021	C:integral component of membrane			IPR004878 (PFAM); mobidb-lite (MOBIDB_LITE); mobidb-lite (MOBIDB_LITE); PTHR21522:SF53 (PANTHER); IPR004878 (PANTHER)	no GO terms	no GO terms	OTOP2_MOUSE Otopetrin-2 OS=Mus musculus GN=Otop2 PE=2 SV=1	8	1.01e-13	38.13	Otopetrin	Transmembrane
GMOY008184-RA	Hypothetical protein	-1.15349	0.000721244	920.95	798.4	isoform A	20	0	79.2	1	C:GO:0016021	C:integral component of membrane			IPR004031 (PFAM); PTHR10671:SF61 (PANTHER); PTHR10671 (PANTHER)	C:GO:0016021	C:integral component of membrane	---NA---				PMP-22/EMP/MP20/Claudin tight junction	Transmembrane
GMOY008274-RA	Hypothetical protein	-1.15261	0.000726194	3984.4	3456.85	integrin beta-PS isoform X2	20	0	84.6	45	P:GO:0007391; P:GO:0008360; P:GO:0035001; C:GO:0016328; P:GO:0007494; P:GO:0008340; F:GO:0050839; P:GO:0007157; P:GO:0007377; P:GO:0007015; P:GO:0007411; P:GO:0051492; P:GO:0007298; P:GO:0007431; P:GO:0007475; P:GO:0035160; P:GO:0021551; C:GO:0008305; C:GO:0030425; C:GO:0009925; P:GO:0007229; P:GO:0007427; C:GO:0005925; F:GO:0046982; C:GO:0005927; P:GO:0007508; P:GO:0007608; P:GO:0034446; P:GO:00…	P:dorsal closure; P:regulation of cell shape; P:dorsal trunk growth, open tracheal system; C:lateral plasma membrane; P:midgut development; P:determination of adult lifespan; F:cell adhesion molecule binding; P:heterophilic cell-cell adhesion via plasma membrane cell adhesion molecules; P:germ-band extension; P:actin filament organization; P:axon guidance; P:regulation of stress fiber assembly; P…			IPR015812 (PRINTS); IPR002369 (SMART); IPR012896 (SMART); IPR014836 (SMART); IPR013111 (PFAM); G3DSA:2.60.40.1510 (GENE3D); IPR014836 (PFAM); G3DSA:2.10.25.10 (GENE3D); G3DSA:2.60.40.1510 (GENE3D); G3DSA:1.20.5.100 (GENE3D); IPR012896 (PFAM); IPR002035 (G3DSA:3.40.50.GENE3D); IPR014836 (G3DSA:1.20.5.GENE3D); G3DSA:2.10.25.10 (GENE3D); IPR002369 (PFAM); IPR015812 (PANTHER); PTHR10082:SF57 (PANTHER…	no GO terms	no GO terms	ITBX_DROME Integrin beta-PS OS=Drosophila melanogaster GN=mys PE=1 SV=3	20	0	60.4	Integrin beta subunit signature, Integrins beta chain cysteine-rich domain signature, Integrin beta subunits (N-terminal portion of extracellular region).	Transmembrane
GMOY009219-RA	Hypothetical protein	-1.14708	0.00182313	1323.85	1154.1	tectonin beta-propeller repeat-containing	20	0	79.65	2	C:GO:0016021; F:GO:0030246	C:integral component of membrane; F:carbohydrate binding			IPR001079 (SMART); IPR006614 (SMART); IPR001680 (SMART); IPR001079 (SMART); IPR006614 (SMART); IPR006624 (SMART); IPR018787 (PFAM); IPR015943 (G3DSA:2.130.10.GENE3D); IPR001079 (PFAM); G3DSA:2.120.10.10 (GENE3D); IPR006624 (PFAM); IPR002836 (PFAM); G3DSA:2.130.10.120 (GENE3D); IPR002836 (G3DSA:1.10.8.GENE3D); IPR015943 (G3DSA:2.130.10.GENE3D); IPR010482 (PFAM); IPR015943 (G3DSA:2.130.10.GENE3D); …	F:GO:0003677; F:GO:0005515; C:GO:0016021; F:GO:0030246	F:DNA binding; F:protein binding; C:integral component of membrane; F:carbohydrate binding	TECPR_DROME Tectonin beta-propeller repeat-containing OS=Drosophila melanogaster GN=Pex23 PE=2 SV=2	20	0	57.2	Galactoside-binding lectin, WD domain, G-beta repeat, Double-stranded DNA-binding domain, Integral peroxisomal membrane peroxin, Propeller, Uncharacterised conserved protein (DUF2371), Trp-Asp (WD) repeats signature, WD40 repeats, Galectin, Dysferlin domain, N-terminal region, Beta propeller repeats in Physarum polycephalum tectonins, Limulus lectin L-6 and animal hypothetical proteins.	Transmembrane
GMOY008077-RA	Hypothetical protein	-1.13506	0.046843	684.1	602.7	transmembrane 194A isoform X1	20	1.68069e-164	66.95	1	C:GO:0016020	C:membrane			G3DSA:1.20.1250.20 (GENE3D); IPR019358 (PFAM); mobidb-lite (MOBIDB_LITE); mobidb-lite (MOBIDB_LITE); PTHR13598:SF4 (PANTHER); PTHR13598 (PANTHER); IPR020846 (CDD)	no GO terms	no GO terms	NEMP1_MOUSE Nuclear envelope integral membrane 1 OS=Mus musculus GN=Nemp1 PE=1 SV=2	11	1.03e-50	57.45	Uncharacterized conserved protein (DUF2215)	Transmembrane
GMOY010594-RB	Hypothetical protein	-1.1316	0.00182623	1073.1	948.3	membrane-bound transcription factor site-2 protease	20	0	71.7	4	C:GO:0016020; F:GO:0008233; P:GO:0035103; P:GO:0034976	C:membrane; F:peptidase activity; P:sterol regulatory element binding protein cleavage; P:response to endoplasmic reticulum stress			IPR001193 (PANTHER)	C:GO:0016020; P:GO:0006508; F:GO:0004222	C:membrane; P:proteolysis; F:metalloendopeptidase activity	MBTP2_MOUSE Membrane-bound transcription factor site-2 protease OS=Mus musculus GN=Mbtps2 PE=2 SV=1	6	2.82e-49	46.83	Sterol regulatory element binding protein site 2 protease (M50) signature	Transmembrane
GMOY003075-RA	SNARE protein sED5/syntaxin 5	-1.12116	0.00616842	1039.6	927.25	syntaxin-5	20	0	78.65	24	P:GO:0008283; P:GO:0035167; P:GO:0061025; F:GO:0042803; P:GO:0000902; P:GO:0007030; P:GO:0007283; F:GO:0005484; P:GO:0060305; P:GO:0045930; C:GO:0000139; C:GO:0005783; F:GO:0000149; P:GO:0007112; P:GO:0006886; P:GO:0009306; C:GO:0005886; P:GO:0016081; C:GO:0005801; P:GO:0006878; P:GO:0000281; C:GO:0016021; P:GO:0006909; C:GO:0031201	P:cell proliferation; P:larval lymph gland hemopoiesis; P:membrane fusion; F:protein homodimerization activity; P:cell morphogenesis; P:Golgi organization; P:spermatogenesis; F:SNAP receptor activity; P:regulation of cell diameter; P:negative regulation of mitotic cell cycle; C:Golgi membrane; C:endoplasmic reticulum; F:SNARE binding; P:male meiosis cytokinesis; P:intracellular protein transport;…			IPR000727 (SMART); G3DSA:1.20.58.70 (GENE3D); IPR000727 (PFAM); PTHR19957 (PANTHER); PTHR19957:SF182 (PANTHER); IPR000727 (PROSITE_PROFILES); cd15844 (CDD); IPR010989 (SUPERFAMILY)	F:GO:0005515; P:GO:0016192; C:GO:0016020	F:protein binding; P:vesicle-mediated transport; C:membrane	STX5_DROME Syntaxin-5 OS=Drosophila melanogaster GN=Syx5 PE=2 SV=2	10	0	62.4	Syntaxin, SNARE domain, Syntaxin / epimorphin family signature, t-SNARE coiled-coil homology domain profile, Helical region found in SNAREs.	Transmembrane
